# Supplementary material for: The toxic natural product tutin causes epileptic seizures in mice by activating calcineurin
Source: Signal Transduct Target Ther. 2023 Mar 10;8:101. doi: 10.1038/s41392-023-01312-y (PMC9998865; doi:10.1038/s41392-023-01312-y)
Supplement: Supplementary file 2 — Supplementary MS Data [file 41392_2023_1312_MOESM2_ESM.xls]

## Sheet: NEU_C_1
Prot_ID	numSpec	FC_TMTX126	FC_TMTX127L	FC_TMTX127H	FC_TMTX128L	FC_TMTX128H	FC_TMTX129L	FC_TMTX129H	FC_TMTX130L	FC_TMTX130H	FC_TMTX131
P30427	194	1	0.819	0.948	0.881	0.659	0.363	0.26	0.243	0.123	0.15
P16086	133	1	0.893	1.011	1	0.931	0.685	0.561	0.426	0.204	0.218
P38650	137	1	0.886	0.989	0.935	0.679	0.338	0.224	0.33	0.089	0.154
P15205	84	1	0.908	1.016	1.028	0.973	0.768	0.717	0.578	0.367	0.46
D3ZHA0	84	1	0.938	1.046	1	0.889	0.62	0.486	0.392	0.214	0.235
D3ZHV2	101	1	0.903	1.002	0.918	0.641	0.333	0.261	0.275	0.133	0.17
Q62812	63	1	0.868	0.911	0.861	0.739	0.492	0.367	0.32	0.166	0.214
Q9JLT0	66	1	0.895	0.969	0.886	0.714	0.469	0.405	0.431	0.229	0.284
P46462	47	1	0.892	1.001	1.002	0.974	0.76	0.757	0.616	0.451	0.349
P21263	61	1	0.811	0.982	0.982	0.941	0.658	0.641	0.56	0.468	0.477
P63018	28	1	0.911	1.044	0.928	0.732	0.45	0.329	0.271	0.133	0.167
P11442	58	1	0.906	0.997	0.967	0.807	0.406	0.26	0.283	0.073	0.132
P34058	27	1	0.914	1.007	0.959	0.73	0.364	0.246	0.268	0.106	0.151
P06685	24	1	0.898	1.041	1.001	0.973	0.747	0.734	0.511	0.222	0.218
P06686	30	1	0.912	0.994	0.986	0.868	0.62	0.521	0.397	0.17	0.205
P82995	27	1	0.906	1.025	0.978	0.773	0.379	0.271	0.263	0.106	0.142
Q9QXQ0	32	1	0.91	1.037	1.033	0.985	0.789	0.764	0.535	0.154	0.172
P31000	34	1	0.791	0.906	0.835	0.676	0.404	0.215	0.182	0.082	0.111
P63039	34	1	0.909	1.054	1.015	0.997	0.81	0.762	0.584	0.185	0.166
P06761	38	1	0.915	1.004	0.948	0.823	0.594	0.513	0.422	0.272	0.289
Q9Z1P2	29	1	0.912	1.033	1.01	1.011	0.79	0.783	0.554	0.17	0.197
P12785	56	1	0.914	0.976	0.839	0.501	0.266	0.199	0.303	0.083	0.142
P85972	52	1	0.93	1.001	1.015	0.937	0.804	0.812	0.69	0.491	0.375
P10719	23	1	0.911	1.043	1.025	1.007	0.838	0.809	0.621	0.171	0.133
P34926	52	1	0.867	1.061	1.009	0.956	0.698	0.711	0.622	0.457	0.518
P60711	8	1	0.856	0.984	0.973	0.834	0.594	0.499	0.413	0.168	0.131
P47942	22	1	0.913	0.99	0.996	0.919	0.719	0.624	0.493	0.216	0.169
O88600	38	1	0.86	0.943	0.855	0.579	0.328	0.277	0.299	0.138	0.183
P53534	27	1	0.93	1.025	1.02	0.928	0.654	0.416	0.346	0.099	0.142
P05197	39	1	0.911	1.014	1.015	0.985	0.8	0.783	0.61	0.21	0.165
Q66HD0	38	1	0.897	1.036	1.004	0.967	0.701	0.597	0.551	0.347	0.397
P10860	31	1	0.927	1.012	0.904	0.677	0.245	0.188	0.283	0.049	0.104
Q5M7W5	31	1	0.893	1.011	1.004	0.975	0.749	0.821	0.725	0.607	0.638
P06687	18	1	0.903	0.993	0.989	0.897	0.705	0.568	0.412	0.209	0.241
P05708	35	1	0.887	1.027	0.971	0.886	0.543	0.329	0.312	0.096	0.141
P47819	29	1	0.79	0.837	0.794	0.673	0.342	0.166	0.159	0.082	0.107
P11980	33	1	0.941	1.033	1.01	0.941	0.703	0.53	0.368	0.113	0.146
P04764	20	1	0.876	0.968	0.911	0.814	0.546	0.469	0.297	0.091	0.114
Q62952	19	1	0.921	0.987	0.984	0.892	0.71	0.609	0.485	0.21	0.184
P11507	32	1	0.911	0.977	0.863	0.642	0.34	0.239	0.327	0.094	0.145
P62260	17	1	0.928	1.083	1.061	1.043	0.85	0.835	0.595	0.232	0.225
Q2PQA9	29	1	0.823	0.877	0.791	0.517	0.245	0.196	0.242	0.106	0.157
P15999	31	1	0.864	1.032	1.06	1.052	0.844	0.835	0.649	0.244	0.225
P48721	36	1	0.9	0.936	0.76	0.535	0.253	0.167	0.258	0.067	0.115
P15146	42	1	0.883	1.01	0.972	0.966	0.725	0.792	0.698	0.587	0.612
P48037	42	1	0.941	1.011	0.957	0.662	0.312	0.211	0.273	0.091	0.144
P35565	32	1	0.834	0.908	0.872	0.801	0.572	0.526	0.468	0.279	0.312
P68370	2	1	0.873	0.966	0.992	0.92	0.691	0.605	0.556	0.163	0.227
Q5U300	33	1	0.895	0.941	0.741	0.422	0.235	0.162	0.23	0.076	0.13
P50137	25	1	0.939	1.014	0.987	0.961	0.799	0.821	0.727	0.486	0.276
Q9ER34	32	1	0.944	1.018	0.917	0.507	0.23	0.165	0.266	0.064	0.12
P11598	30	1	0.918	0.984	0.897	0.796	0.573	0.482	0.421	0.254	0.292
P85108	1	1	0.797	0.965	1.015	0.952	0.693	0.632	0.654	0.181	0.289
P07335	18	1	0.908	1.001	0.881	0.568	0.28	0.202	0.238	0.107	0.14
Q3KRE8	1	1	0.589	0.892	0.802	0.888	0.668	0.71	0.552	0.207	0.31
P14659	17	1	0.864	0.855	0.768	0.587	0.359	0.267	0.254	0.137	0.167
P62944	19	1	0.881	0.973	0.984	0.835	0.596	0.47	0.443	0.225	0.226
Q9JLA3	33	1	0.921	1.031	1.004	0.962	0.705	0.574	0.495	0.295	0.317
O35814	32	1	0.918	0.986	0.969	0.864	0.622	0.482	0.307	0.178	0.198
O35763	27	1	0.83	0.925	0.947	0.801	0.361	0.252	0.279	0.107	0.152
P69897	3	1	0.814	0.921	1.086	1.033	0.82	0.716	1.133	0.282	0.546
P18418	23	1	0.923	0.91	0.887	0.825	0.619	0.55	0.498	0.307	0.359
P97536	33	1	0.941	1.052	1.056	0.984	0.786	0.763	0.469	0.142	0.181
P31977	26	1	0.793	0.945	0.924	0.783	0.338	0.25	0.248	0.11	0.149
Q9JK11	27	1	0.917	1.025	1.056	1.033	0.801	0.864	0.769	0.602	0.649
P04797	18	1	0.809	0.933	0.938	0.739	0.416	0.306	0.272	0.074	0.123
Q6P9T8	2	1	0.719	1.014	1.101	1.143	0.919	0.934	1.241	0.297	0.52
P11884	22	1	0.912	0.999	0.875	0.62	0.246	0.131	0.217	0.046	0.084
P16617	22	1	0.913	0.974	1.011	0.714	0.277	0.149	0.208	0.059	0.101
P04636	20	1	0.935	1.013	1.027	0.997	0.835	0.786	0.574	0.144	0.102
P04785	27	1	0.946	1.014	1.008	0.963	0.788	0.739	0.575	0.383	0.411
P13596	27	1	0.941	0.991	0.917	0.807	0.583	0.532	0.495	0.366	0.436
P07150	23	1	0.934	1.012	0.991	0.809	0.307	0.201	0.242	0.084	0.119
Q62638	36	1	0.924	1.015	1.028	0.997	0.828	0.824	0.711	0.395	0.376
Q9Z2L0	14	1	0.862	1.032	1.042	0.994	0.88	0.861	0.802	0.657	0.629
P38659	25	1	0.942	1.03	1.02	0.948	0.68	0.559	0.482	0.286	0.331
Q5RKI0	24	1	0.91	0.996	1.001	0.931	0.656	0.358	0.245	0.064	0.11
O08651	21	1	0.817	0.905	0.856	0.687	0.385	0.198	0.193	0.064	0.103
P70615	28	1	0.773	0.859	0.787	0.613	0.34	0.247	0.227	0.133	0.167
Q4FZT9	29	1	0.923	1.002	0.978	0.785	0.524	0.392	0.34	0.129	0.172
Q6AYZ1	1	1
P07936	23	1	0.906	1.037	0.98	0.978	0.805	0.849	0.778	0.616	0.675
Q5QD51	29	1	0.881	1.032	1.019	1.019	0.787	0.794	0.721	0.566	0.66
Q4QRB4	6	1	0.838	1.028	1.012	0.927	0.71	0.654	0.73	0.183	0.333
P50475	28	1	0.909	0.959	0.865	0.648	0.438	0.372	0.383	0.19	0.181
Q63617	29	1	0.886	1.014	1.011	0.982	0.759	0.694	0.634	0.408	0.452
P10960	20	1	0.946	1.058	1.033	1.005	0.869	0.893	0.822	0.707	0.757
Q5XIF6	1	1
Q05175	15	1	0.888	1.021	0.997	1.019	0.84	0.916	0.82	0.701	0.717
Q66HA8	29	1	0.827	0.917	0.813	0.483	0.261	0.194	0.224	0.083	0.115
P18484	28	1	0.897	1.02	0.981	0.846	0.581	0.405	0.405	0.141	0.175
Q924N5	24	1	0.849	0.863	0.725	0.438	0.272	0.211	0.321	0.095	0.159
P50554	21	1	0.935	1.03	1.016	0.995	0.803	0.769	0.593	0.245	0.24
P63102	12	1	0.929	1.102	1.03	1.025	0.844	0.823	0.616	0.251	0.255
F1MA98	36	1	0.822	1.006	0.818	0.683	0.404	0.324	0.272	0.172	0.194
P68035	4	1	0.949	1.019	1.029	1.005	0.708	0.652	0.518	0.241	0.238
P11915	21	1	0.929	1.024	0.986	0.877	0.604	0.442	0.366	0.15	0.19
P30009	13	1	0.949	1.096	1.029	1.046	0.884	0.964	0.842	0.639	0.731
P05065	18	1	0.9	0.995	0.95	0.87	0.61	0.56	0.406	0.198	0.138
B3GNI6	18	1	0.909	1.008	1.044	0.977	0.758	0.673	0.505	0.266	0.173
P09117	18	1	0.841	0.966	0.888	0.837	0.572	0.503	0.359	0.167	0.158
Q9WU82	20	1	0.942	1.062	1.043	0.964	0.793	0.731	0.596	0.272	0.211
Q6P502	26	1	0.913	1.053	1.047	0.988	0.695	0.516	0.359	0.126	0.182
Q5XIM9	23	1	0.911	1.034	0.98	0.882	0.606	0.441	0.308	0.092	0.133
Q3KR86	27	1	0.853	0.958	0.842	0.712	0.457	0.341	0.3	0.142	0.191
Q64560	35	1	0.944	1.051	1.015	0.897	0.666	0.375	0.325	0.121	0.174
Q66HD3	26	1	0.904	1.024	1.004	0.947	0.615	0.547	0.46	0.291	0.353
Q64428	23	1	0.886	0.884	0.586	0.229	0.106	0.094	0.27	0.033	0.101
P27653	29	1	0.852	0.85	0.684	0.429	0.264	0.204	0.288	0.086	0.129
P29457	21	1	0.883	1.036	1.031	1.01	0.714	0.639	0.56	0.348	0.386
Q63598	24	1	0.907	0.998	1.005	0.936	0.733	0.609	0.381	0.141	0.187
P41562	21	1	0.893	0.966	0.943	0.845	0.574	0.454	0.335	0.088	0.137
P09527	18	1	0.953	1.032	0.933	0.851	0.628	0.562	0.486	0.249	0.243
P13383	27	1	0.82	0.938	0.89	0.726	0.452	0.411	0.358	0.249	0.29
P24268	13	1	0.946	1.016	1.012	0.974	0.801	0.792	0.691	0.457	0.448
P25113	14	1	0.93	1.034	1.086	0.958	0.822	0.822	0.731	0.438	0.265
Q68FQ0	26	1	0.909	1.001	1.043	0.95	0.679	0.534	0.364	0.125	0.138
Q08163	16	1	0.907	1.051	1.01	0.921	0.596	0.354	0.287	0.12	0.139
O88761	28	1	0.927	1.028	0.984	0.84	0.551	0.464	0.396	0.176	0.218
P62630	11	1	0.852	0.965	0.979	0.843	0.48	0.311	0.318	0.106	0.161
Q66HF1	22	1	0.872	0.988	0.964	0.776	0.356	0.232	0.268	0.07	0.128
P00787	10	1	0.846	0.928	0.897	0.784	0.597	0.548	0.451	0.322	0.367
P24155	27	1	0.934	1.075	1.081	0.998	0.803	0.791	0.698	0.499	0.353
P04692	15	1	0.803	0.932	0.927	0.874	0.669	0.677	0.564	0.491	0.492
P50398	14	1	0.918	0.968	1.018	0.954	0.67	0.381	0.285	0.066	0.124
P97852	26	1	0.918	1.081	1.018	0.806	0.411	0.245	0.339	0.09	0.155
P28037	25	1	0.905	0.99	0.84	0.527	0.336	0.265	0.294	0.118	0.145
P85845	22	1	0.919	0.999	0.987	0.864	0.552	0.344	0.262	0.078	0.114
P16638	29	1	0.872	0.916	0.882	0.701	0.374	0.23	0.309	0.099	0.145
Q9JHU0	20	1	0.874	0.955	0.92	0.801	0.539	0.31	0.323	0.085	0.142
Q5SGE0	30	1	0.878	0.625	0.281	0.141	0.087	0.083	0.256	0.025	0.101
P12007	17	1	0.864	0.988	0.964	0.896	0.544	0.45	0.414	0.116	0.127
P48500	17	1	0.919	1.03	0.997	0.956	0.755	0.681	0.468	0.185	0.171
F1LQ48	14	1	0.872	0.82	0.392	0.243	0.16	0.14	0.149	0.07	0.098
Q63716	12	1	0.939	1.064	1.04	0.956	0.699	0.579	0.413	0.204	0.207
Q62667	25	1	0.872	1.049	1.059	1.051	0.785	0.739	0.565	0.23	0.221
Q2TL32	30	1	0.957	1.083	1.026	0.719	0.391	0.272	0.348	0.097	0.161
Q9Z2Q1	24	1	0.923	0.994	0.991	0.815	0.498	0.32	0.299	0.136	0.161
P47858	16	1	0.899	0.971	0.986	0.875	0.672	0.639	0.571	0.255	0.204
P24942	10	1	0.902	1.117	0.969	0.929	0.677	0.707	0.639	0.387	0.398
Q63525	17	1	0.895	1	1.059	0.969	0.744	0.758	0.436	0.246	0.166
P15178	27	1	0.934	0.972	0.865	0.634	0.425	0.312	0.321	0.092	0.153
Q62651	15	1	0.936	1.029	1.02	0.973	0.809	0.794	0.707	0.286	0.148
P55053	9	1	0.916	1.076	0.98	0.953	0.734	0.58	0.385	0.152	0.172
P68255	10	1	0.928	1.017	1.019	0.967	0.727	0.54	0.395	0.159	0.198
Q63569	22	1	0.853	0.927	0.884	0.724	0.454	0.337	0.279	0.097	0.137
Q9EPH8	23	1	0.924	0.97	0.944	0.818	0.577	0.383	0.342	0.186	0.212
A2VD12	19	1	0.907	1.028	1.04	0.995	0.789	0.765	0.677	0.445	0.461
P56574	21	1	0.931	1.023	0.943	0.785	0.401	0.194	0.276	0.061	0.108
P50399	17	1	0.972	1.011	1.048	0.961	0.631	0.295	0.293	0.056	0.115
P52873	29	1	0.874	0.976	0.88	0.62	0.298	0.223	0.353	0.093	0.148
P61980	21	1	0.886	0.94	0.898	0.665	0.402	0.316	0.283	0.164	0.171
Q6P6V0	23	1	0.929	1.056	1.027	0.871	0.47	0.223	0.263	0.068	0.121
O35567	19	1	0.865	0.908	0.824	0.488	0.257	0.181	0.243	0.073	0.111
P45592	16	1	0.946	1.025	0.984	0.892	0.599	0.406	0.234	0.106	0.134
Q64548	16	1	0.926	0.991	1.023	0.973	0.781	0.788	0.743	0.557	0.639
Q5XIT9	18	1	0.902	1.005	0.92	0.888	0.72	0.725	0.622	0.405	0.35
P28023	25	1	0.822	0.882	0.789	0.517	0.304	0.247	0.296	0.151	0.199
P55051	8	1	0.907	1.009	0.994	0.955	0.705	0.588	0.441	0.216	0.214
Q02253	21	1	0.932	0.97	0.877	0.472	0.208	0.143	0.276	0.044	0.098
Q63347	19	1	0.859	0.951	0.915	0.763	0.467	0.347	0.288	0.126	0.164
Q9JLJ3	19	1	0.932	1.067	1.029	0.979	0.769	0.693	0.469	0.13	0.148
P15650	13	1	0.958	1.061	1.046	0.991	0.772	0.582	0.396	0.102	0.129
Q6P6R2	14	1	0.954	1.066	1.031	0.987	0.859	0.856	0.813	0.658	0.729
P04642	18	1	0.947	1.01	1.018	1	0.816	0.824	0.713	0.431	0.274
P23514	25	1	0.928	1.053	1.036	0.968	0.721	0.589	0.415	0.179	0.194
Q09073	8	1	0.884	1.035	1.053	0.979	0.803	0.847	0.769	0.597	0.524
P00507	20	1	0.92	1.05	1.055	1.012	0.851	0.881	0.72	0.393	0.208
Q99PF5	19	1	0.849	0.928	0.974	0.901	0.671	0.667	0.515	0.363	0.33
P35213	8	1	0.988	1.046	0.89	0.627	0.359	0.29	0.384	0.155	0.188
P42123	15	1	0.934	1.034	1.034	1.026	0.834	0.85	0.709	0.389	0.229
P04905	12	1	0.934	0.986	0.953	0.672	0.369	0.241	0.288	0.083	0.128
P29995	20	1	0.903	0.991	0.828	0.483	0.303	0.252	0.316	0.132	0.177
P41542	20	1	0.859	0.929	0.889	0.698	0.407	0.309	0.28	0.148	0.182
O35244	15	1	0.983	1.03	1.008	1.029	0.862	0.884	0.679	0.291	0.197
P38652	20	1	0.899	1.005	0.986	0.918	0.654	0.627	0.528	0.214	0.179
Q5XIN6	20	1	0.935	1.081	0.98	0.927	0.566	0.46	0.457	0.215	0.253
Q62950	16	1	0.898	1.017	1.01	0.928	0.69	0.609	0.5	0.174	0.214
P04182	14	1	0.938	1.014	1.015	0.945	0.726	0.641	0.479	0.172	0.149
P28480	23	1	0.856	1.024	1.015	0.952	0.631	0.494	0.338	0.103	0.148
Q794F9	17	1	0.941	1.048	1.042	1.013	0.843	0.853	0.742	0.489	0.488
Q80U96	23	1	0.932	1.035	1.019	0.854	0.489	0.307	0.335	0.132	0.167
Q63610	15	1	0.829	0.981	0.932	0.861	0.656	0.641	0.528	0.413	0.396
B2GUV7	25	1	0.884	1.028	0.943	0.785	0.499	0.424	0.418	0.246	0.271
P04897	8	1	0.862	0.943	0.946	0.742	0.442	0.263	0.384	0.091	0.167
P14668	20	1	0.943	1.011	0.952	0.471	0.203	0.135	0.184	0.07	0.119
Q05962	7	1	0.891	1.054	1.039	1.005	0.814	0.841	0.759	0.644	0.573
Q9JI85	16	1	0.955	1.068	1.05	1.047	0.843	0.846	0.775	0.618	0.693
P60901	15	1	0.905	1.007	1.057	0.984	0.812	0.838	0.741	0.627	0.542
Q9WVC0	18	1	0.884	0.953	0.991	0.88	0.641	0.479	0.267	0.091	0.112
Q1JU68	24	1	0.839	0.895	0.738	0.441	0.234	0.196	0.211	0.099	0.134
Q32PX7	18	1	0.963	1.071	1.074	0.974	0.776	0.758	0.65	0.481	0.424
P52303	8	1	0.889	1.007	0.911	0.824	0.633	0.503	0.384	0.132	0.149
P98158	25	1	0.892	1.045	1.016	0.951	0.717	0.661	0.539	0.314	0.35
Q9ESW0	23	1	0.931	1.053	1.014	0.948	0.794	0.79	0.739	0.39	0.267
Q99068	20	1	0.892	1.014	1.012	0.984	0.756	0.713	0.567	0.389	0.412
Q64057	22	1	0.917	0.991	0.948	0.799	0.497	0.256	0.232	0.065	0.112
P49134	18	1	0.876	1.016	0.992	0.926	0.719	0.705	0.622	0.478	0.475
P61983	9	1	0.931	1.02	1.03	0.958	0.784	0.691	0.54	0.259	0.219
P07153	21	1	0.84	0.926	0.94	0.786	0.482	0.364	0.312	0.14	0.164
O89049	17	1	0.934	1.023	1.011	0.88	0.613	0.496	0.459	0.191	0.175
P02650	16	1	0.892	1.021	1.016	0.948	0.754	0.725	0.64	0.466	0.468
Q63083	20	1	0.886	1.046	1.032	0.947	0.738	0.721	0.632	0.561	0.597
Q66X93	21	1	0.865	0.857	0.622	0.352	0.21	0.161	0.225	0.07	0.108
P04762	19	1	0.922	1.003	0.965	0.827	0.448	0.235	0.247	0.083	0.134
P04906	9	1	0.958	1.116	1.064	0.946	0.633	0.45	0.364	0.112	0.156
Q641Y8	19	1	0.92	0.931	0.918	0.677	0.356	0.166	0.17	0.071	0.093
P62716	2	1	0.971	1.122	1.042	1.013	0.744	0.64	0.565	0.301	0.21
P85834	20	1	0.841	0.839	0.626	0.328	0.135	0.116	0.514	0.031	0.155
Q6DGG0	19	1	0.966	1.023	0.956	0.643	0.3	0.203	0.233	0.103	0.147
Q04462	23	1	0.862	0.956	0.932	0.586	0.346	0.217	0.245	0.101	0.128
P85968	14	1	0.923	1.052	1.056	0.987	0.753	0.56	0.321	0.107	0.139
Q920L2	15	1	0.899	1.076	1.023	0.973	0.822	0.726	0.569	0.252	0.18
P63331	2	1	0.959	1.085	1.208	1.123	0.839	0.745	0.601	0.328	0.228
Q924S5	20	1	0.898	1.022	0.95	0.734	0.442	0.265	0.314	0.079	0.116
P07171	14	1	0.955	1.036	1.038	1.025	0.839	0.81	0.759	0.601	0.589
A7VJC2	12	1	0.836	0.89	0.874	0.596	0.324	0.257	0.267	0.165	0.208
P13635	20	1	0.888	0.99	1.038	0.96	0.783	0.738	0.665	0.503	0.506
P45953	16	1	0.98	1.054	1.054	1.006	0.805	0.749	0.606	0.246	0.166
P52296	18	1	0.999	1.088	1.052	0.797	0.464	0.328	0.335	0.112	0.168
P37397	13	1	0.83	0.914	0.97	0.762	0.514	0.468	0.502	0.301	0.336
Q62736	19	1	0.917	1.084	1.039	0.969	0.782	0.764	0.717	0.529	0.645
Q63081	15	1	1.001	1.044	1.047	1.013	0.79	0.593	0.523	0.289	0.332
P85973	13	1	0.935	1.048	1.12	1.072	0.943	0.932	0.802	0.359	0.216
P42676	20	1	0.92	1.009	0.943	0.834	0.595	0.494	0.477	0.216	0.183
P18420	15	1	0.893	0.974	0.97	0.932	0.726	0.762	0.678	0.588	0.532
P08009	7	1	0.926	1.039	0.996	0.858	0.606	0.46	0.407	0.132	0.163
P54319	23	1	0.886	1.015	1.026	0.913	0.653	0.514	0.359	0.135	0.157
Q5XIH7	18	1	0.833	0.979	0.994	0.921	0.742	0.788	0.693	0.533	0.402
Q9JJ22	18	1	0.94	0.991	1.018	0.96	0.744	0.655	0.558	0.299	0.346
P48679	19	1	0.83	0.948	0.822	0.76	0.572	0.367	0.244	0.125	0.153
P07687	17	1	0.911	1.049	1.035	0.988	0.819	0.827	0.715	0.385	0.221
P81155	10	1	0.858	1.03	1.072	0.987	0.837	0.81	0.745	0.551	0.494
P14408	16	1	0.943	1.013	0.934	0.574	0.245	0.217	0.275	0.111	0.116
P17764	14	1	0.903	1.048	0.996	0.872	0.486	0.25	0.269	0.06	0.109
P15800	19	1	0.859	1.058	1.022	0.999	0.719	0.688	0.602	0.339	0.402
P0DP31	11	1	0.977	1.095	1.013	0.974	0.804	0.763	0.669	0.507	0.569
Q9Z1E1	15	1	0.926	1.058	1.06	1.002	0.767	0.595	0.504	0.247	0.315
P13803	13	1	0.897	0.98	0.868	0.674	0.334	0.207	0.291	0.06	0.113
P68511	10	1	0.936	1.023	1.04	0.988	0.788	0.651	0.434	0.142	0.166
P0C2X9	17	1	0.789	0.784	0.36	0.156	0.086	0.071	0.266	0.027	0.099
Q63797	18	1	0.892	0.993	0.973	0.943	0.697	0.629	0.448	0.269	0.281
Q6P7B0	16	1	0.909	1.009	1.011	0.931	0.737	0.757	0.638	0.408	0.298
Q5XIM7	20	1	0.831	0.887	0.779	0.551	0.328	0.256	0.298	0.102	0.161
Q9EQS0	18	1	0.955	1.037	0.974	0.851	0.515	0.365	0.327	0.185	0.207
Q68FS4	19	1	0.871	0.906	0.798	0.545	0.331	0.26	0.276	0.101	0.106
Q03555	15	1	0.889	0.969	1.029	0.932	0.729	0.738	0.601	0.348	0.28
Q4V7C7	17	1	0.941	1.02	0.991	0.97	0.758	0.665	0.503	0.178	0.167
P24054	15	1	0.897	1.017	0.999	0.962	0.712	0.711	0.607	0.455	0.502
Q75WE7	18	1	0.975	1.078	1.021	0.905	0.636	0.547	0.531	0.338	0.352
Q62951	16	1	0.902	0.968	0.964	0.823	0.579	0.391	0.351	0.14	0.181
Q7TPB1	16	1	0.876	0.973	0.999	0.908	0.668	0.518	0.4	0.141	0.177
O08629	16	1	0.816	0.899	0.789	0.54	0.333	0.254	0.262	0.162	0.193
Q9QUL6	21	1	0.882	0.9	0.825	0.572	0.378	0.282	0.361	0.112	0.19
P06238	17	1	0.971	1.043	1.06	0.959	0.805	0.822	0.747	0.53	0.537
Q8VI04	12	1	0.962	1.029	1.039	0.991	0.812	0.821	0.665	0.469	0.394
Q6AYH5	14	1	0.872	1.023	0.951	0.738	0.409	0.331	0.352	0.204	0.254
P50442	13	1	0.948	1.041	1.034	0.954	0.696	0.465	0.352	0.098	0.108
Q5RKI1	13	1	0.913	0.983	0.985	0.789	0.539	0.414	0.389	0.128	0.178
P11517	2	1	0.917	1	1.146	1.059	0.834	0.946	0.822	0.667	0.677
P50503	15	1	0.881	0.947	0.876	0.691	0.304	0.228	0.242	0.129	0.17
P97690	21	1	0.901	1.154	0.99	0.898	0.556	0.458	0.322	0.154	0.185
P13437	13	1	0.91	1.005	0.999	0.978	0.734	0.756	0.617	0.344	0.257
O88767	12	1	0.92	1.02	1.043	1.04	0.844	0.884	0.67	0.429	0.312
P63004	20	1	0.953	1.03	1.061	0.989	0.818	0.825	0.729	0.425	0.292
Q62703	13	1	0.897	1.021	1.071	0.961	0.705	0.705	0.687	0.544	0.638
P32551	14	1	0.857	1.009	1.017	0.981	0.773	0.691	0.392	0.101	0.114
P21775	14	1	0.949	1.008	0.978	0.984	0.83	0.817	0.72	0.501	0.475
Q5XIG8	12	1	0.895	1.046	0.931	0.899	0.65	0.572	0.441	0.175	0.158
Q4KM49	25	1	0.909	0.987	0.895	0.648	0.349	0.254	0.286	0.103	0.15
Q8VHF5	14	1	0.897	0.945	0.96	0.806	0.568	0.373	0.293	0.051	0.092
Q68FR6	22	1	0.881	0.972	0.862	0.512	0.292	0.188	0.231	0.079	0.111
P35559	19	1	0.944	1.079	1.002	0.907	0.652	0.545	0.453	0.187	0.189
B2GV06	15	1	0.914	0.908	0.772	0.42	0.174	0.105	0.215	0.032	0.084
G3V9R8	15	1	0.807	0.944	0.757	0.493	0.257	0.217	0.222	0.136	0.148
O55156	17	1	0.86	0.956	0.886	0.769	0.444	0.366	0.325	0.216	0.258
P25286	14	1	0.87	0.981	1.015	0.942	0.73	0.699	0.646	0.489	0.525
Q5XHZ0	20	1	0.873	1.004	0.935	0.684	0.352	0.214	0.292	0.092	0.147
P59215	12	1	0.864	0.918	0.777	0.576	0.323	0.24	0.35	0.078	0.158
P62963	8	1	0.933	1.049	0.989	0.772	0.315	0.137	0.204	0.051	0.1
P60123	15	1	0.916	1.031	0.987	0.934	0.679	0.605	0.448	0.173	0.122
Q5XI78	19	1	0.904	0.964	0.759	0.393	0.216	0.185	0.279	0.091	0.133
P60892	5	1	0.969	1.069	1.064	0.994	0.8	0.701	0.509	0.16	0.165
P02091	3	1	0.928	1.057	1.137	0.985	0.846	0.898	0.828	0.622	0.578
Q07266	16	1	0.816	1.008	0.923	0.918	0.622	0.536	0.466	0.304	0.365
Q4AEF8	16	1	0.943	1.001	0.998	0.919	0.662	0.468	0.328	0.109	0.143
Q07936	17	1	0.874	0.994	0.971	0.781	0.311	0.189	0.234	0.065	0.111
Q9JM53	15	1	0.898	1.014	1.004	0.924	0.717	0.621	0.495	0.226	0.157
Q9R063	12	1	0.958	1.041	1.035	0.996	0.847	0.849	0.672	0.419	0.253
Q6P6Q2	8	1	1.116	1.166	2.736	0.507	0.825	1.417	1.658	0.497	0.95
P38983	13	1	0.923	1.013	0.966	0.822	0.526	0.391	0.352	0.111	0.164
P14604	14	1	0.907	0.99	1.029	0.971	0.835	0.81	0.723	0.459	0.136
P16446	15	1	0.927	0.983	1.007	0.918	0.709	0.635	0.418	0.165	0.175
Q6AY84	14	1	0.897	0.993	0.974	0.919	0.616	0.562	0.392	0.19	0.195
O35142	23	1	0.933	0.949	0.965	0.831	0.552	0.338	0.277	0.111	0.133
Q6NYB7	7	1	0.861	0.951	0.907	0.829	0.607	0.533	0.449	0.23	0.228
P00388	21	1	0.855	0.979	0.882	0.632	0.374	0.288	0.335	0.159	0.194
Q6P7A9	18	1	0.905	1.021	0.981	0.933	0.729	0.682	0.589	0.416	0.422
P20070	11	1	0.983	1.014	0.968	0.784	0.49	0.297	0.319	0.07	0.136
Q60587	17	1	0.859	0.865	0.592	0.207	0.097	0.076	0.243	0.031	0.086
P10111	10	1	0.896	1.008	0.889	0.678	0.281	0.155	0.162	0.056	0.082
Q6UPE1	14	1	0.893	1.007	1.067	0.905	0.551	0.2	0.285	0.049	0.113
P09951	13	1	0.91	0.983	0.92	0.9	0.635	0.454	0.446	0.144	0.229
P09606	11	1	0.849	0.805	0.787	0.684	0.434	0.219	0.182	0.048	0.093
Q9Z1W6	14	1	0.928	1.101	1.161	1.035	0.818	0.829	0.728	0.593	0.615
Q9WVE9	18	1	0.865	0.94	0.93	0.655	0.452	0.37	0.41	0.203	0.272
Q63560	17	1	0.801	0.997	1.017	0.997	0.731	0.804	0.692	0.562	0.625
P62193	17	1	0.801	0.959	0.915	0.71	0.427	0.32	0.295	0.088	0.137
Q6MG60	11	1	0.97	1.044	1.122	0.992	0.798	0.69	0.345	0.112	0.12
P23785	11	1	0.92	1.012	1.05	0.88	0.654	0.649	0.629	0.439	0.432
Q63862	1	1
Q6IMY8	21	1	0.848	1.101	0.993	0.609	0.349	0.363	0.406	0.163	0.207
P13676	15	1	0.533	0.987	0.635	0.495	0.421	0.435	0.384	0.291	0.212
Q9R1Z0	12	1	0.867	1.056	1.057	1.045	0.855	0.876	0.8	0.657	0.586
P40329	18	1	0.885	0.874	0.75	0.497	0.314	0.202	0.296	0.097	0.146
P19468	15	1	0.962	0.969	0.813	0.461	0.206	0.153	0.204	0.082	0.121
P61589	8	1	0.869	0.976	0.925	0.846	0.615	0.579	0.472	0.209	0.196
Q00981	10	1	0.871	0.911	0.932	0.754	0.44	0.231	0.227	0.082	0.135
Q9JIL3	16	1	0.887	1.044	0.98	0.908	0.672	0.573	0.425	0.154	0.213
Q9Z2S9	17	1	0.846	1.012	0.983	0.923	0.673	0.545	0.422	0.246	0.265
O88453	12	1	0.856	0.993	0.92	0.942	0.665	0.741	0.619	0.48	0.502
Q66H80	17	1	0.959	1.024	1.063	0.954	0.67	0.437	0.28	0.119	0.132
Q7TP47	15	1	0.883	0.98	0.96	0.77	0.448	0.282	0.293	0.117	0.162
Q812D1	15	1	0.846	0.999	0.943	0.871	0.598	0.528	0.479	0.389	0.384
P09330	4	1	0.963	1.057	0.924	0.927	0.609	0.527	0.449	0.224	0.252
P05370	17	1	0.892	0.966	0.935	0.739	0.46	0.262	0.242	0.076	0.116
Q68FU3	12	1	0.873	0.952	0.889	0.687	0.37	0.243	0.285	0.093	0.13
P11232	7	1	0.944	1.023	0.999	1.022	0.85	0.886	0.771	0.632	0.697
Q9WUH4	13	1	0.926	1.037	1.008	0.944	0.759	0.76	0.697	0.552	0.622
P29266	8	1	0.963	1.034	0.999	1	0.851	0.805	0.624	0.15	0.154
Q8VIJ5	18	1	0.928	1.037	0.983	0.895	0.612	0.421	0.368	0.166	0.227
P84092	17	1	0.86	0.958	0.954	0.76	0.529	0.355	0.408	0.12	0.189
P26453	10	1	0.844	1.023	0.921	0.918	0.688	0.751	0.61	0.565	0.52
P07340	12	1	0.927	1.039	1.057	1.024	0.819	0.814	0.673	0.417	0.418
P62198	14	1	0.885	0.983	0.967	0.794	0.537	0.382	0.368	0.135	0.187
P19643	13	1	0.882	1.036	1.043	0.996	0.75	0.535	0.399	0.152	0.172
P46413	16	1	0.905	1.028	1.041	0.978	0.74	0.798	0.685	0.583	0.545
P09895	10	1	0.818	0.824	0.809	0.633	0.428	0.36	0.274	0.146	0.188
Q5I0G4	17	1	0.902	1.012	0.973	0.871	0.64	0.575	0.519	0.248	0.229
Q91Y81	11	1	0.912	1.039	1.032	1.02	0.803	0.758	0.566	0.308	0.192
P11505	6	1	0.935	0.943	0.992	0.796	0.532	0.426	0.418	0.137	0.191
Q68FR9	12	1	0.889	1.021	0.965	0.708	0.449	0.333	0.282	0.147	0.155
P31232	10	1	0.861	0.97	0.922	0.609	0.342	0.248	0.213	0.098	0.14
P35571	18	1	0.908	1.045	1.028	0.887	0.728	0.717	0.651	0.464	0.394
P0DMW0	12	1	0.896	0.997	0.938	0.71	0.427	0.313	0.321	0.165	0.187
P07943	14	1	0.929	1.025	1.024	0.932	0.739	0.637	0.336	0.101	0.131
Q07009	15	1	1.011	1.056	1.13	0.996	0.668	0.489	0.384	0.136	0.196
Q5FVC7	14	1	0.956	0.977	0.936	0.574	0.392	0.335	0.376	0.093	0.154
Q99ML5	13	1	0.883	1.014	0.994	0.952	0.779	0.808	0.662	0.412	0.334
P70645	15	1	0.935	1.036	1.065	1.018	0.798	0.835	0.678	0.414	0.328
Q9JK25	12	1	0.911	0.997	1.066	1.029	0.697	0.749	0.656	0.48	0.411
Q66HR2	9	1	0.948	1.017	0.983	0.873	0.546	0.318	0.283	0.125	0.156
P07323	8	1	0.893	1.02	1.007	0.936	0.7	0.591	0.387	0.182	0.173
Q6Q0N1	12	1	0.92	1.021	0.981	0.772	0.485	0.314	0.321	0.136	0.178
Q68FP1	14	1	0.923	1.012	1.016	0.88	0.571	0.302	0.284	0.133	0.186
P62815	13	1	0.901	0.994	1.053	0.942	0.723	0.641	0.512	0.233	0.199
P26772	12	1	0.975	1.067	1.033	1.003	0.828	0.908	0.788	0.643	0.565
F1LNJ2	22	1	0.885	1.013	0.95	0.819	0.481	0.334	0.337	0.167	0.209
Q9Z270	11	1	0.925	1.004	0.982	0.924	0.702	0.553	0.381	0.197	0.202
P23965	12	1	0.915	0.987	1.01	0.966	0.8	0.824	0.737	0.641	0.664
P19332	10	1	0.81	0.948	0.943	0.959	0.695	0.734	0.642	0.592	0.65
B5DFC8	16	1	0.792	0.906	0.758	0.366	0.183	0.13	0.193	0.06	0.112
P32198	16	1	0.884	1.003	0.893	0.585	0.3	0.232	0.324	0.101	0.157
Q9Z1A6	19	1	0.84	0.893	0.717	0.51	0.308	0.263	0.274	0.131	0.161
Q9QYU1	10	1	0.954	1.071	0.96	0.975	0.735	0.818	0.705	0.559	0.615
Q62920	13	1	0.891	0.941	0.992	0.79	0.499	0.39	0.367	0.184	0.202
A0A0G2K2P5	15	1	0.876	0.964	0.854	0.629	0.388	0.302	0.276	0.113	0.152
O88989	13	1	0.914	1.003	0.998	0.937	0.745	0.693	0.389	0.084	0.103
Q3T1K5	7	1	0.967	1.106	1.037	1.049	0.84	0.771	0.527	0.212	0.199
P09495	9	1	0.85	1.003	0.972	0.961	0.747	0.764	0.672	0.58	0.591
Q4FZY0	10	1	0.966	1.086	1.072	0.928	0.685	0.604	0.476	0.253	0.281
P12711	14	1	0.901	1.019	1.005	0.949	0.748	0.773	0.507	0.21	0.199
P29315	13	1	0.872	1.025	1.022	0.961	0.695	0.467	0.358	0.165	0.183
Q4KMA2	14	1	0.88	1.007	0.993	0.938	0.755	0.822	0.668	0.547	0.547
P34064	10	1	0.916	1.015	1.023	0.977	0.841	0.879	0.766	0.637	0.576
Q05982	5	1	0.934	1.036	1.012	0.984	0.814	0.835	0.731	0.455	0.253
P11497	17	1	0.94	0.995	0.825	0.464	0.283	0.209	0.344	0.107	0.16
Q80Z29	13	1	0.917	0.95	0.987	0.905	0.676	0.62	0.427	0.121	0.142
Q8VBU2	8	1	0.952	1.03	0.845	0.514	0.27	0.203	0.258	0.144	0.217
Q6IFV1	1	1	0.733	1.038	0.874	0.531	0.556	1.514	1.073	0.337	0.639
P61206	2	1	0.859	0.897	0.951	0.845	0.582	0.508	0.401	0.154	0.185
Q4V7C6	17	1	0.918	0.978	0.977	0.778	0.4	0.246	0.274	0.094	0.141
Q63692	11	1	0.888	0.935	0.931	0.871	0.582	0.471	0.328	0.151	0.168
P85125	10	1	0.901	0.911	0.999	0.911	0.688	0.551	0.39	0.193	0.227
F1LMZ8	14	1	0.889	1.022	0.887	0.723	0.444	0.32	0.29	0.088	0.135
P58775	4	1	0.788	0.905	0.864	0.828	0.604	0.605	0.472	0.445	0.469
P31596	12	1	0.819	0.993	1.026	0.984	0.761	0.91	0.813	0.638	0.509
P37285	14	1	0.865	0.928	0.864	0.607	0.289	0.211	0.263	0.109	0.153
Q00715	3	1	0.861	0.877	0.885	0.807	0.876	0.727	1.108	0.425	0.635
Q4G061	12	1	0.915	1.028	0.882	0.574	0.373	0.3	0.373	0.185	0.236
Q3SWU3	9	1	0.891	0.945	0.892	0.852	0.644	0.617	0.544	0.403	0.402
O70351	10	1	0.982	1.091	0.972	0.872	0.537	0.283	0.329	0.068	0.13
P63245	14	1	0.895	0.959	0.809	0.609	0.376	0.306	0.313	0.069	0.128
P07632	10	1	0.916	1.024	1.05	0.968	0.809	0.867	0.756	0.657	0.654
P85515	13	1	0.934	0.966	1.013	0.884	0.674	0.592	0.472	0.187	0.202
Q6IFW6	10	1	1.243	1.031	4.643	0.535	1.09	1.435	1.799	0.685	1.022
Q920J4	8	1	0.949	0.959	0.838	0.568	0.314	0.26	0.278	0.118	0.153
P16036	12	1	0.913	0.981	1.111	1.035	0.922	0.916	0.881	0.734	0.792
Q07116	13	1	0.913	1.042	1.034	0.956	0.678	0.555	0.447	0.24	0.228
Q9ER24	14	1	0.899	1.013	1.005	0.613	0.331	0.229	0.329	0.113	0.171
Q63570	16	1	0.836	1.023	0.987	0.821	0.537	0.383	0.393	0.118	0.16
P62703	11	1	0.817	0.834	0.832	0.637	0.464	0.346	0.418	0.165	0.207
O08838	14	1	0.883	0.935	0.917	0.784	0.52	0.407	0.358	0.213	0.26
Q10758	7	1	0.974	1.184	1.235	0.925	0.685	0.642	0.633	0.238	0.31
Q6TUG0	10	1	0.919	1.059	1.033	0.947	0.703	0.591	0.509	0.29	0.315
B2GUZ5	7	1	0.936	1.039	1.004	0.951	0.766	0.657	0.496	0.249	0.202
P13084	10	1	0.889	0.99	0.917	0.876	0.693	0.706	0.69	0.457	0.543
Q5XI32	12	1	0.929	1.029	1.05	0.959	0.753	0.678	0.452	0.228	0.186
P31044	6	1	0.868	1.003	0.969	0.909	0.66	0.542	0.299	0.16	0.176
Q5M9G3	10	1	0.823	1.012	0.938	0.882	0.594	0.472	0.352	0.222	0.245
P14882	13	1	0.856	0.995	0.957	0.888	0.353	0.16	0.254	0.051	0.1
Q6AXS5	10	1	0.839	1.022	1.102	1.048	0.791	0.91	0.762	0.714	0.77
P27321	14	1	0.85	1.015	0.996	1.003	0.724	0.817	0.72	0.656	0.65
Q9ESN0	11	1	0.921	0.995	0.919	0.573	0.4	0.319	0.444	0.182	0.259
P17220	9	1	0.91	0.961	0.975	0.92	0.77	0.756	0.66	0.533	0.472
P05982	14	1	0.953	1.001	0.964	0.732	0.393	0.192	0.241	0.057	0.126
O08557	14	1	0.895	1.019	1.027	0.901	0.655	0.471	0.255	0.096	0.126
Q63413	9	1	0.911	1.025	1.033	0.883	0.573	0.372	0.343	0.148	0.177
Q80X08	12	1	0.955	1.058	1.043	0.885	0.668	0.646	0.674	0.436	0.513
O35303	17	1	0.891	0.971	0.921	0.597	0.333	0.247	0.334	0.133	0.172
P49432	11	1	0.911	0.91	0.905	0.64	0.256	0.107	0.235	0.018	0.086
P16975	12	1	0.905	0.961	0.963	0.886	0.709	0.695	0.612	0.416	0.466
Q63663	15	1	0.926	1.002	1.019	0.837	0.371	0.266	0.28	0.131	0.174
B5DEH2	13	1	0.826	0.94	0.927	0.773	0.529	0.401	0.369	0.18	0.191
P51650	15	1	0.907	1.031	1.053	0.967	0.758	0.573	0.335	0.089	0.128
P25235	12	1	0.886	1.099	1.067	0.962	0.677	0.467	0.409	0.171	0.22
P55161	16	1	0.875	0.961	0.971	0.767	0.458	0.295	0.354	0.107	0.18
Q64542	6	1	0.878	0.902	0.789	0.764	0.358	0.52	0.289	0.122	0.106
Q4KM74	8	1	0.901	1.115	0.979	0.806	0.458	0.324	0.331	0.156	0.148
O08839	13	1	0.866	0.998	0.903	0.794	0.506	0.398	0.346	0.227	0.295
P15865	9	1	0.768	0.878	0.895	0.734	0.685	0.66	0.855	0.48	0.664
Q6AYT3	12	1	0.869	0.959	0.919	0.803	0.534	0.412	0.315	0.133	0.16
P85970	13	1	0.945	1.076	1.073	1.019	0.853	0.812	0.682	0.275	0.245
Q68FX0	11	1	0.939	0.995	0.952	0.838	0.521	0.281	0.31	0.056	0.102
Q6AYD3	12	1	0.83	0.903	0.862	0.657	0.36	0.264	0.277	0.124	0.191
O35987	12	1	0.9	1.086	1.032	0.874	0.629	0.58	0.488	0.316	0.331
P11506	5	1	0.853	1.07	0.916	0.83	0.518	0.436	0.492	0.231	0.267
P19804	5	1	0.936	0.998	1.053	0.924	0.806	0.812	0.702	0.478	0.241
P24368	12	1	0.923	0.952	0.947	0.768	0.515	0.44	0.428	0.238	0.266
Q62940	15	1	0.78	0.815	0.658	0.448	0.269	0.269	0.306	0.101	0.147
A0JPM9	11	1	0.928	1.071	1.052	0.961	0.71	0.608	0.451	0.283	0.279
P62828	9	1	0.885	0.999	0.946	0.839	0.597	0.48	0.342	0.076	0.115
P67779	14	1	0.839	1.041	1.023	0.993	0.828	0.893	0.742	0.596	0.45
P51583	15	1	0.858	0.988	1.008	0.867	0.686	0.678	0.63	0.47	0.251
P15087	15	1	0.957	1.032	0.996	0.928	0.728	0.624	0.554	0.281	0.359
Q811U3	14	1	0.862	0.942	0.866	0.649	0.463	0.381	0.393	0.227	0.267
Q4FZT0	11	1	0.918	0.983	0.984	0.901	0.695	0.701	0.664	0.432	0.336
P17425	13	1	0.854	0.913	0.713	0.512	0.256	0.204	0.314	0.093	0.17
Q63270	16	1	0.934	0.987	0.955	0.8	0.548	0.373	0.301	0.102	0.153
P13233	12	1	0.882	0.986	0.91	0.757	0.47	0.373	0.433	0.109	0.166
P70490	13	1	0.852	1.038	1.027	0.93	0.781	0.801	0.704	0.547	0.586
Q5XFX0	11	1	0.892	0.994	0.978	0.799	0.49	0.396	0.349	0.215	0.246
P70566	13	1	0.804	0.881	0.718	0.562	0.341	0.285	0.297	0.192	0.244
P05712	10	1	0.893	0.931	0.929	0.839	0.64	0.55	0.481	0.182	0.177
P35435	10	1	0.851	0.996	1.096	1.078	0.892	0.874	0.71	0.183	0.166
Q62636	5	1	0.9	0.943	0.922	0.818	0.602	0.532	0.498	0.211	0.215
Q5U2X6	12	1	0.915	0.996	1.001	0.926	0.635	0.388	0.261	0.096	0.128
P07872	13	1	0.924	1.013	1.035	0.96	0.779	0.763	0.684	0.4	0.226
Q64361	6	1	0.964	1.034	1.064	0.986	0.755	0.759	0.616	0.254	0.19
P31399	8	1	0.93	1.091	1.031	0.973	0.732	0.666	0.422	0.175	0.189
Q62698	12	1	0.84	0.959	0.927	0.705	0.37	0.324	0.366	0.176	0.23
Q3ZB98	11	1	0.939	1.1	0.985	1.085	0.819	0.941	0.886	0.756	0.677
Q4KM35	10	1	0.964	1.014	1.021	0.94	0.838	0.805	0.734	0.55	0.481
Q75Q40	7	1	0.844	1.014	1.017	0.98	0.812	0.793	0.698	0.634	0.564
P09812	3	1
Q68FY0	11	1	0.895	0.983	1.009	0.957	0.766	0.652	0.374	0.092	0.104
Q64591	10	1	0.958	1.133	1.072	0.999	0.599	0.289	0.357	0.062	0.122
P52631	10	1	0.957	0.917	0.888	0.529	0.385	0.286	0.303	0.119	0.16
P08413	7	1	0.895	0.972	0.916	0.691	0.403	0.287	0.395	0.091	0.172
P85971	10	1	0.965	1.012	1.055	0.991	0.778	0.721	0.529	0.186	0.155
Q6IFU8	4	1	0.898	0.988	1.425	0.569	0.658	1.262	1.192	0.456	0.715
Q5I0D1	16	1	0.899	1.045	0.956	0.824	0.464	0.257	0.24	0.093	0.146
P05696	16	1	0.831	0.938	0.813	0.593	0.404	0.321	0.311	0.116	0.169
P49242	14	1	0.782	0.922	0.999	0.85	0.612	0.505	0.533	0.262	0.3
Q8VHV7	4	1	0.972	0.833	0.681	0.507	0.341	0.268	0.249	0.174	0.191
Q920Q0	14	1	0.92	0.992	0.947	0.87	0.622	0.595	0.556	0.382	0.412
P04256	7	1	0.915	0.954	0.978	0.81	0.466	0.342	0.331	0.187	0.2
P68101	14	1	0.882	1.01	1.005	0.901	0.67	0.538	0.384	0.171	0.207
P62425	10	1	0.874	0.988	1.043	0.844	0.688	0.555	0.608	0.245	0.287
Q8K4K5	13	1	0.839	0.923	0.823	0.601	0.348	0.26	0.367	0.114	0.184
P48004	11	1	0.944	1.067	1.077	0.99	0.848	0.874	0.804	0.652	0.607
P54001	15	1	0.891	1.041	1.02	0.97	0.76	0.696	0.558	0.321	0.345
P54313	3	1	0.919	1.003	1.054	0.84	0.535	0.314	0.303	0.068	0.144
Q6PEC4	10	1	0.941	1.083	1.002	1.004	0.798	0.802	0.701	0.57	0.551
Q794E4	7	1	0.91	0.938	0.8	0.576	0.324	0.23	0.189	0.083	0.125
Q5RJR8	12	1	0.901	1.014	1.004	0.933	0.644	0.502	0.335	0.247	0.235
P47245	13	1	0.89	1.03	1.012	0.891	0.575	0.388	0.336	0.124	0.172
G3V7P1	10	1	0.819	0.922	0.96	0.894	0.684	0.664	0.539	0.466	0.48
P21396	11	1	0.91	1.046	1.041	1.021	0.83	0.758	0.496	0.13	0.156
Q9JJ19	14	1	0.878	0.931	0.953	0.863	0.635	0.603	0.488	0.379	0.37
O70593	9	1	0.89	0.962	0.91	0.852	0.555	0.378	0.238	0.138	0.148
P56571	10	1	0.911	0.969	0.973	0.981	0.797	0.871	0.737	0.522	0.358
P08010	8	1	0.846	0.961	0.939	0.719	0.378	0.216	0.219	0.084	0.119
P10824	4	1	0.812	0.916	0.867	0.747	0.438	0.406	0.351	0.141	0.212
O35509	13	1	0.869	0.978	0.919	0.83	0.588	0.521	0.383	0.188	0.191
Q9QVC8	14	1	0.872	0.942	0.755	0.474	0.274	0.222	0.236	0.093	0.135
Q6URK4	9	1	0.824	0.911	0.811	0.547	0.297	0.23	0.254	0.153	0.191
Q5XI81	11	1	0.846	0.806	0.594	0.405	0.224	0.184	0.193	0.092	0.131
Q9EPH2	7	1	0.851	1.011	0.988	0.972	0.746	0.832	0.701	0.643	0.642
O09175	14	1	0.917	1.016	0.942	0.725	0.394	0.301	0.304	0.09	0.133
Q5U2Y1	14	1	0.861	0.863	0.611	0.439	0.281	0.228	0.234	0.13	0.15
P97849	14	1	0.933	1.001	0.723	0.401	0.252	0.175	0.348	0.058	0.14
Q06647	11	1	0.87	0.966	0.982	0.93	0.723	0.644	0.421	0.083	0.101
Q01205	8	1	0.915	1.025	0.938	0.833	0.706	0.759	0.764	0.626	0.658
Q04970	2	1	0.909	0.95	0.933	0.826	0.601	0.526	0.386	0.151	0.142
Q8CHM7	13	1	0.914	1.1	0.967	0.918	0.735	0.622	0.433	0.19	0.189
P02401	6	1	0.916	1.048	0.987	1.002	0.847	0.884	0.857	0.819	0.905
P62138	3	1	0.893	0.958	1.002	0.864	0.631	0.487	0.424	0.149	0.161
Q9WV25	13	1	0.901	0.947	0.915	0.812	0.488	0.369	0.314	0.172	0.187
P05369	13	1	0.959	1.071	1.025	0.81	0.449	0.25	0.333	0.096	0.158
F1LR10	14	1	0.827	0.963	0.918	0.841	0.607	0.598	0.456	0.325	0.332
Q9QZR6	13	1	0.873	0.999	1.018	0.873	0.605	0.426	0.311	0.102	0.155
P63159	8	1	0.814	0.935	0.943	0.889	0.622	0.608	0.417	0.346	0.354
P21670	12	1	0.896	1.067	1.073	0.967	0.794	0.806	0.758	0.622	0.585
Q62717	13	1	0.959	1.031	0.959	0.737	0.391	0.359	0.408	0.178	0.258
P61107	11	1	0.867	1.006	0.969	0.931	0.74	0.684	0.543	0.305	0.291
Q5XI22	12	1	0.951	1.068	1.025	0.999	0.813	0.818	0.648	0.318	0.181
Q6AYN4	10	1	0.904	0.949	0.769	0.433	0.295	0.23	0.29	0.126	0.165
Q5XI73	9	1	0.942	1.083	1.006	0.973	0.732	0.619	0.388	0.142	0.158
P62982	7	1	0.981	1.075	0.998	0.954	0.767	0.823	0.77	0.585	0.654
Q920A6	10	1	0.878	0.949	1.013	0.906	0.721	0.738	0.744	0.48	0.443
P18395	13	1	0.897	0.865	0.67	0.442	0.232	0.179	0.232	0.093	0.141
Q5XIE6	13	1	0.964	1.047	1.014	0.79	0.431	0.179	0.285	0.046	0.112
Q6UPR8	12	1	0.88	1.017	1.009	0.965	0.744	0.735	0.633	0.495	0.507
Q99JD4	14	1	0.903	1.058	0.948	0.802	0.471	0.372	0.403	0.168	0.259
Q62656	12	1	0.942	1.014	0.982	0.822	0.637	0.568	0.565	0.335	0.395
Q641X3	12	1	0.924	1.041	1.042	0.977	0.764	0.748	0.646	0.37	0.371
P18421	10	1	0.919	1.031	1.054	1.03	0.85	0.92	0.82	0.673	0.592
Q641Z6	8	1	0.843	0.943	0.9	0.596	0.293	0.211	0.27	0.089	0.135
P30835	4	1	0.89	1.023	0.984	0.979	0.689	0.654	0.605	0.322	0.351
P10760	10	1	0.961	1.059	1.1	0.994	0.801	0.715	0.606	0.234	0.197
P15791	7	1	0.885	0.965	0.924	0.768	0.482	0.366	0.34	0.117	0.165
Q5XIU9	8	1	0.807	0.871	0.867	0.744	0.545	0.528	0.51	0.354	0.444
B5DF89	15	1	0.87	1.049	1.011	0.941	0.72	0.546	0.307	0.109	0.167
Q5FVQ4	12	1	0.921	1.027	1.022	0.95	0.673	0.506	0.39	0.21	0.232
B5DFN2	9	1	0.892	0.882	0.932	0.797	0.575	0.442	0.41	0.137	0.156
P20171	2	1	1.015	1.122	1.158	0.979	0.805	0.719	0.61	0.309	0.372
P62747	5	1	0.835	0.891	0.884	0.835	0.613	0.593	0.504	0.208	0.221
Q62733	9	1	0.865	0.975	0.96	0.868	0.566	0.547	0.473	0.318	0.353
Q5RJQ4	9	1	0.971	1.074	1.132	0.953	0.548	0.315	0.32	0.096	0.144
P62632	1	1
P62909	13	1	0.866	0.947	0.903	0.715	0.487	0.407	0.43	0.168	0.215
Q3T1J1	8	1	0.9	0.946	0.82	0.56	0.326	0.238	0.276	0.154	0.21
P08050	8	1	0.852	1.152	1.096	1.086	0.902	0.869	0.933	0.642	0.693
Q62871	11	1	0.908	0.998	0.901	0.881	0.593	0.544	0.423	0.225	0.249
Q99J86	15	1	0.882	1.086	1.043	0.954	0.611	0.566	0.55	0.352	0.361
Q63584	7	1	0.878	1.038	1.018	0.998	0.746	0.697	0.452	0.185	0.193
Q99NA5	13	1	0.896	0.997	1.02	0.888	0.627	0.392	0.317	0.081	0.128
Q62785	7	1	0.827	1.046	1.015	0.952	0.697	0.805	0.6	0.625	0.604
P84083	3	1	0.894	0.94	0.908	0.812	0.566	0.482	0.425	0.181	0.224
Q71UF4	9	1	0.872	0.942	0.997	0.843	0.64	0.533	0.385	0.173	0.161
P0C5H9	9	1	0.956	1.013	1.004	0.967	0.836	0.861	0.77	0.625	0.649
Q9R066	13	1	0.883	0.993	0.993	0.947	0.809	0.843	0.753	0.61	0.596
P24329	11	1	0.911	0.982	0.812	0.454	0.249	0.159	0.263	0.04	0.091
P11030	5	1	0.963	1.052	0.944	0.84	0.524	0.432	0.29	0.213	0.225
Q6GQP4	9	1	0.853	0.94	0.921	0.736	0.523	0.434	0.406	0.183	0.197
P63036	12	1	0.971	0.931	0.887	0.779	0.59	0.435	0.412	0.208	0.25
Q2TA68	13	1	0.833	0.897	0.895	0.713	0.406	0.317	0.358	0.129	0.173
D4ABY2	10	1	0.916	0.977	1.016	0.812	0.601	0.427	0.357	0.141	0.171
Q641Y2	10	1	0.848	0.997	0.965	0.705	0.381	0.293	0.299	0.091	0.112
P47875	7	1	0.882	1.005	0.969	0.946	0.742	0.754	0.689	0.525	0.607
P41499	17	1	0.843	0.996	0.954	0.812	0.43	0.301	0.329	0.152	0.196
B0BN93	12	1	0.857	0.939	0.871	0.715	0.492	0.362	0.31	0.122	0.132
Q8VHE9	13	1	0.905	1.006	0.936	0.818	0.562	0.366	0.348	0.109	0.155
P52759	9	1	0.953	0.999	0.932	0.91	0.76	0.841	0.757	0.641	0.679
P01026	10	1	0.932	1.039	1.004	0.983	0.775	0.739	0.698	0.415	0.41
P01946	9	1	0.89	0.981	1.096	0.965	0.784	0.876	0.763	0.563	0.474
Q8VHU4	14	1	0.812	0.977	0.882	0.696	0.437	0.276	0.309	0.091	0.151
Q6RUV5	7	1	0.911	1.029	0.971	0.909	0.682	0.62	0.49	0.158	0.203
Q641Y0	11	1	0.861	1.055	1.04	0.96	0.769	0.57	0.48	0.219	0.257
Q5U2Z3	9	1	0.848	0.897	0.888	0.699	0.345	0.169	0.18	0.061	0.095
Q5M7U6	6	1	0.953	0.969	1.021	0.902	0.766	0.678	0.5	0.151	0.158
Q63945	10	1	0.895	1.101	1.048	1.079	0.858	0.922	0.739	0.465	0.351
Q66H12	10	1	0.9	1.022	1.019	0.955	0.786	0.736	0.623	0.37	0.369
Q5FVJ0	14	1	0.888	1.006	0.92	0.682	0.426	0.331	0.397	0.165	0.255
Q9ESI7	11	1	0.853	0.949	0.897	0.617	0.375	0.306	0.474	0.166	0.249
P81795	12	1	0.905	1.069	1.012	0.937	0.726	0.617	0.483	0.193	0.188
P62804	6	1	0.799	1.021	1.072	0.977	1.14	1.039	1.944	0.822	1.492
Q9JJ54	9	1	0.903	0.919	0.923	0.84	0.647	0.572	0.477	0.321	0.342
P54311	5	1	0.895	1.002	1.011	0.898	0.657	0.479	0.388	0.125	0.152
Q68FS2	13	1	0.939	1.142	1.051	1.06	0.825	0.755	0.528	0.19	0.261
P62142	2	1
Q9QXU8	10	1	0.912	0.954	0.955	0.747	0.421	0.295	0.337	0.133	0.179
Q6AY23	10	1	0.868	0.983	0.971	0.876	0.727	0.647	0.645	0.366	0.25
P19511	10	1	0.884	1.067	1.008	0.942	0.74	0.637	0.425	0.075	0.1
P19139	9	1	0.866	0.915	0.837	0.722	0.461	0.304	0.316	0.073	0.127
P02454	11	1	0.94	1.05	0.969	0.899	0.733	0.744	0.686	0.694	0.627
P47860	5	1	0.875	0.948	0.972	0.879	0.685	0.634	0.577	0.263	0.225
P12346	13	1	0.891	1.093	0.987	0.936	0.828	0.824	0.722	0.553	0.596
P21913	13	1	0.869	0.992	0.976	0.913	0.711	0.687	0.57	0.291	0.203
O35331	8	1	0.961	1.06	1.094	1.027	0.889	0.884	0.746	0.547	0.347
P63088	1	1	0.851	0.999	0.937	0.927	0.599	0.393	0.35	0.108	0.128
Q8VHK7	11	1	0.884	0.972	0.967	0.855	0.556	0.474	0.339	0.216	0.238
Q9JLZ1	9	1	0.916	1.019	0.95	0.711	0.438	0.308	0.317	0.155	0.205
P04961	9	1	0.923	0.944	0.99	0.888	0.632	0.512	0.345	0.125	0.129
P24473	8	1	0.934	0.947	0.8	0.568	0.202	0.125	0.256	0.048	0.109
P16391	8	1	0.917	0.997	0.979	0.877	0.757	0.685	0.589	0.425	0.404
P30349	13	1	0.922	1.049	1.053	0.958	0.749	0.504	0.323	0.103	0.124
P49911	10	1	0.905	1.004	0.936	0.776	0.488	0.36	0.271	0.165	0.185
P43245	8	1	0.848	0.972	0.764	0.559	0.344	0.303	0.393	0.117	0.2
P27952	12	1	0.816	0.932	0.962	0.742	0.55	0.404	0.491	0.171	0.28
O55096	13	1	0.896	1.03	0.925	0.547	0.248	0.184	0.222	0.076	0.122
Q1HCL7	9	1	1.021	1.104	1.097	0.987	0.637	0.418	0.449	0.146	0.203
Q9JJ50	10	1	0.9	0.963	0.966	0.813	0.476	0.353	0.359	0.137	0.184
P12368	8	1	0.832	0.86	0.837	0.63	0.32	0.172	0.172	0.052	0.087
P25304	8	1	1.212	0.72	1.11	0.907	0.847	0.72	0.89	0.39	0.881
P08753	3	1	0.936	1.045	0.858	0.713	0.369	0.265	0.273	0.115	0.169
P11730	5	1	0.935	0.979	0.918	0.707	0.457	0.402	0.376	0.183	0.234
B0BNA7	10	1	0.882	0.861	0.686	0.316	0.17	0.119	0.172	0.047	0.099
Q9JHL4	9	1	0.903	0.93	0.919	0.673	0.448	0.391	0.378	0.237	0.269
O08623	8	1	0.92	0.931	0.871	0.92	0.64	0.545	0.446	0.328	0.278
P18298	13	1	0.84	0.95	0.861	0.656	0.435	0.379	0.349	0.187	0.19
P10888	9	1	0.858	1.011	1.023	0.968	0.819	0.696	0.511	0.332	0.354
O35550	14	1	0.837	0.962	0.891	0.615	0.329	0.281	0.284	0.141	0.182
Q5FVM4	10	1	0.749	0.806	0.532	0.307	0.19	0.14	0.172	0.083	0.115
B2RYG6	7	1	0.885	1.016	0.967	0.927	0.607	0.33	0.356	0.113	0.172
P35704	7	1	0.901	0.989	0.995	0.954	0.718	0.6	0.428	0.212	0.223
P43244	14	1	0.84	0.95	0.811	0.678	0.503	0.449	0.438	0.278	0.316
P26051	6	1	0.914	1.025	1.056	0.979	0.831	0.831	0.754	0.634	0.676
P48450	12	1	0.946	1.036	0.981	0.697	0.367	0.275	0.336	0.096	0.159
Q9ES21	12	1	0.834	0.943	0.837	0.656	0.356	0.219	0.211	0.127	0.183
Q64119	9	1	0.919	0.948	0.881	0.701	0.421	0.334	0.325	0.212	0.252
Q562C6	10	1	0.759	0.909	1.013	0.885	0.649	0.489	0.268	0.108	0.12
D3ZW55	8	1	0.946	1.041	1.005	1.048	0.854	0.896	0.83	0.639	0.634
P62961	3	1	0.859	0.936	1.018	0.889	0.747	0.692	0.638	0.479	0.474
P10536	5	1	0.832	0.887	0.815	0.714	0.503	0.425	0.376	0.234	0.212
P12843	8	1	0.779	1.034	0.957	0.861	0.644	0.568	0.551	0.366	0.304
Q497B0	9	1	0.92	1.054	1.02	0.95	0.731	0.54	0.347	0.155	0.157
Q64303	7	1	0.897	0.985	0.991	0.87	0.665	0.575	0.421	0.156	0.171
P0C5W1	11	1	0.826	0.945	0.917	0.779	0.415	0.214	0.267	0.067	0.116
P04355	4	1	0.892	0.975	1.071	0.963	0.886	0.902	0.753	0.688	0.625
Q3KR59	9	1	0.881	0.903	0.777	0.531	0.258	0.19	0.244	0.092	0.15
Q3MIE4	6	1	0.91	1.099	1.019	0.975	0.775	0.75	0.582	0.279	0.239
Q9QZA2	12	1	0.912	0.97	0.916	0.643	0.365	0.276	0.306	0.146	0.204
Q6AXQ0	11	1	0.881	0.995	0.986	0.751	0.345	0.214	0.24	0.106	0.125
P47727	11	1	0.887	1.008	0.994	0.788	0.512	0.31	0.241	0.088	0.139
P61765	10	1	0.889	1.008	0.888	0.78	0.476	0.422	0.438	0.145	0.192
Q5BK63	12	1	0.856	0.888	0.833	0.408	0.139	0.108	0.235	0.027	0.086
P36972	11	1	0.981	1.054	1.053	1.028	0.843	0.816	0.656	0.404	0.304
Q4KM73	6	1	0.839	0.948	0.801	0.502	0.226	0.15	0.191	0.065	0.091
Q63009	10	1	1.004	1.046	1.045	0.884	0.432	0.253	0.307	0.086	0.126
P07633	10	1	0.849	1.013	1.004	0.97	0.527	0.291	0.309	0.085	0.144
B0BN85	10	1	0.898	0.95	1.037	0.928	0.727	0.578	0.353	0.164	0.165
Q9JJK1	5	1	0.882	0.98	0.963	0.955	0.768	0.78	0.723	0.573	0.562
Q63028	11	1	0.849	0.97	0.955	0.905	0.685	0.667	0.698	0.55	0.548
Q9QYF3	13	1	0.861	0.988	0.855	0.628	0.399	0.249	0.353	0.142	0.243
Q9WU61	9	1	0.838	0.969	1.002	0.858	0.636	0.599	0.533	0.314	0.346
O35821	12	1	0.887	0.956	0.818	0.513	0.263	0.239	0.239	0.091	0.136
P21533	12	1	0.769	0.781	0.742	0.526	0.417	0.344	0.367	0.166	0.231
Q64568	1	1	0.901	1.054	0.996	0.676	0.414	0.345	0.376	0.141	0.181
P38656	10	1	0.877	0.983	0.835	0.632	0.306	0.178	0.146	0.067	0.094
Q9WVB1	8	1	0.877	0.993	0.931	0.85	0.591	0.58	0.504	0.283	0.257
Q6IFU7	4	1
P53987	8	1	0.911	1.033	1.004	1.001	0.795	0.842	0.722	0.574	0.574
P21571	7	1	0.922	1.043	1.018	1	0.793	0.665	0.423	0.248	0.287
P08644	3	1	0.916	0.983	0.943	0.829	0.614	0.562	0.38	0.133	0.142
Q9Z0W7	7	1	1.02	1.184	0.938	0.895	0.512	0.292	0.293	0.118	0.165
Q99N27	9	1	0.867	0.94	0.91	0.708	0.39	0.27	0.295	0.134	0.22
P18422	10	1	0.923	1.095	1.055	1.01	0.824	0.872	0.797	0.656	0.596
Q4QQW8	11	1	0.896	0.994	0.929	0.916	0.691	0.715	0.683	0.498	0.542
Q811Q2	7	1	0.892	1.178	0.963	0.869	0.463	0.486	0.387	0.207	0.332
P14562	6	1	0.897	1.068	1.046	0.999	0.837	0.862	0.801	0.661	0.698
P13697	11	1	0.917	1.082	1.036	0.999	0.791	0.649	0.424	0.151	0.171
Q4V7F2	8	1	0.877	1.05	0.944	0.881	0.692	0.546	0.576	0.221	0.245
Q62780	11	1	0.939	1.064	0.998	0.449	0.275	0.234	0.292	0.092	0.153
P83941	4	1	1.008	1.126	1.017	0.986	0.604	0.343	0.258	0.152	0.172
P54921	9	1	0.904	1.022	0.954	0.858	0.582	0.475	0.457	0.194	0.224
Q9JMJ4	8	1	0.885	1.039	0.967	0.867	0.667	0.63	0.462	0.204	0.175
Q62745	5	1	0.957	1.086	1	1.012	0.872	0.875	0.808	0.635	0.707
Q6P9U8	9	1	0.797	0.873	0.766	0.468	0.273	0.205	0.238	0.098	0.134
O70196	11	1	0.934	0.947	0.762	0.489	0.303	0.217	0.309	0.079	0.126
Q925G1	11	1	0.831	0.973	0.95	0.857	0.634	0.626	0.485	0.371	0.406
P52555	8	1	0.935	1.031	1.036	0.924	0.707	0.579	0.458	0.289	0.312
Q5XII0	7	1	0.881	1.017	0.969	0.888	0.691	0.692	0.634	0.522	0.525
P40307	9	1	0.961	0.999	1.008	0.934	0.85	0.832	0.793	0.609	0.548
B0K020	6	1	0.88	0.987	1.001	1.018	0.801	0.829	0.68	0.463	0.448
Q62764	3	1	0.809	1	0.986	0.998	0.759	0.882	0.782	0.549	0.569
Q9Z1Y3	8	1	0.942	1.066	1.063	1.068	0.856	0.875	0.811	0.634	0.69
P27605	8	1	0.902	0.971	1.021	0.944	0.769	0.779	0.683	0.524	0.489
Q5RJR2	9	1	0.943	1.029	0.983	0.889	0.677	0.494	0.397	0.174	0.204
D3ZBN0	8	1	0.72	0.889	0.906	0.749	0.645	0.693	0.867	0.457	0.673
Q6AY09	4	1	0.873	0.821	0.582	0.446	0.297	0.259	0.269	0.155	0.186
Q5M7V8	9	1	0.853	1.05	1.002	0.916	0.566	0.582	0.455	0.252	0.254
Q9QYU4	9	1	0.957	1.02	1.08	0.974	0.83	0.757	0.717	0.461	0.295
Q9Z2F5	5	1	0.899	1.007	1.037	0.891	0.62	0.524	0.43	0.215	0.212
D4AD37	10	1	0.896	1.026	1.067	0.997	0.869	0.811	0.592	0.346	0.257
P04041	8	1	0.931	1.072	0.952	0.812	0.62	0.595	0.592	0.379	0.29
P80067	6	1	0.9	1.04	1.01	0.871	0.721	0.663	0.57	0.366	0.336
P81128	11	1	0.877	0.964	0.919	0.641	0.412	0.314	0.375	0.156	0.187
P08461	11	1	0.936	1.008	1.014	0.905	0.629	0.527	0.377	0.144	0.134
Q5XIC0	6	1	0.814	0.97	1.018	0.905	0.623	0.52	0.361	0.086	0.112
P62898	7	1	0.892	0.904	1.031	0.979	0.823	0.831	0.716	0.616	0.603
Q99MZ8	10	1	0.886	0.943	1.008	0.88	0.713	0.685	0.565	0.444	0.432
P26284	11	1	0.904	0.944	0.929	0.678	0.295	0.165	0.265	0.057	0.103
P14669	11	1	0.937	1.048	0.983	0.857	0.424	0.24	0.271	0.096	0.131
E9PU28	7	1	0.903	0.98	0.904	0.71	0.461	0.356	0.409	0.216	0.243
Q63198	13	1	0.803	0.852	0.729	0.514	0.372	0.321	0.326	0.24	0.313
P04904	4	1	0.853	0.863	0.74	0.415	0.166	0.107	0.177	0.039	0.083
Q9QZM5	9	1	0.902	1.001	1.023	0.863	0.577	0.424	0.353	0.205	0.262
P16970	11	1	0.887	0.88	0.654	0.459	0.269	0.213	0.299	0.14	0.19
Q499N5	11	1	0.7	0.576	0.391	0.197	0.11	0.111	0.259	0.05	0.087
Q7M0E3	11	1	0.893	0.982	1.019	0.925	0.707	0.639	0.398	0.157	0.162
Q91Y78	7	1	0.916	1.009	0.985	0.801	0.545	0.351	0.299	0.119	0.179
P70483	9	1	0.998	0.954	1.019	0.7	0.462	0.333	0.314	0.161	0.195
P30839	8	1	1.053	1.064	1.076	0.858	0.553	0.483	0.461	0.214	0.246
P63086	9	1	0.954	1.019	1.041	0.926	0.732	0.558	0.318	0.105	0.151
Q9JHW0	6	1	0.921	1.121	1.028	1.045	0.841	0.916	0.82	0.682	0.626
Q62847	12	1	0.928	1.086	1.088	1.024	0.731	0.832	0.77	0.578	0.454
P45479	9	1	0.882	1.012	1.011	0.858	0.742	0.633	0.564	0.38	0.41
Q6P7S1	10	1	0.943	1.044	0.999	1.03	0.9	0.802	0.834	0.57	0.64
D3ZZL9	10	1	0.903	1.037	1.01	0.923	0.663	0.591	0.425	0.155	0.188
O70513	6	1	0.939	1.121	0.992	0.969	0.747	0.675	0.638	0.417	0.497
A0JPJ7	11	1	0.866	0.839	0.634	0.379	0.246	0.199	0.298	0.115	0.152
Q5XFW8	10	1	0.894	1.018	0.99	0.851	0.513	0.292	0.284	0.11	0.153
Q8CFD0	10	1	0.875	1.042	1.011	0.906	0.467	0.285	0.272	0.084	0.116
Q6AXR4	10	1	0.97	1.109	1.133	1.012	0.927	0.942	0.789	0.509	0.469
Q8CFN2	7	1	0.965	1.046	1.019	0.996	0.785	0.743	0.593	0.252	0.2
Q6PCU2	12	1	0.957	1.045	1.077	0.981	0.756	0.622	0.44	0.218	0.26
P53812	8	1	0.857	1.002	0.939	0.82	0.467	0.301	0.328	0.14	0.182
P11762	6	1	1.002	0.998	1.154	0.961	0.82	0.704	0.6	0.364	0.349
P27867	12	1	0.888	1.028	1.024	0.885	0.543	0.365	0.225	0.073	0.1
Q62868	8	1	0.936	0.981	0.934	0.637	0.383	0.319	0.358	0.193	0.23
Q4KLL0	11	1	0.925	0.991	0.957	0.866	0.65	0.58	0.417	0.234	0.226
P97521	11	1	0.903	1.027	1.033	0.94	0.791	0.765	0.691	0.457	0.22
P63329	5	1	0.85	1.007	0.988	0.858	0.654	0.55	0.469	0.209	0.227
Q9Z1M9	14	1	0.8	0.95	0.979	0.77	0.527	0.395	0.343	0.218	0.209
P13086	8	1	0.902	0.986	0.91	0.787	0.482	0.261	0.236	0.072	0.112
P51635	12	1	0.925	0.969	0.918	0.505	0.215	0.138	0.243	0.056	0.104
P13638	7	1	0.921	1	1.047	0.957	0.753	0.637	0.543	0.351	0.436
Q91XU1	8	1	0.91	0.907	0.837	0.608	0.376	0.315	0.3	0.161	0.187
Q9QZ81	10	1	0.937	1.025	1.003	0.946	0.807	0.775	0.661	0.51	0.413
Q6AYK6	7	1	0.959	0.995	0.976	0.924	0.663	0.555	0.361	0.147	0.157
Q6PCT3	10	1	0.867	1.016	1.014	0.88	0.712	0.72	0.496	0.424	0.409
P70580	5	1	0.691	0.749	0.712	0.589	0.387	0.359	0.266	0.235	0.209
Q62824	10	1	0.961	1.083	0.95	0.717	0.438	0.356	0.43	0.128	0.187
P52481	8	1	0.912	1.036	0.959	0.759	0.54	0.484	0.445	0.208	0.201
Q5PQQ2	11	1	0.852	0.958	0.974	0.845	0.663	0.631	0.494	0.354	0.362
Q5HZY0	9	1	0.856	0.943	0.957	0.724	0.509	0.399	0.363	0.203	0.235
P63029	6	1	0.927	0.961	0.952	0.815	0.503	0.293	0.207	0.112	0.165
Q99376	12	1	0.895	1.074	1.058	0.988	0.84	0.828	0.747	0.58	0.609
P56536	5	1	0.874	0.897	0.855	0.617	0.382	0.332	0.403	0.173	0.23
Q66HL2	10	1	0.772	0.983	1.069	0.937	0.647	0.773	0.717	0.698	0.725
P29411	8	1	0.954	0.995	0.895	0.627	0.304	0.166	0.26	0.056	0.111
P29410	9	1	0.876	0.898	0.863	0.731	0.463	0.402	0.225	0.078	0.092
Q5RK30	12	1	0.877	0.936	0.859	0.679	0.452	0.464	0.359	0.234	0.205
Q9WTT6	9	1	0.98	0.988	1.059	0.973	0.837	0.862	0.735	0.465	0.259
P20651	5	1	0.994	0.979	1.039	0.876	0.753	0.582	0.532	0.247	0.28
P06302	7	1	0.849	1.001	0.882	0.956	0.679	0.696	0.646	0.516	0.51
P39069	9	1	0.812	0.898	0.851	0.543	0.272	0.2	0.242	0.101	0.148
P32089	8	1	0.863	1.231	1.079	1.087	0.811	0.953	0.92	0.765	0.93
P82471	4	1	0.908	0.957	0.962	0.88	0.687	0.602	0.554	0.203	0.264
Q5FVL2	8	1	0.835	0.991	0.97	0.838	0.495	0.254	0.225	0.109	0.162
D4A208	10	1	0.834	0.925	0.715	0.501	0.295	0.238	0.297	0.108	0.144
P29534	8	1	0.896	0.959	0.89	0.815	0.513	0.456	0.385	0.293	0.362
Q6QLM7	1	1	0.894	0.895	1.033	0.774	0.607	0.546	0.567	0.309	0.34
P70550	3	1	0.91	1.069	0.944	0.754	0.604	0.543	0.409	0.196	0.154
Q6P7P5	10	1	0.885	0.96	0.814	0.491	0.313	0.243	0.312	0.102	0.164
P31424	9	1	0.855	1.019	1.087	0.826	0.761	0.661	0.51	0.298	0.293
Q9Z339	9	1	0.993	1.107	0.97	0.977	0.788	0.782	0.679	0.431	0.382
P55260	11	1	0.96	0.998	0.75	0.446	0.32	0.266	0.307	0.129	0.187
Q6MG49	10	1	0.875	1.014	0.992	0.851	0.54	0.429	0.381	0.247	0.3
P34067	5	1	0.922	1.085	1.093	1.034	0.803	0.881	0.812	0.734	0.621
Q4FZU2	3	1	0.906	0.996	2.027	0.413	0.629	1.017	1.333	0.417	0.808
O54975	12	1	0.917	1.022	0.976	0.855	0.606	0.433	0.396	0.113	0.183
Q5FVI6	13	1	0.981	1.04	1.046	0.882	0.677	0.514	0.444	0.163	0.226
Q7M767	8	1	0.922	1.055	0.92	0.681	0.347	0.223	0.262	0.1	0.143
D4AAT7	9	1	0.897	1.05	0.983	0.993	0.805	0.804	0.751	0.594	0.55
Q6MG08	8	1	0.838	1.28	0.929	0.878	0.533	0.609	0.596	0.368	0.475
P83868	9	1	0.865	0.942	0.845	0.542	0.257	0.163	0.147	0.071	0.101
Q6P791	3	1	0.892	0.973	0.971	0.935	0.719	0.674	0.545	0.323	0.254
Q498R3	9	1	0.931	1.039	0.993	1.001	0.745	0.636	0.573	0.323	0.344
Q5I0D7	9	1	0.93	0.969	0.97	0.954	0.8	0.72	0.48	0.155	0.116
P39052	8	1	0.858	0.967	0.941	0.662	0.4	0.286	0.405	0.141	0.176
Q6UPE0	9	1	0.921	0.996	0.879	0.665	0.435	0.417	0.422	0.273	0.299
Q80Z70	6	1	0.835	1.055	0.946	0.884	0.651	0.523	0.44	0.271	0.29
P97608	9	1	0.945	0.999	0.95	0.722	0.483	0.391	0.387	0.212	0.206
Q62826	12	1	0.824	0.871	0.658	0.464	0.286	0.224	0.224	0.098	0.126
P33124	8	1	0.848	0.839	0.645	0.464	0.254	0.213	0.328	0.087	0.161
Q9JIT3	6	1	0.999	1.15	1.1	0.984	0.751	0.775	0.671	0.464	0.432
P56603	5	1	0.877	1.047	1.008	0.915	0.71	0.742	0.666	0.515	0.476
E9PSK7	12	1	0.952	0.943	1.011	0.933	0.673	0.583	0.502	0.259	0.258
P97685	10	1	0.872	1.011	0.831	0.71	0.464	0.447	0.424	0.219	0.222
Q75Q39	12	1	0.783	0.805	0.489	0.333	0.196	0.171	0.214	0.094	0.133
Q6XQN1	11	1	0.953	1.012	1.024	0.96	0.746	0.807	0.602	0.28	0.186
P35465	3	1	0.818	0.986	0.895	0.849	0.657	0.467	0.347	0.185	0.177
Q5EB77	8	1	0.907	1.01	0.991	0.871	0.6	0.489	0.449	0.173	0.196
Q5FVQ8	7	1	0.95	1.122	1.055	0.85	0.406	0.245	0.352	0.072	0.092
Q6Q7Y5	9	1	0.94	0.975	0.996	0.819	0.562	0.35	0.394	0.115	0.188
Q5U2R7	9	1	0.949	1.043	1.001	1.056	0.799	0.879	0.703	0.505	0.508
Q6AXV4	9	1	0.834	0.989	0.98	0.894	0.718	0.642	0.541	0.351	0.351
Q4G063	9	1	0.888	1.069	1.062	1.028	0.856	0.859	0.764	0.491	0.497
Q641X8	9	1	0.92	1.002	0.826	0.481	0.307	0.247	0.298	0.11	0.157
P07895	8	1	0.921	1.128	1.049	1.019	0.844	0.882	0.835	0.707	0.735
Q6AY30	9	1	0.91	0.912	0.901	0.749	0.555	0.479	0.331	0.082	0.127
Q5FWT1	8	1	0.824	0.988	0.871	0.686	0.458	0.344	0.311	0.126	0.178
P08592	9	1	0.95	0.986	1.023	0.94	0.756	0.705	0.628	0.412	0.427
P05371	8	1	0.802	1.012	0.997	0.85	0.696	0.631	0.6	0.394	0.402
D4A7N1	5	1	0.882	1.083	0.939	0.906	0.642	0.594	0.451	0.325	0.335
B4F7E8	11	1	0.9	1.016	1.006	0.859	0.529	0.399	0.402	0.2	0.258
Q3KRE0	11	1	0.754	0.69	0.567	0.312	0.201	0.172	0.308	0.113	0.182
P23358	7	1	0.912	0.912	0.849	0.736	0.615	0.494	0.581	0.26	0.297
O08730	5	1	0.806	1.06	1.089	0.918	0.724	0.649	0.521	0.283	0.341
P18266	3	1	0.83	1.007	0.944	0.738	0.443	0.328	0.308	0.171	0.198
Q62902	9	1	0.908	1.054	1.04	0.876	0.621	0.52	0.481	0.243	0.253
P20069	11	1	0.914	1.061	0.994	0.696	0.315	0.278	0.345	0.109	0.15
Q9WV63	9	1	0.789	0.868	0.76	0.516	0.276	0.223	0.316	0.099	0.161
B0BNF1	4	1	0.888	0.873	1.069	0.89	0.741	0.587	0.373	0.131	0.159
Q4KLF8	6	1	0.901	1.033	0.95	0.862	0.696	0.616	0.457	0.228	0.241
Q6AXX6	8	1	0.936	1	1.02	0.889	0.679	0.612	0.484	0.176	0.164
P12369	5	1	0.87	1.035	0.965	0.868	0.543	0.511	0.45	0.342	0.351
Q9Z0V5	6	1	0.971	1.032	1.021	1.026	0.825	0.917	0.778	0.588	0.624
Q63537	5	1	0.905	0.97	0.963	0.767	0.466	0.285	0.362	0.107	0.157
Q6IMF3	3	1	1.1	1.153	2.552	0.452	0.782	1.067	1.497	0.482	0.908
P41498	6	1	0.904	1.01	0.866	0.609	0.344	0.23	0.233	0.112	0.159
P29419	5	1	0.914	1.045	1.058	1.009	0.822	0.789	0.486	0.215	0.201
Q9JID2	4	1	1.017	1.005	1.105	0.84	0.546	0.472	0.663	0.186	0.313
Q5XIK2	9	1	0.932	1.085	1.062	0.961	0.684	0.573	0.402	0.135	0.152
Q6IG02	6	1	1.542	1.28	5.466	0.712	1.22	1.648	2.358	0.777	1.175
Q78P75	2	1	0.976	0.934	0.985	0.929	0.762	0.67	0.625	0.337	0.35
Q2LAP6	11	1	0.915	1.035	1.05	0.868	0.531	0.361	0.302	0.107	0.149
B4F777	8	1	0.932	1.143	1.088	1.083	0.808	0.942	0.812	0.701	0.715
Q5I0E7	7	1	0.878	0.957	0.919	0.811	0.624	0.525	0.417	0.165	0.195
Q5XHY5	9	1	0.871	0.943	0.933	0.729	0.478	0.36	0.343	0.093	0.154
Q3B8Q2	6	1	0.874	0.954	1.128	0.891	0.736	0.556	0.598	0.273	0.348
Q6P799	8	1	0.892	0.983	0.961	0.848	0.56	0.38	0.294	0.123	0.174
Q64537	6	1	1.006	1.071	1.109	1.003	0.697	0.491	0.338	0.172	0.213
A2RUW1	7	1	0.971	1.058	1.038	0.912	0.582	0.399	0.375	0.212	0.238
P52925	9	1	0.844	1.006	0.963	0.887	0.665	0.64	0.434	0.343	0.609
P36202	9	1	0.779	0.909	0.992	0.8	0.629	0.61	0.504	0.332	0.326
Q32KJ6	10	1	0.897	1.044	1.019	1.051	0.791	0.859	0.742	0.652	0.655
Q9JHZ9	9	1	0.928	1.057	1.064	1.02	0.849	0.856	0.796	0.632	0.535
Q68FW9	9	1	0.94	1.016	1.055	0.788	0.586	0.494	0.399	0.241	0.184
B2RZ78	9	1	1.001	1.073	1.118	1.05	0.806	0.641	0.457	0.122	0.158
Q9JHW1	11	1	0.916	1.201	0.906	0.785	0.485	0.462	0.4	0.239	0.217
B0BNA5	10	1	0.958	1.005	1.01	0.787	0.498	0.348	0.302	0.111	0.143
P61751	2	1	0.797	1.15	0.783	0.578	0.314	0.245	0.318	0.13	0.172
Q05764	9	1	0.848	0.925	0.975	0.863	0.708	0.668	0.617	0.371	0.394
P62959	7	1	0.891	0.988	0.981	0.941	0.694	0.599	0.402	0.177	0.146
Q5U2Q7	8	1	0.912	0.978	0.988	0.827	0.443	0.271	0.31	0.146	0.179
P18666	1	1	0.808	1.09	0.726	0.714	0.504	0.427	0.385	0.466	0.35
P35281	7	1	0.942	1.062	0.944	0.886	0.675	0.674	0.508	0.306	0.302
O70257	7	1	0.873	0.961	0.99	0.908	0.683	0.684	0.567	0.442	0.429
Q5XIF3	4	1	0.871	0.91	0.903	0.513	0.179	0.14	0.205	0.111	0.162
Q9JJ79	8	1	0.865	1.103	0.844	0.572	0.382	0.262	0.317	0.207	0.211
P80299	9	1	0.967	1.067	1.034	0.878	0.662	0.598	0.541	0.223	0.219
Q8K1Q0	8	1	0.855	1.123	1.001	0.884	0.528	0.403	0.401	0.195	0.24
Q6P747	10	1	0.828	0.857	0.831	0.664	0.399	0.341	0.393	0.238	0.259
Q4FZX7	8	1	0.968	1.071	1.028	0.782	0.557	0.555	0.479	0.221	0.198
Q66HG5	7	1	1.002	1.208	1.168	1.038	0.81	0.583	0.501	0.218	0.28
Q00438	7	1	0.937	0.877	0.565	0.502	0.372	0.307	0.317	0.144	0.212
P18886	11	1	0.953	0.875	0.52	0.189	0.122	0.115	0.23	0.015	0.099
Q4QQT4	8	1	1.012	1.092	1.118	0.968	0.746	0.445	0.361	0.098	0.149
P21708	6	1	0.884	0.965	0.926	0.606	0.226	0.142	0.21	0.062	0.114
P02696	8	1	0.965	1.037	1.042	0.93	0.582	0.372	0.29	0.129	0.165
Q5XIM5	5	1	0.726	1.038	1.039	0.96	0.639	0.742	0.652	0.666	0.719
Q68A21	10	1	0.844	0.975	1.013	0.904	0.756	0.768	0.675	0.407	0.321
P32736	4	1	0.839	1.015	0.946	1.018	0.727	0.605	0.356	0.284	0.465
P0C1X8	7	1	0.954	1.003	0.969	0.56	0.322	0.231	0.359	0.121	0.176
P08503	7	1	0.881	1.06	1.033	0.908	0.625	0.455	0.373	0.086	0.114
O35783	6	1	0.909	1.068	1.163	1.149	0.9	1.071	1.108	1.086	1.234
P82808	8	1	0.863	0.941	0.884	0.572	0.377	0.324	0.304	0.123	0.172
P13668	6	1	0.863	1.058	1.074	0.984	0.685	0.775	0.562	0.457	0.472
Q9EQX9	6	1	0.869	0.987	0.955	0.744	0.335	0.209	0.242	0.072	0.13
Q4KLZ6	8	1	0.787	0.963	0.962	0.824	0.465	0.28	0.24	0.084	0.121
P28064	6	1	0.944	0.98	1.01	0.948	0.787	0.69	0.74	0.578	0.543
P27615	9	1	0.896	1.049	1.066	0.975	0.847	0.861	0.706	0.614	0.619
Q63524	7	1	0.892	1.081	1.067	0.986	0.827	0.714	0.505	0.21	0.224
Q5U2U0	10	1	0.75	0.761	0.679	0.467	0.298	0.271	0.328	0.105	0.175
Q03346	9	1	0.899	0.964	0.87	0.675	0.325	0.665	0.292	0.146	0.166
P55068	6	1	0.897	0.976	0.963	0.956	0.708	0.624	0.492	0.246	0.352
P97700	9	1	0.893	1.021	1.064	0.944	0.841	0.802	0.762	0.584	0.577
P68182	4	1	0.872	0.944	0.872	0.638	0.354	0.235	0.327	0.084	0.139
P11348	5	1	0.932	1.029	0.996	0.835	0.597	0.384	0.362	0.139	0.199
Q5PPN5	9	1	0.884	1.03	1.032	0.911	0.611	0.599	0.427	0.323	0.252
Q6MG61	9	1	0.869	0.931	0.841	0.57	0.211	0.134	0.171	0.059	0.095
Q63768	7	1	0.902	0.982	0.886	0.598	0.303	0.181	0.182	0.078	0.117
P55213	7	1	0.88	1.003	0.936	0.804	0.63	0.576	0.598	0.405	0.469
Q4V898	2	1	0.821	0.951	0.932	0.765	0.502	0.419	0.342	0.211	0.214
P00173	4	1	0.908	1.009	0.969	1	0.759	0.668	0.57	0.402	0.446
O35796	5	1	1.082	1.246	1.089	0.942	0.436	0.321	0.429	0.121	0.251
B1H267	9	1	0.805	0.973	0.899	0.788	0.401	0.259	0.262	0.131	0.166
Q561S0	6	1	0.834	0.903	0.767	0.328	0.12	0.082	0.236	0.02	0.093
P84586	2	1	0.856	0.775	0.975	0.783	0.444	0.375	0.303	0.122	0.136
P37361	4	1	0.746	0.972	1.097	0.952	0.805	0.813	0.708	0.667	0.604
Q66HR0	9	1	0.715	0.895	0.967	0.843	0.708	0.651	0.551	0.247	0.421
Q9HB97	6	1	0.9	1.074	0.959	0.748	0.426	0.359	0.405	0.175	0.193
Q5M819	9	1	0.898	1.056	1.057	1.009	0.748	0.697	0.578	0.326	0.24
P13471	4	1	0.741	0.888	1.026	0.826	0.456	0.355	0.394	0.114	0.18
Q91ZN1	9	1	0.856	0.859	0.847	0.751	0.599	0.527	0.44	0.361	0.321
Q6P0K8	5	1
P50430	7	1	0.923	1.007	0.991	0.927	0.749	0.778	0.765	0.625	0.631
P17074	8	1	0.715	0.899	0.921	0.72	0.476	0.413	0.356	0.196	0.252
P17164	9	1	0.917	1.035	1.012	0.934	0.759	0.767	0.742	0.519	0.54
O88656	5	1	0.954	1.112	1.039	0.802	0.576	0.419	0.425	0.089	0.142
Q811A3	6	1	0.932	1.066	1.071	0.925	0.703	0.566	0.428	0.232	0.295
Q66H61	10	1	0.861	0.874	0.6	0.361	0.227	0.184	0.243	0.092	0.135
Q6AXM8	7	1	0.883	1.007	1.033	0.851	0.574	0.423	0.431	0.173	0.247
O35889	11	1	0.849	0.976	0.843	0.696	0.467	0.36	0.312	0.13	0.154
Q02874	7	1	0.936	1.118	1.036	0.954	0.81	0.778	0.744	0.395	0.344
P63170	2	1	0.897	1.069	0.908	0.793	0.515	0.368	0.348	0.119	0.176
Q8R511	8	1	1.001	0.988	0.788	0.506	0.304	0.283	0.325	0.215	0.242
P63322	5	1	0.916	0.992	0.965	0.867	0.681	0.599	0.475	0.183	0.188
Q6IMX7	6	1	0.993	1.13	1.045	0.828	0.483	0.301	0.311	0.105	0.163
P63025	1	1	0.905	1.073	1.058	0.968	0.633	0.629	0.678	0.572	0.568
P05426	8	1	0.772	0.857	0.919	0.668	0.544	0.406	0.538	0.181	0.274
Q62910	8	1	0.86	0.969	0.915	0.754	0.365	0.317	0.359	0.166	0.188
F1LYQ8	9	1	0.917	0.848	0.781	0.591	0.414	0.289	0.487	0.13	0.213
Q3KRD5	8	1	0.866	0.822	0.548	0.334	0.216	0.15	0.184	0.066	0.095
Q9QUR2	7	1	0.977	1.138	1.163	1.036	0.843	0.751	0.736	0.392	0.246
Q6MGB5	8	1	0.939	1.046	0.993	0.86	0.63	0.498	0.45	0.217	0.235
Q9EPJ0	8	1	0.664	0.906	0.89	0.844	0.523	0.679	0.571	0.469	0.752
P15651	8	1	0.938	1.03	0.981	0.79	0.479	0.273	0.265	0.074	0.101
Q9Z1B2	9	1	0.88	0.933	0.774	0.482	0.314	0.218	0.369	0.095	0.159
P60203	7	1	0.914	1.026	0.995	0.926	0.737	0.767	0.699	0.566	0.547
Q62908	7	1	0.884	1.01	1.009	0.968	0.784	0.905	0.728	0.654	0.595
P97546	7	1	0.924	1.024	1.005	1.034	0.787	0.749	0.676	0.497	0.41
Q5M827	9	1	0.959	0.981	0.952	0.754	0.516	0.399	0.358	0.152	0.116
B3DMA2	9	1	0.928	1.039	0.885	0.607	0.251	0.127	0.246	0.039	0.084
P97532	6	1	0.915	0.965	0.972	0.806	0.51	0.297	0.274	0.069	0.123
P12075	5	1	0.829	0.939	0.97	0.878	0.642	0.552	0.363	0.134	0.159
O08837	7	1	0.875	0.928	0.839	0.708	0.447	0.404	0.4	0.258	0.291
Q63016	6	1	1.015	1.199	1.027	1.117	0.873	0.879	0.881	0.636	0.72
Q8VIF7	7	1	0.974	1.076	0.989	1.018	0.813	0.75	0.714	0.474	0.489
Q9JHZ4	9	1	0.782	0.822	0.79	0.602	0.358	0.284	0.351	0.204	0.245
Q3B7D0	9	1	0.933	0.954	1.065	0.889	0.692	0.609	0.536	0.22	0.16
Q68FQ7	8	1	0.813	0.906	0.824	0.627	0.467	0.401	0.37	0.211	0.235
Q6AYC4	7	1	0.836	0.982	0.952	0.81	0.409	0.247	0.198	0.084	0.098
Q6AYG5	8	1	0.934	1.069	1.037	0.931	0.669	0.61	0.497	0.215	0.206
P84817	5	1	0.912	1.07	0.988	0.923	0.774	0.871	0.672	0.552	0.464
Q9JJ31	12	1	0.962	1.052	1.031	0.93	0.686	0.56	0.319	0.107	0.163
Q5BJ92	3	1	0.93	1.123	1.092	1.004	0.68	0.609	0.667	0.38	0.263
Q63965	7	1	0.931	0.965	0.932	0.786	0.388	0.244	0.293	0.051	0.099
P19945	6	1	0.875	0.904	0.936	0.759	0.602	0.512	0.522	0.192	0.251
Q5U316	5	1	0.819	0.963	0.766	0.699	0.502	0.46	0.42	0.204	0.243
P04166	6	1	0.852	1.003	0.862	0.848	0.657	0.667	0.595	0.484	0.451
B2RZ37	5	1	0.928	1.067	1.044	1.012	0.857	0.886	0.798	0.62	0.712
Q5XIE8	7	1	0.976	1.117	0.962	1.067	0.762	0.842	0.784	0.477	0.481
Q63358	10	1	0.934	1.099	1.053	0.86	0.669	0.617	0.64	0.429	0.441
Q9WTV5	7	1	0.89	0.945	0.939	0.732	0.564	0.502	0.389	0.218	0.22
O35112	8	1	0.867	0.926	0.936	0.917	0.675	0.596	0.471	0.296	0.325
Q32Q06	9	1	1.025	1.088	1.069	0.848	0.58	0.472	0.47	0.153	0.19
Q5U2U7	7	1	0.949	1.004	0.993	0.725	0.538	0.421	0.33	0.101	0.102
P19491	7	1	0.881	0.958	0.889	0.752	0.551	0.452	0.401	0.212	0.241
P38062	7	1	0.816	0.949	0.91	0.894	0.738	0.68	0.652	0.51	0.357
Q9Z269	4	1	0.917	0.981	0.946	0.791	0.526	0.304	0.24	0.116	0.137
P19234	9	1	0.939	1.071	1.001	0.911	0.546	0.359	0.304	0.133	0.161
Q5M9I5	5	1	0.844	0.986	1.015	1.026	0.833	0.748	0.611	0.414	0.431
B0BN94	6	1	0.982	1.09	1.051	0.915	0.618	0.439	0.439	0.223	0.242
Q6P6T4	7	1	0.896	0.981	1.023	0.908	0.648	0.528	0.337	0.143	0.181
P62243	7	1	0.854	0.993	1.108	0.841	0.654	0.485	0.541	0.203	0.251
O35824	7	1	0.9	0.993	0.968	0.783	0.554	0.444	0.4	0.199	0.227
Q62915	9	1	0.923	1.002	1.07	0.944	0.684	0.54	0.51	0.258	0.225
Q9JIH7	11	1	0.912	0.902	0.912	0.722	0.376	0.281	0.245	0.147	0.163
Q5U2N0	9	1	0.923	1.009	0.98	0.893	0.699	0.608	0.519	0.259	0.276
Q56A18	7	1	0.995	1.026	0.845	0.743	0.504	0.466	0.455	0.308	0.35
Q62658	3	1	0.84	0.932	1.053	0.887	0.712	0.494	0.373	0.161	0.105
Q6AY20	7	1	0.91	1.014	1.022	0.956	0.778	0.757	0.662	0.483	0.481
P04631	4	1	1.036	1.137	1.098	1.07	0.932	0.988	0.811	0.641	0.705
Q8K3X8	5	1	0.909	0.98	0.99	0.951	0.768	0.784	0.65	0.564	0.626
Q9EQR2	6	1	0.904	1.038	0.974	0.842	0.638	0.48	0.346	0.107	0.176
Q68FX1	5	1	0.94	0.996	0.955	0.841	0.639	0.418	0.321	0.135	0.161
P63324	6	1	0.782	0.95	0.969	0.777	0.478	0.387	0.304	0.153	0.173
Q3B8Q0	5	1	0.947	0.904	0.821	0.704	0.498	0.379	0.389	0.203	0.271
M0RC99	6	1	0.966	1.067	1.03	0.981	0.805	0.761	0.618	0.255	0.193
Q6AYN2	7	1	1.052	0.97	1.057	0.94	0.75	0.644	0.402	0.228	0.242
Q99J82	10	1	0.85	0.909	0.817	0.492	0.235	0.151	0.225	0.059	0.107
Q9JHB5	7	1	1	1.071	1.056	1.016	0.754	0.628	0.552	0.365	0.284
Q07205	6	1	1.008	0.95	0.853	0.751	0.284	0.216	0.266	0.093	0.174
P46101	9	1	0.868	1.017	0.979	0.943	0.76	0.7	0.626	0.535	0.556
P41516	8	1	0.88	0.989	0.859	0.608	0.339	0.212	0.323	0.096	0.166
P20788	7	1	0.926	1.019	1.034	0.934	0.827	0.718	0.527	0.24	0.286
P02793	4	1	1.06	1.241	1.092	1.089	0.86	1.029	0.835	0.645	0.655
O35179	5	1	0.868	0.958	0.897	0.66	0.406	0.335	0.346	0.128	0.189
P50878	7	1	0.735	0.789	0.839	0.643	0.51	0.397	0.437	0.213	0.276
P47728	7	1
P61265	8	1	0.883	0.935	0.978	0.93	0.748	0.659	0.571	0.386	0.447
Q6IG01	1	1	1.023	1.055	2.366	0.655	0.735	0.987	1.234	0.487	0.715
P0CC09	1	1	0.836	1.063	1.029	1.147	1.07	1.154	1.457	0.96	1.162
Q4VSI4	9	1	0.962	1.071	0.901	0.603	0.294	0.224	0.255	0.104	0.127
O88994	5	1	0.824	0.975	0.918	0.757	0.524	0.425	0.374	0.134	0.154
Q4V8C3	7	1	0.922	1.077	1.094	1.018	0.765	0.507	0.263	0.103	0.139
P28075	7	1	0.922	0.99	1.066	1.02	0.758	0.709	0.725	0.592	0.674
Q00729	1	1	0.802	0.796	0.897	0.823	0.735	0.691	0.944	0.638	0.686
P11275	2	1
O88902	8	1	0.868	1.034	0.937	0.663	0.323	0.272	0.312	0.145	0.192
B0BNE5	6	1	0.898	1.002	0.877	0.541	0.257	0.176	0.311	0.075	0.137
P97834	7	1	0.91	1.068	1.004	0.905	0.694	0.657	0.327	0.084	0.08
Q9JJP9	4	1	0.851	0.97	0.968	0.907	0.737	0.652	0.535	0.428	0.345
B0BNG0	7	1	0.965	1.169	1.071	1.02	0.631	0.374	0.325	0.115	0.172
Q1WIM1	5	1	0.892	0.956	0.954	1.086	0.833	0.732	0.84	0.532	0.595
Q9Z122	6	1	0.893	0.934	0.843	0.652	0.361	0.263	0.291	0.102	0.138
Q62829	2	1	0.877	1.187	1.238	0.964	0.779	0.936	0.773	0.682	0.921
P22062	6	1	0.874	1.018	0.968	0.884	0.557	0.34	0.256	0.116	0.138
Q64605	6	1	0.988	1.094	1.169	1.119	0.744	0.5	0.587	0.3	0.381
Q5BK81	6	1	0.963	0.992	0.876	0.516	0.328	0.266	0.322	0.151	0.178
A1L108	6	1	1.049	1.137	1.035	0.998	0.787	0.827	0.623	0.314	0.324
P08430	5	1	0.87	0.995	0.934	0.896	0.577	0.438	0.403	0.192	0.21
P62994	8	1	0.917	1.03	1.043	0.872	0.544	0.304	0.239	0.087	0.115
P97519	8	1	0.926	1	1	0.879	0.61	0.507	0.465	0.266	0.267
P62890	7	1	0.936	1.005	0.979	0.749	0.7	0.501	0.662	0.224	0.249
Q5PQN7	5	1	0.89	0.964	1.021	0.917	0.779	0.73	0.674	0.47	0.446
P62634	6	1	0.871	1.014	1.041	0.93	0.78	0.747	0.658	0.522	0.585
P63045	1	1	0.901	0.971	1.06	1.001	0.856	0.877	0.813	0.694	0.773
Q63688	5	1	1.175	0.974	0.905	0.605	0.164	0.19	0.32	0.043	0.145
P40112	5	1	0.933	1.107	1.102	1.096	1.007	1.063	0.93	0.826	0.708
P58200	6	1	0.881	0.991	0.974	0.908	0.71	0.617	0.554	0.398	0.417
Q08602	9	1	0.874	1.042	0.97	0.646	0.332	0.143	0.239	0.051	0.114
P37996	6	1	0.879	0.859	0.968	0.844	0.533	0.416	0.304	0.149	0.189
O88588	9	1	0.971	1.077	1.067	0.992	0.62	0.472	0.393	0.218	0.3
D4A1J4	6	1	0.965	0.974	0.919	1.006	0.87	0.844	0.609	0.302	0.165
Q66HF8	6	1	0.93	1.037	0.953	0.732	0.319	0.196	0.342	0.062	0.132
P21531	10	1	0.823	0.998	1.068	0.806	0.583	0.425	0.52	0.188	0.251
O55171	4	1	1.017	1.154	1.293	1.067	0.99	0.78	0.487	0.14	0.159
P11960	6	1	0.8	0.892	0.748	0.41	0.191	0.148	0.229	0.049	0.089
P70470	6	1	0.898	1.062	1.056	0.999	0.7	0.483	0.314	0.115	0.157
P17077	5	1	0.733	0.83	0.827	0.673	0.455	0.385	0.352	0.166	0.172
Q63644	5	1	0.822	0.955	0.814	0.488	0.442	0.293	0.463	0.355	0.26
P63074	6	1	0.869	0.992	0.921	0.765	0.437	0.26	0.166	0.049	0.068
Q5RK09	5	1	0.921	1.123	1.033	0.797	0.588	0.523	0.47	0.244	0.241
Q6AYB5	7	1	0.88	0.909	0.77	0.525	0.314	0.256	0.31	0.165	0.19
O08618	6	1	0.921	1.072	1.03	0.909	0.72	0.679	0.503	0.171	0.218
Q66HA6	6	1	0.907	1.044	1.001	0.925	0.709	0.64	0.635	0.457	0.464
P62076	5	1	0.892	0.991	0.984	0.995	0.749	0.752	0.709	0.519	0.494
Q64566	7	1	0.992	1.04	1.022	0.911	0.562	0.335	0.393	0.103	0.17
Q4V888	5	1	1.057	1.061	1.07	0.844	0.686	0.517	0.532	0.295	0.31
Q9Z254	5	1	0.938	0.874	0.855	0.816	0.585	0.566	0.506	0.343	0.407
P61314	6	1	0.95	0.826	0.851	0.61	0.639	0.408	0.523	0.188	0.263
O88658	6	1	0.858	0.78	0.723	0.375	0.17	0.115	0.152	0.053	0.089
Q4KLL4	8	1	0.895	1.063	0.981	0.991	0.696	0.461	0.387	0.201	0.219
P13221	7	1	0.868	0.986	0.995	0.914	0.755	0.771	0.758	0.595	0.569
P83829	8	1	0.849	0.848	0.657	0.295	0.176	0.155	0.179	0.087	0.089
Q6AYA5	7	1	0.878	0.975	1.037	1.077	0.919	0.898	0.879	0.756	0.677
P29314	10	1	0.829	0.852	0.903	0.66	0.54	0.442	0.529	0.221	0.281
Q792I0	7	1	0.862	1.037	0.939	0.761	0.546	0.399	0.336	0.162	0.174
Q568Z6	8	1	0.861	0.994	0.91	0.794	0.538	0.527	0.467	0.344	0.34
Q5MPA9	7	1	0.927	0.991	0.871	0.68	0.393	0.314	0.367	0.175	0.206
Q9EPB1	7	1	0.891	1	1.02	0.956	0.772	0.758	0.672	0.46	0.449
Q66HC5	8	1	0.856	0.96	0.906	0.609	0.297	0.239	0.307	0.113	0.154
Q9WTT2	7	1	0.849	1.024	0.9	0.719	0.362	0.279	0.271	0.072	0.127
Q9EPC6	4	1	0.987	1.152	1.016	0.964	0.756	0.834	0.574	0.182	0.225
Q63798	7	1	0.934	1.045	1.014	0.952	0.729	0.623	0.548	0.329	0.348
Q68FW7	7	1	0.876	1.01	1.045	0.957	0.828	0.634	0.513	0.195	0.185
Q9QZK8	5	1	0.9	0.956	0.906	0.778	0.557	0.586	0.545	0.363	0.355
P62752	8	1	0.796	0.946	1.032	0.897	0.582	0.559	0.578	0.334	0.381
Q9Z272	12	1	0.895	0.975	0.976	0.79	0.562	0.424	0.413	0.232	0.285
Q8CHN6	6	1	0.836	0.866	0.959	0.74	0.497	0.368	0.457	0.141	0.259
P17046	8	1	0.976	1.055	1.14	0.996	0.921	0.948	0.887	0.744	0.756
P35280	3	1	0.883	0.958	0.954	0.84	0.611	0.553	0.457	0.229	0.208
P62836	2	1	0.969	0.914	0.965	0.848	0.606	0.525	0.458	0.213	0.213
P62907	7	1	0.925	0.869	0.931	0.677	0.541	0.352	0.408	0.148	0.238
P61972	3	1	0.962	0.968	0.983	1.089	0.901	0.854	0.713	0.553	0.506
P27791	2	1	0.687	0.98	0.73	0.642	0.246	0.169	0.108	0.051	0.059
P63095	7	1	0.84	1.033	0.895	0.725	0.562	0.338	0.346	0.136	0.158
Q6AYK8	6	1	0.836	0.854	0.558	0.288	0.164	0.139	0.227	0.073	0.109
Q03348	6	1	0.757	0.857	0.823	0.727	0.399	0.227	0.235	0.129	0.165
Q5RKH0	6	1	0.762	1.003	0.859	0.98	0.607	0.651	0.521	0.213	0.145
Q6P7D4	6	1	0.919	1.002	1.004	0.726	0.375	0.229	0.276	0.056	0.118
Q6PEC1	7	1	0.852	0.949	0.975	0.917	0.66	0.638	0.439	0.273	0.265
Q5XI64	5	1	0.798	0.912	0.669	0.361	0.196	0.166	0.3	0.063	0.12
Q6P756	5	1	1.007	1.062	1.033	0.897	0.7	0.57	0.484	0.231	0.253
Q6AY86	5	1	1.039	1.069	1.018	0.942	0.582	0.457	0.317	0.107	0.153
Q6AY55	6	1	0.884	0.854	0.66	0.482	0.239	0.16	0.341	0.066	0.13
Q9QWN8	9	1	0.879	1.033	1.018	0.868	0.735	0.596	0.554	0.267	0.287
B5DF91	6	1	0.947	0.952	0.763	0.409	0.255	0.14	0.169	0.074	0.124
P0C0S7	3	1	0.876	1.084	1.024	0.98	0.902	0.937	1.062	0.562	0.706
Q812E9	6	1	1.028	1.021	0.997	0.833	0.716	0.67	0.676	0.459	0.526
Q6MG48	9	1	0.859	1.012	1.062	1.02	0.723	0.711	0.62	0.559	0.596
Q3SWS8	6	1	0.828	0.962	0.822	0.581	0.264	0.179	0.192	0.051	0.106
Q5HZY2	5	1	0.853	0.97	0.838	0.657	0.427	0.301	0.318	0.124	0.187
P50408	6	1	0.885	1.011	1.02	0.972	0.765	0.757	0.613	0.396	0.306
O35964	4	1
P06762	5	1	0.944	0.97	1.029	0.77	0.466	0.432	0.336	0.209	0.223
Q5PPL3	9	1	0.985	1.042	1.027	0.879	0.676	0.433	0.372	0.094	0.148
Q64380	6	1	1.006	0.976	0.813	0.33	0.216	0.13	0.299	0.058	0.099
Q711G3	6	1	0.96	1.069	1.101	1.074	0.934	0.881	0.754	0.409	0.251
Q6IRE4	7	1	0.825	1	0.804	0.697	0.386	0.338	0.341	0.197	0.233
Q6IUR5	5	1	0.856	0.944	0.987	0.878	0.642	0.681	0.57	0.431	0.469
P29994	2	1	0.896	1.082	0.803	0.686	0.396	0.364	0.378	0.163	0.241
P10688	7	1	0.96	0.996	0.879	0.48	0.256	0.201	0.258	0.072	0.145
O08815	6	1	1.052	1.063	0.899	0.764	0.784	0.584	0.463	0.329	0.271
P61203	5	1	0.884	0.966	0.998	0.931	0.728	0.646	0.363	0.142	0.169
D4A4T9	6	1	1.127	1.085	1.1	0.966	0.659	0.582	0.508	0.338	0.345
O35413	6	1	0.851	1.014	1.101	0.793	0.583	0.453	0.406	0.198	0.273
P13832	1	1	0.908	0.923	0.895	0.701	0.47	0.358	0.357	0.202	0.351
Q566E5	7	1	0.942	0.966	0.884	0.832	0.549	0.499	0.474	0.319	0.29
Q9EST6	4	1	0.938	0.817	0.704	0.389	0.263	0.208	0.215	0.126	0.161
P14141	5	1	0.977	1.026	1.109	0.889	0.687	0.583	0.418	0.176	0.225
O88339	4	1	0.912	0.975	0.923	0.834	0.462	0.415	0.421	0.218	0.253
P97576	7	1	0.822	0.894	0.799	0.595	0.184	0.149	0.217	0.076	0.113
G3V9D0	8	1	0.863	0.957	0.963	0.938	0.698	0.542	0.408	0.225	0.241
P11530	8	1	0.766	0.941	0.968	0.708	0.445	0.385	0.442	0.28	0.262
P80349	3	1	0.998	1.057	0.898	0.914	0.855	0.79	0.718	0.344	0.405
Q62835	7	1	0.842	1.038	1.041	0.874	0.522	0.498	0.41	0.302	0.346
P08082	7	1	0.872	1.032	0.934	0.822	0.516	0.517	0.425	0.357	0.391
Q498E0	4	1	0.967	0.968	0.995	0.877	0.641	0.529	0.471	0.282	0.303
P41777	11	1	0.801	1.014	0.964	0.936	0.755	0.786	0.659	0.471	0.397
P07154	5	1	0.85	0.919	0.948	0.854	0.619	0.549	0.456	0.286	0.32
Q3B8Q1	6	1	0.762	0.851	0.478	0.387	0.235	0.203	0.226	0.121	0.145
Q6PDV7	7	1	0.927	1.086	1.356	0.963	0.637	0.496	0.798	0.205	0.351
P97697	7	1	0.937	0.907	1.009	0.885	0.765	0.79	0.729	0.61	0.537
O35353	1	1	1.045	1.053	1.129	0.924	0.605	0.311	0.319	0.072	0.126
Q8CG45	5	1	0.877	1.033	0.899	0.867	0.492	0.308	0.32	0.028	0.129
B0BNM1	7	1	0.895	0.941	1.026	0.936	0.811	0.755	0.586	0.203	0.129
O54861	7	1	0.924	1.057	1.039	0.935	0.738	0.64	0.572	0.372	0.458
Q9QZA6	8	1	0.916	1.012	1.059	0.968	0.82	0.824	0.72	0.611	0.642
Q6AXZ5	7	1	0.834	0.948	0.733	0.447	0.252	0.217	0.248	0.09	0.149
O88267	4	1	0.875	0.967	0.993	0.787	0.365	0.216	0.257	0.081	0.141
Q6P7R8	5	1	0.89	0.95	0.872	0.755	0.4	0.261	0.287	0.073	0.12
Q5U2M6	5	1	0.898	1.018	0.977	0.788	0.521	0.331	0.255	0.083	0.194
B0BN18	6	1	0.862	1.007	1.009	0.879	0.54	0.453	0.293	0.151	0.158
P28073	5	1	0.937	1.084	1.101	1.055	0.891	0.955	0.885	0.745	0.664
P21818	3	1	0.876	1.012	0.999	0.859	0.606	0.528	0.462	0.197	0.275
P85969	4	1	0.965	1.071	1.054	0.918	0.711	0.605	0.606	0.188	0.29
Q6P7Q4	7	1	0.913	0.935	0.97	0.961	0.731	0.723	0.624	0.46	0.339
F1LP64	6	1	0.861	0.917	0.752	0.544	0.411	0.349	0.34	0.148	0.168
O55043	7	1	0.947	0.994	0.911	0.606	0.408	0.29	0.35	0.155	0.174
P62271	7	1	0.871	1.006	0.984	0.756	0.468	0.334	0.453	0.135	0.196
Q91V33	4	1	0.815	0.933	0.79	0.564	0.315	0.255	0.26	0.169	0.198
Q64654	7	1	0.862	1	0.848	0.598	0.353	0.285	0.307	0.12	0.153
P62718	7	1	0.725	0.801	0.809	0.596	0.458	0.333	0.417	0.128	0.197
Q6AYS7	9	1	0.867	0.959	0.897	0.814	0.706	0.64	0.588	0.386	0.443
Q810F4	5	1	0.928	1.012	1.012	0.933	0.736	0.618	0.49	0.263	0.266
Q6AYT5	6	1	0.854	0.906	0.713	0.359	0.241	0.157	0.295	0.052	0.122
P09414	4	1	0.885	1.003	1.108	0.936	0.693	0.638	0.68	0.397	0.353
Q9WUL0	7	1	0.83	0.904	0.725	0.627	0.439	0.413	0.386	0.251	0.326
Q8K4V4	10	1	0.939	1.015	0.983	0.657	0.348	0.254	0.333	0.117	0.187
Q5HZV9	9	1	0.847	0.915	0.743	0.5	0.286	0.198	0.184	0.053	0.08
Q6IFV4	1	1	0.973	1.067	0.888	0.478	0.527	1.152	0.487	0.29	3.616
Q5I0K3	5	1	0.867	1.072	1.004	1.026	0.688	0.671	0.405	0.066	0.141
P41123	6	1	0.811	0.901	1.156	0.907	0.766	0.571	0.743	0.279	0.386
Q9ES54	9	1	0.87	0.964	0.91	0.754	0.425	0.267	0.225	0.099	0.132
Q6MG55	9	1	0.813	0.858	0.838	0.614	0.237	0.146	0.267	0.038	0.081
Q5PQM2	4	1	0.783	0.889	0.91	0.723	0.554	0.437	0.546	0.414	0.318
P15943	7	1	0.799	0.984	0.947	0.912	0.673	0.615	0.612	0.344	0.354
Q62839	6	1	0.862	1.004	0.801	0.651	0.442	0.342	0.368	0.283	0.303
Q64640	7	1	0.988	0.994	0.92	0.639	0.387	0.271	0.24	0.077	0.149
P84039	7	1	0.875	0.959	0.97	0.941	0.813	0.876	0.778	0.637	0.722
Q566C7	6	1	1.052	1.1	1.083	1.02	0.81	0.734	0.49	0.163	0.176
P0C5E3	6	1	0.947	0.95	0.907	0.638	0.384	0.354	0.293	0.142	0.147
Q7TT49	6	1	0.834	0.996	0.873	0.629	0.355	0.274	0.369	0.13	0.151
D3ZYR1	8	1	0.95	0.985	0.901	0.599	0.378	0.359	0.357	0.19	0.254
Q5XHY7	7	1	0.918	1.011	1.081	0.795	0.411	0.393	0.404	0.229	0.256
Q5U216	4	1	0.831	1.053	0.951	0.616	0.412	0.328	0.471	0.159	0.174
Q5PQN0	4	1	0.823	1.051	1.048	0.951	0.668	0.697	0.547	0.341	0.303
Q4G009	6	1	0.901	1.008	0.982	0.931	0.746	0.551	0.456	0.133	0.172
Q925Q9	5	1	0.975	1.124	1.061	0.818	0.592	0.533	0.627	0.364	0.463
P53042	8	1	0.866	1.04	0.942	1.057	0.774	0.731	0.655	0.438	0.354
O88506	5	1	0.88	0.934	0.697	0.535	0.376	0.347	0.332	0.206	0.206
Q6AXS3	5	1	0.826	0.975	0.726	0.636	0.437	0.469	0.446	0.286	0.343
P62870	6	1	1.006	1.049	0.988	0.84	0.567	0.346	0.262	0.13	0.178
Q8CGU6	7	1	0.912	1.038	1.061	0.949	0.758	0.739	0.663	0.511	0.592
P00786	4	1	0.877	0.932	0.901	0.777	0.554	0.506	0.461	0.328	0.336
P36876	4	1	0.92	1.02	0.958	0.868	0.642	0.499	0.321	0.106	0.17
Q80WA4	5	1	0.842	0.88	0.801	0.622	0.374	0.334	0.292	0.11	0.109
Q3B7U9	4	1	0.779	0.837	0.644	0.379	0.255	0.215	0.255	0.118	0.112
Q8VIL3	7	1	0.793	0.963	0.875	0.716	0.429	0.361	0.394	0.187	0.216
Q80W92	7	1	0.943	1	1.031	0.91	0.638	0.592	0.428	0.153	0.23
Q9R0T3	8	1	0.89	1.046	0.926	0.806	0.567	0.478	0.425	0.227	0.253
Q63372	6	1	0.97	1.128	0.924	0.823	0.588	0.566	0.6	0.234	0.313
P47863	5	1	0.942	1.052	1.124	1.083	0.902	1.09	1.02	0.831	0.923
Q4KM65	7	1	0.905	0.926	0.952	0.894	0.638	0.547	0.328	0.097	0.132
P00502	1	1
P60522	4	1	1.032	0.915	1	0.84	0.611	0.416	0.285	0.197	0.147
Q6AYB4	5	1	1.086	1.12	1.035	0.776	0.458	0.604	0.466	0.227	0.165
P36370	5	1	0.885	1.016	0.883	0.714	0.457	0.332	0.423	0.126	0.131
Q9EQG6	8	1	0.889	0.982	0.88	0.716	0.408	0.292	0.374	0.106	0.204
Q63772	5	1	1.096	0.87	1.07	0.877	0.718	0.47	0.416	0.221	0.248
O35094	9	1	0.887	1.015	1.041	0.936	0.52	0.404	0.387	0.173	0.228
P56558	6	1	0.861	0.958	0.846	0.733	0.44	0.325	0.354	0.109	0.182
Q765A7	7	1	0.807	1.025	1.092	0.92	0.762	0.655	0.578	0.289	0.258
F1LU71	7	1	0.867	1.029	1.059	0.89	0.383	0.293	0.399	0.127	0.138
Q562A2	6	1	0.881	0.965	0.972	0.89	0.682	0.541	0.369	0.187	0.208
Q6AYT0	6	1	0.971	1.06	1.112	1.089	0.83	0.686	0.447	0.159	0.196
P27881	3	1
O09178	7	1	0.917	0.975	0.977	0.776	0.493	0.44	0.407	0.075	0.138
Q4FZT6	1	1
B2GV54	7	1	1.002	0.987	1.107	1.003	0.81	0.737	0.634	0.299	0.301
O70377	4	1	0.959	1.041	1.165	1.01	0.846	0.973	0.926	0.843	0.815
Q63396	5	1	0.805	1.006	1.049	0.954	0.701	0.718	0.509	0.327	0.23
D3Z8L7	7	1	0.871	0.954	0.875	0.739	0.498	0.406	0.421	0.133	0.19
Q5EGY4	7	1	0.892	0.962	1.067	0.887	0.757	0.614	0.491	0.182	0.205
Q7TSU1	6	1	0.847	0.943	0.744	0.458	0.228	0.167	0.284	0.047	0.154
Q5GFD9	5	1	0.95	1.024	0.991	0.802	0.538	0.434	0.463	0.269	0.3
F1LNI5	5	1	0.876	0.936	0.696	0.501	0.392	0.353	0.362	0.226	0.273
O35828	6	1	0.83	0.967	0.921	0.535	0.342	0.333	0.381	0.193	0.184
A2RRU1	7	1	0.993	1.131	1.032	1.049	0.851	0.806	0.874	0.478	0.482
P17136	6	1	0.904	0.992	0.99	0.863	0.718	0.692	0.679	0.444	0.441
Q5U2V8	4	1	0.845	0.8	0.904	0.744	0.419	0.19	0.162	0.043	0.084
Q9Z2K5	4	1
D3ZQG6	5	1	0.86	0.915	0.882	0.656	0.418	0.308	0.224	0.101	0.095
Q8R4Z9	4	1	0.893	0.962	0.895	0.688	0.381	0.241	0.245	0.074	0.144
Q9WVK7	7	1	0.93	1.036	0.991	0.944	0.603	0.374	0.329	0.082	0.146
Q3B7D1	6	1	0.787	0.859	0.908	0.866	0.593	0.339	0.323	0.164	0.217
Q5I0P2	4	1	0.888	1.077	1.02	0.956	0.797	0.876	0.74	0.597	0.455
Q07803	7	1	0.862	0.944	0.746	0.388	0.201	0.178	0.265	0.076	0.108
P56522	8	1	0.872	0.992	0.888	0.698	0.247	0.15	0.289	0.041	0.127
Q64232	7	1	0.841	1.023	0.973	0.682	0.479	0.354	0.342	0.101	0.16
P49088	7	1	0.933	1.066	1.087	0.986	0.654	0.435	0.352	0.108	0.177
Q75Q41	3	1	0.862	0.997	0.972	0.798	0.551	0.461	0.409	0.224	0.249
Q8CGS5	5	1	0.995	0.974	0.998	0.8	0.698	0.755	0.594	0.545	0.333
Q5U1Z2	6	1	0.955	1.061	1.074	0.962	0.775	0.754	0.687	0.384	0.406
Q920F5	7	1	0.996	1.06	1.095	1.018	0.854	0.657	0.469	0.106	0.124
Q9WVS2	6	1	0.95	1.063	0.911	0.821	0.615	0.494	0.411	0.145	0.163
Q9JJM9	6	1	0.895	0.967	1.031	0.915	0.632	0.425	0.296	0.096	0.148
Q792H5	5	1	0.911	0.932	0.902	0.675	0.47	0.29	0.212	0.057	0.089
Q505J8	5	1	0.854	0.899	0.702	0.358	0.223	0.17	0.218	0.073	0.137
Q5BJK8	6	1	0.96	1.067	1.069	0.99	0.71	0.679	0.622	0.448	0.459
E9PT23	4	1
Q5U2U2	4	1	1.005	0.958	0.954	0.63	0.37	0.26	0.206	0.095	0.124
P02803	4	1	0.897	1.008	1.141	1.002	0.918	0.888	0.777	0.773	0.672
Q8VI02	6	1	0.899	0.998	0.976	0.933	0.516	0.394	0.358	0.223	0.205
Q5RKI8	7	1	0.89	0.997	0.996	0.782	0.488	0.383	0.355	0.134	0.186
Q6TMG5	5	1	0.867	1.006	0.93	0.768	0.348	0.403	0.316	0.215	0.088
Q9Z2G8	5	1	0.868	0.936	0.888	0.72	0.423	0.293	0.278	0.142	0.212
Q2A121	5	1	1.031	0.955	0.915	0.639	0.6	0.431	0.513	0.2	0.262
Q5M7T9	5	1	1.095	1.508	1.234	1.049	0.815	0.78	0.673	0.319	0.306
Q10728	7	1	1.005	0.965	1.027	0.92	0.712	0.641	0.593	0.424	0.5
Q9Z0V6	5	1	0.965	1.063	1.081	1.01	0.857	0.855	0.708	0.345	0.202
P22791	5	1	0.817	0.85	0.597	0.37	0.152	0.139	0.23	0.062	0.117
P23711	6	1	0.865	0.969	0.895	0.624	0.384	0.296	0.367	0.213	0.232
Q4V8F9	6	1	0.95	1.008	0.938	0.521	0.239	0.22	0.329	0.083	0.122
P32232	6	1	0.869	0.919	0.941	0.809	0.602	0.559	0.415	0.181	0.195
Q9R037	5	1	0.942	1.104	1.103	1.011	0.803	0.791	0.621	0.416	0.462
P09456	6	1	0.879	0.966	0.899	0.728	0.44	0.29	0.294	0.118	0.174
O35162	6	1	0.917	0.931	0.903	0.851	0.594	0.476	0.427	0.224	0.259
Q6AXU6	4	1	0.94	1.031	1.144	0.983	0.811	0.79	0.734	0.549	0.607
Q3KRD8	3	1	0.955	1.091	1.033	1.037	0.808	0.679	0.512	0.206	0.165
Q5XIP9	8	1	0.878	1.019	1.016	0.89	0.639	0.481	0.442	0.196	0.212
Q8VII6	6	1	0.899	1.044	1.002	0.917	0.781	0.842	0.802	0.6	0.701
Q5XI42	5	1	0.994	1.213	0.926	0.776	0.554	0.397	0.521	0.18	0.173
Q5HZE4	7	1	0.876	1.039	1.15	0.888	0.533	0.391	0.335	0.129	0.128
P35286	4	1	0.839	0.853	0.935	0.737	0.477	0.347	0.387	0.104	0.161
P62775	5	1	0.964	1.09	0.956	0.755	0.386	0.223	0.227	0.088	0.149
Q5U1X1	4	1	0.964	1.039	1.041	1.039	0.894	0.92	0.733	0.552	0.32
Q5XIA1	6	1	0.937	1.129	1.046	1.006	0.679	0.48	0.394	0.162	0.199
P43138	6	1	0.798	0.864	0.791	0.554	0.315	0.304	0.348	0.173	0.215
Q5U2N8	5	1	0.921	1.035	0.817	0.674	0.403	0.348	0.413	0.117	0.188
P09811	2	1	0.783	0.873	0.958	0.837	0.553	0.361	0.298	0.116	0.148
P51111	8	1	0.751	0.889	0.898	0.648	0.331	0.191	0.327	0.082	0.147
Q62632	6	1	0.875	1.088	0.932	0.913	0.616	0.649	0.533	0.424	0.422
Q66H94	7	1	0.905	1.028	0.881	0.793	0.622	0.592	0.492	0.322	0.348
Q9JL55	5	1	1.107	1.204	1.196	1.01	0.871	0.743	0.688	0.3	0.304
Q4KLH4	5	1	0.867	1.021	0.934	0.554	0.282	0.252	0.2	0.096	0.101
Q6AYP5	4	1
Q66H59	5	1	0.902	0.975	0.997	0.951	0.841	0.787	0.757	0.641	0.711
B5DEQ3	5	1	0.936	1.085	0.948	0.924	0.723	0.617	0.415	0.118	0.125
P97544	6	1	0.855	0.886	1.143	1.194	1.008	0.959	0.99	0.82	0.871
Q07008	5	1
Q5U318	5	1	0.908	0.984	0.913	0.723	0.437	0.38	0.373	0.241	0.318
O08719	6	1	0.834	0.927	0.956	0.95	0.623	0.644	0.643	0.522	0.54
Q63424	7	1	0.855	1.004	0.951	0.913	0.757	0.783	0.64	0.501	0.41
P62246	6	1	0.836	0.869	0.907	0.646	0.477	0.333	0.474	0.116	0.212
P97874	6	1	0.871	0.869	0.821	0.545	0.339	0.284	0.284	0.123	0.125
P51146	4	1
O89046	8	1	0.871	1.012	0.924	0.709	0.309	0.177	0.203	0.074	0.115
P27008	7	1	0.909	1.03	0.803	0.61	0.482	0.407	0.401	0.201	0.173
Q5XIT1	2	1	0.87	1.068	0.937	0.889	0.554	0.403	0.341	0.168	0.279
Q5XIA4	5	1
P05765	3	1	0.82	0.888	0.829	0.705	0.373	0.283	0.199	0.096	0.094
Q5XI31	6	1
O35263	7	1	0.889	0.913	0.765	0.512	0.294	0.196	0.374	0.082	0.179
Q9QXY4	4	1	0.915	1.058	0.902	0.839	0.751	0.804	0.679	0.525	0.601
Q5BJT7	8	1	0.898	0.992	0.973	0.624	0.413	0.364	0.42	0.154	0.225
Q6U6G5	5	1	0.873	1.047	1.022	0.852	0.615	0.6	0.546	0.279	0.375
Q56A27	5	1	0.853	1.149	0.994	0.801	0.404	0.231	0.319	0.098	0.177
Q9JHU5	5	1	1.148	1.335	1.051	0.716	1.164	0.687	0.59	0.216	0.289
Q8R431	4	1	0.945	1.039	0.988	0.932	0.691	0.612	0.423	0.144	0.215
Q1WIM2	5	1	0.971	1.069	1.066	0.991	0.767	0.741	0.65	0.455	0.479
P62749	4	1	0.634	1.001	0.738	0.621	0.449	0.417	0.354	0.224	0.198
Q9Z1Z3	4	1	0.688	0.879	1.075	1.025	0.492	0.675	0.558	0.517	0.412
Q923W4	5	1	0.923	1.039	1.022	0.989	0.754	0.652	0.471	0.351	0.269
Q99P75	4	1	0.901	0.893	0.861	0.686	0.429	0.345	0.345	0.149	0.184
P06214	4	1	0.92	0.949	1.017	0.939	0.668	0.752	0.724	0.523	0.48
Q00566	5	1	0.897	0.987	0.97	1.007	0.816	0.842	0.747	0.608	0.666
O35986	6	1	0.863	1.053	0.968	0.792	0.577	0.51	0.567	0.316	0.421
Q9QW30	5	1	0.888	0.912	0.857	0.748	0.475	0.44	0.418	0.225	0.282
D4AB66	5	1	0.9	1.004	0.834	0.738	0.448	0.43	0.365	0.207	0.193
P28042	3	1	0.947	1.001	1.04	0.91	0.801	0.755	0.814	0.604	0.657
Q01986	3	1	0.939	1.223	1.046	0.889	0.506	0.388	0.353	0.104	0.169
P47868	7	1	1.054	1.156	1.002	1.042	0.873	0.931	0.728	0.621	0.737
P22734	6	1	0.901	1.004	0.991	0.825	0.51	0.344	0.308	0.146	0.157
P41565	7	1	0.936	0.987	1.031	0.834	0.562	0.345	0.41	0.114	0.17
Q63544	3	1	0.858	1.155	1.018	0.978	0.728	0.818	0.716	0.646	0.657
P40241	5	1	0.993	1.018	1.042	0.905	0.807	0.781	0.778	0.528	0.65
Q2M2R8	5	1	0.885	0.946	0.942	0.694	0.504	0.414	0.417	0.26	0.287
P20673	6	1	0.907	0.958	0.973	0.77	0.466	0.337	0.355	0.123	0.183
Q6VV72	7	1	0.875	1.132	1.045	0.928	0.567	0.468	0.33	0.171	0.216
P18265	1	1	0.939	0.966	0.856	0.615	0.309	0.158	0.292	0.037	0.119
Q5U2X0	5	1
A1L1L2	4	1	0.86	1.064	0.886	0.676	0.376	0.329	0.313	0.157	0.205
Q6PDU1	2	1	0.795	0.887	0.89	0.912	0.581	0.529	0.401	0.238	0.146
Q920D2	4	1	0.858	0.893	0.765	0.524	0.371	0.367	0.355	0.193	0.253
Q9JM80	3	1	0.779	1.014	1.005	0.995	0.906	0.789	0.628	0.338	0.554
Q99PD4	8	1	0.876	1.095	0.995	0.852	0.615	0.598	0.495	0.219	0.211
Q6PDU7	4	1	0.825	0.952	0.873	0.858	0.674	0.537	0.451	0.122	0.116
Q5XI29	5	1	0.858	0.907	1.069	0.853	0.704	0.522	0.4	0.233	0.278
Q9WV97	5	1	1.004	1.133	1.124	1.028	0.968	0.775	0.687	0.337	0.233
Q9Z1A5	6	1	0.793	0.858	0.755	0.59	0.304	0.247	0.268	0.143	0.184
Q62813	3	1	0.867	0.988	0.935	0.885	0.638	0.596	0.537	0.409	0.455
Q00238	5	1	1.02	1.094	0.99	0.995	0.749	0.665	0.55	0.457	0.574
P62278	8	1	0.858	0.861	0.938	0.709	0.563	0.398	0.499	0.17	0.272
P41350	4	1	0.851	1.022	1.039	0.948	0.756	0.761	0.66	0.609	0.561
P11240	6	1	0.886	0.997	1.018	0.904	0.752	0.618	0.443	0.241	0.23
P14942	5	1	0.937	0.957	0.82	0.358	0.214	0.141	0.274	0.055	0.127
Q8R491	2	1	0.827	0.964	0.759	0.442	0.245	0.212	0.255	0.086	0.162
P62083	5	1	0.804	1.048	1.294	1.047	0.624	0.541	0.625	0.269	0.329
Q4QQW4	5	1	1.047	1.115	1.016	0.837	0.604	0.462	0.433	0.118	0.178
Q5XFW6	6	1	0.92	1.189	1.041	0.713	0.51	1.41	0.496	0.399	0.131
Q32PX2	4	1	0.776	0.904	0.842	0.761	0.537	0.376	0.389	0.197	0.251
P60192	5	1	0.82	0.924	0.919	0.824	0.479	0.446	0.266	0.153	0.248
P60905	6	1	1.005	1.053	0.979	0.993	0.824	0.844	0.768	0.577	0.707
P22509	6	1	0.863	0.962	0.947	0.771	0.454	0.305	0.346	0.119	0.185
O70352	4	1
P84903	4	1	0.914	1.092	1.027	0.93	0.752	0.587	0.512	0.254	0.364
Q6AXM7	6	1	0.948	1.115	0.906	0.6	0.354	0.269	0.404	0.137	0.199
Q2EJA0	4	1	0.935	0.971	0.954	0.951	0.603	0.672	0.576	0.504	0.443
O70595	5	1	0.834	1.033	0.95	0.826	0.49	0.301	0.342	0.133	0.157
Q63362	4	1	0.837	1.047	0.968	0.762	0.41	0.325	0.32	0.153	0.18
P19132	4	1	0.984	1.121	1.084	1.027	0.939	0.856	0.662	0.477	0.577
Q5XI72	4	1	0.901	0.921	0.848	0.666	0.384	0.32	0.252	0.156	0.14
P32851	6	1	0.92	1.038	0.948	0.856	0.748	0.661	0.674	0.416	0.469
P52944	5	1	0.985	1.032	1.105	1.148	0.775	0.829	0.638	0.549	0.524
Q811X6	5	1	0.891	1.052	0.964	0.724	0.489	0.381	0.241	0.115	0.134
B2RYI0	5	1	0.82	0.955	0.893	0.755	0.475	0.413	0.393	0.165	0.149
P62912	5	1	0.736	0.855	0.967	0.68	0.515	0.385	0.405	0.146	0.208
Q68FQ2	5	1	0.861	1.102	1.007	0.998	0.844	0.82	0.775	0.581	0.584
Q9JK72	4	1	1.17	1.405	1.006	0.759	0.415	0.415	0.234	0.156	0.178
Q5RKH7	4	1	0.856	0.988	0.99	0.936	0.818	0.766	0.711	0.544	0.5
P07092	5	1	0.922	1.03	1.09	0.995	0.769	0.798	0.712	0.508	0.507
P18163	4	1
Q9QY17	6	1	0.861	0.9	0.591	0.432	0.229	0.215	0.24	0.113	0.12
P55067	4	1	0.743	0.861	0.901	0.77	0.656	0.651	0.52	0.327	0.337
Q9R0L4	5	1	0.899	0.933	0.754	0.516	0.268	0.239	0.348	0.114	0.156
Q10473	6	1	0.893	1.012	0.995	0.758	0.498	0.327	0.34	0.138	0.162
P62489	5	1	0.95	1.1	1.04	0.808	0.899	0.712	0.74	0.417	0.256
B2GV24	5	1	0.888	0.974	0.774	0.464	0.297	0.279	0.332	0.141	0.165
P61227	4	1	0.875	0.955	0.93	0.794	0.598	0.509	0.504	0.209	0.211
O35274	6	1	0.852	0.993	0.774	0.692	0.419	0.455	0.33	0.245	0.27
Q6TRW4	5	1	0.867	0.938	0.689	0.36	0.221	0.193	0.256	0.112	0.154
Q99MI7	7	1	0.806	0.76	0.8	0.641	0.485	0.444	0.488	0.25	0.264
Q9R1T3	5	1	0.874	0.979	1.029	0.946	0.722	0.75	0.63	0.446	0.394
P86252	6	1	0.895	1.106	1.001	1.012	0.909	0.882	0.773	0.543	0.461
O09018	5	1	0.867	0.951	0.918	0.665	0.509	0.436	0.373	0.225	0.232
P20611	7	1	0.849	0.996	0.948	0.913	0.687	0.622	0.528	0.362	0.385
Q704S8	7	1	0.918	0.834	0.612	0.325	0.155	0.106	0.225	0.043	0.092
P86182	5	1	0.916	0.947	1.015	0.655	0.427	0.272	0.255	0.082	0.151
Q9WUS0	5	1	0.836	0.971	0.842	0.512	0.252	0.159	0.317	0.058	0.123
Q5EAJ6	6	1	0.826	1.074	0.783	0.772	0.546	0.489	0.389	0.209	0.354
P62919	5	1	0.756	0.842	0.813	0.654	0.399	0.301	0.289	0.138	0.15
Q01460	5	1	0.826	1.039	1.025	0.922	0.665	0.671	0.48	0.352	0.386
P08699	5	1	0.939	0.927	0.992	0.781	0.546	0.359	0.323	0.122	0.137
Q5BK20	4	1	0.91	1.035	1.073	1.03	0.706	0.815	0.774	0.601	0.719
O54921	6	1	1.009	1.064	0.886	0.784	0.512	0.483	0.558	0.339	0.395
Q4FZU8	4	1	0.899	0.973	0.842	0.62	0.36	0.288	0.349	0.152	0.163
P36201	5	1	0.971	1.076	1.105	0.971	0.813	0.836	0.736	0.601	0.525
Q4TU93	5	1	0.901	0.867	0.927	0.858	0.751	0.562	0.399	0.326	0.236
P36506	3	1	0.896	0.899	0.841	0.596	0.349	0.248	0.311	0.109	0.187
Q9ERE4	2	1	0.862	0.951	0.876	0.865	0.473	0.378	0.321	0.172	0.185
Q63468	2	1	0.79	0.825	0.531	0.674	0.447	0.313	0.394	0.151	0.226
P08081	8	1	0.889	0.984	0.937	0.793	0.468	0.469	0.435	0.367	0.419
P13852	5	1	0.868	1.096	1.136	1.086	0.871	0.768	0.987	0.725	0.553
Q9Z0U5	6	1	0.997	1.103	0.867	0.634	0.462	0.325	0.456	0.146	0.197
Q921A2	4	1	0.727	0.939	0.942	0.944	0.697	0.709	0.747	0.464	0.541
P20294	5	1	0.908	1.017	0.957	0.835	0.546	0.372	0.425	0.185	0.2
Q63199	3	1	0.91	1.102	0.847	0.934	0.639	0.576	0.592	0.442	0.391
P20650	4	1	0.871	0.986	0.827	0.761	0.32	0.329	0.386	0.213	0.241
P52020	6	1	0.783	0.918	0.912	0.728	0.368	0.225	0.256	0.084	0.122
P69735	5	1	0.91	0.973	0.9	0.643	0.422	0.325	0.323	0.096	0.174
B4F795	5	1	0.906	1.002	1.038	0.926	0.768	0.805	0.751	0.586	0.57
Q3MID3	7	1	0.874	1	0.925	0.823	0.376	0.368	0.399	0.242	0.248
D3ZDK7	5	1	0.818	0.863	0.931	0.82	0.657	0.595	0.597	0.357	0.252
Q4V7E8	2	1
Q6AYR6	5	1	0.851	1.016	0.964	0.951	0.819	0.925	0.715	0.577	0.467
Q66HG4	4	1	0.887	1.01	1.011	0.861	0.512	0.277	0.2	0.073	0.104
Q68FT9	6	1	0.872	1.048	0.98	0.867	0.56	0.506	0.467	0.262	0.239
Q5U367	6	1	0.981	1.086	1.082	1.006	0.654	0.5	0.401	0.246	0.307
D3ZEF4	6	1	0.768	0.895	0.788	0.516	0.166	0.171	0.196	0.066	0.092
Q5XI83	5	1	0.837	0.959	0.876	0.644	0.296	0.244	0.283	0.103	0.136
A2VCX1	6	1	0.843	0.938	0.894	0.66	0.295	0.216	0.282	0.099	0.139
Q9JIX3	6	1	0.93	1.078	1.059	1.036	0.74	0.705	0.707	0.364	0.417
Q6AY41	4	1	0.894	1.025	0.924	0.83	0.738	0.762	0.685	0.329	0.385
Q499P8	4	1	0.879	0.835	0.851	0.666	0.568	0.38	0.303	0.172	0.267
Q8CF97	5	1	0.72	0.992	0.989	0.852	0.682	0.598	0.598	0.473	0.489
P19836	6	1	0.79	0.861	0.849	0.682	0.413	0.293	0.277	0.145	0.16
Q68FU7	5	1	0.908	1.078	0.984	0.913	0.762	0.667	0.559	0.172	0.176
B2GV38	5	1	0.938	0.961	0.92	0.767	0.555	0.465	0.424	0.254	0.246
Q9JMB5	5	1	0.869	1.089	1.129	0.935	0.72	0.765	0.533	0.432	0.46
Q9QYW3	4	1	1.042	1.274	1.178	1.278	1.029	1.256	0.461	0.188	0.26
Q7TP48	5	1	0.958	1.059	0.985	0.951	0.736	0.593	0.404	0.163	0.217
P35427	5	1	0.743	0.948	1.121	0.928	0.66	0.597	0.652	0.251	0.355
Q9EQH5	2	1	0.892	1.011	1.132	0.989	0.609	0.512	0.498	0.235	0.22
P97887	2	1	1.107	1.115	1.041	1.179	0.819	0.766	0.84	0.523	0.556
Q5XIG4	3	1	0.888	1.019	0.98	1.025	0.68	0.631	0.619	0.563	0.648
Q3ZU82	4	1	1.011	1.026	1.107	1.018	0.79	0.743	0.569	0.343	0.358
Q9EQV6	4	1	0.869	0.896	0.869	0.79	0.627	0.651	0.531	0.379	0.343
P97878	4	1	0.944	1.049	0.886	0.536	0.421	0.296	0.472	0.121	0.206
O35795	5	1	0.986	1.053	1.069	0.975	0.83	0.842	0.789	0.543	0.6
P51799	4	1	0.842	0.933	0.912	0.797	0.551	0.442	0.456	0.283	0.284
O35397	4	1	0.873	0.976	0.863	0.807	0.521	0.539	0.523	0.296	0.314
Q6AXY0	2	1	0.976	0.941	0.912	0.709	0.369	0.269	0.307	0.136	0.203
P81718	5	1
D4A631	3	1	0.838	0.948	1.027	0.761	0.441	0.285	0.342	0.146	0.153
Q9WUD9	3	1	0.866	1.043	0.786	0.496	0.321	0.155	0.297	0.073	0.143
P27274	5	1	0.915	1.004	1.147	0.966	0.806	0.76	0.704	0.593	0.625
P12001	4	1	0.795	0.796	0.837	0.698	0.557	0.418	0.503	0.211	0.278
Q63377	5	1	0.889	0.943	0.953	0.917	0.798	0.729	0.586	0.293	0.316
P04646	5	1	0.79	0.749	0.736	0.448	0.385	0.262	0.335	0.08	0.191
Q6P689	5	1	0.921	1.083	1.068	1.009	0.809	0.751	0.537	0.304	0.307
P46844	6	1	0.99	0.966	1.018	0.662	0.354	0.233	0.337	0.1	0.155
Q923V8	3	1	0.857	0.981	0.963	0.837	0.601	0.504	0.455	0.244	0.414
Q8K585	4	1	0.77	0.878	1.002	0.882	0.664	0.741	0.827	0.675	0.784
P70541	5	1	0.899	1.011	0.988	0.823	0.477	0.252	0.273	0.086	0.154
Q5M9G1	4	1	0.828	1.122	1.024	1.113	0.924	0.702	0.795	0.538	0.538
Q8R478	4	1	0.88	0.965	0.936	0.839	0.567	0.423	0.347	0.188	0.176
Q08201	1	1
P04218	2	1
P07151	2	1	0.887	1.033	0.969	1.013	0.793	0.787	0.662	0.484	0.395
Q01066	5	1	0.844	0.956	0.944	0.801	0.497	0.353	0.321	0.18	0.209
P31647	4	1	0.846	0.94	1.062	1.08	0.789	0.798	0.726	0.329	0.332
Q5BK32	5	1	0.913	1.294	0.828	0.559	0.282	0.235	0.181	0.055	0.082
Q5PPK9	4	1	0.913	1.215	1.078	0.913	0.581	0.603	0.426	0.233	0.224
P62902	6	1	0.775	0.763	0.839	0.588	0.499	0.368	0.406	0.148	0.176
Q5U4E6	6	1
Q3KRD0	6	1	0.96	1.092	1.008	0.888	0.866	0.689	0.597	0.224	0.261
Q64559	7	1	0.943	1.014	1.036	0.988	0.887	0.736	0.749	0.521	0.518
P97839	4	1	0.88	0.915	1.011	0.974	0.779	0.671	0.552	0.297	0.344
Q9QYV0	4	1	0.983	1.08	0.823	0.636	0.332	0.324	0.306	0.202	0.174
Q9ES71	4	1	0.984	1.076	1.085	1.061	0.738	0.715	0.375	0.107	0.198
Q62599	7	1	0.832	1.007	1.006	0.824	0.573	0.538	0.455	0.171	0.13
P21575	3	1
P35738	4	1	0.915	0.95	0.822	0.627	0.263	0.171	0.298	0.057	0.109
Q02589	5	1	0.8	0.881	0.584	0.237	0.162	0.129	0.189	0.081	0.083
P02466	5	1	0.965	0.962	0.956	0.665	0.482	0.407	0.388	0.299	0.34
Q71UE8	5	1	0.924	1.112	0.994	0.929	0.66	0.652	0.492	0.298	0.292
P19944	3	1	0.858	0.865	1.018	1.042	1.028	1.117	0.809	0.447	0.374
Q62991	5	1	0.75	0.996	0.855	0.61	0.39	0.258	0.298	0.146	0.136
P35171	2	1	0.818	1.015	1.046	0.982	0.801	0.768	0.711	0.627	0.632
Q9ES53	4	1	1.148	1.228	1.156	1.048	0.76	0.774	0.615	0.309	0.294
Q08877	2	1	0.82	0.87	0.772	0.447	0.185	0.128	0.318	0.063	0.154
P83871	4	1	0.848	0.802	0.633	0.477	0.407	0.281	0.249	0.101	0.099
Q66H20	5	1	0.769	1.003	0.78	0.511	0.293	0.218	0.253	0.121	0.144
Q9QYL8	3	1	0.943	1.047	1.019	0.974	0.674	0.579	0.355	0.163	0.188
Q562C9	5	1	0.942	1.045	0.953	0.765	0.478	0.393	0.29	0.125	0.13
P30919	4	1	1.032	1.186	0.848	1.079	0.794	0.717	0.624	0.501	0.59
Q6RJR6	3	1	0.913	1.022	1.002	0.905	0.723	0.692	0.617	0.447	0.469
Q5U2N3	3	1	0.707	1.083	1.029	0.793	0.504	0.293	0.308	0.138	0.083
Q9Z2Z8	4	1	0.821	1.124	1.044	0.761	0.547	0.442	0.473	0.183	0.212
P08011	2	1	0.817	0.855	0.873	0.749	0.522	0.494	0.38	0.158	0.226
Q5PQS4	5	1	0.84	0.778	0.484	0.452	0.306	0.128	0.257	0.178	0.146
Q63632	7	1	0.92	0.92	0.937	0.724	0.508	0.389	0.38	0.173	0.206
Q3ZAV8	4	1	0.894	1.005	0.976	0.884	0.66	0.574	0.595	0.384	0.456
Q04753	4	1	1.119	1.034	1.237	0.868	0.785	0.664	0.709	0.368	0.35
A0A096MJZ0	5	1	0.989	1.112	1.046	0.83	0.577	0.316	0.312	0.136	0.163
Q5I0L4	3	1	0.775	0.832	0.813	0.821	0.496	0.519	0.469	0.13	0.195
Q62825	4	1	0.894	1.007	0.818	0.72	0.446	0.307	0.518	0.203	0.196
Q9Z1K9	6	1	0.885	0.963	0.902	0.848	0.63	0.644	0.466	0.214	0.332
Q99JE6	5	1	0.906	1.04	0.997	0.697	0.351	0.217	0.323	0.05	0.137
O88794	5	1	0.862	1.077	1.034	0.876	0.737	0.559	0.687	0.343	0.576
P15978	2	1	0.899	0.979	1.07	0.897	0.722	0.663	0.644	0.398	0.312
Q4QR75	4	1	0.869	1.064	0.948	0.744	0.659	0.694	0.661	0.398	0.403
Q9QZG1	5	1	1.023	1.133	1.037	1.026	0.831	0.898	0.843	0.634	0.633
Q6AYU3	5	1
Q5XIH4	4	1	0.942	0.949	0.921	0.803	0.661	0.527	0.534	0.294	0.275
P69736	5	1	0.935	0.984	1.072	0.983	0.722	0.779	0.548	0.452	0.333
Q4G017	4	1	0.876	0.969	0.982	0.599	0.33	0.267	0.289	0.169	0.188
Q9Z142	6	1	0.882	0.975	0.96	0.917	0.731	0.665	0.468	0.151	0.158
Q4KLN7	5	1
Q64LC9	5	1	0.859	0.939	0.864	0.703	0.524	0.501	0.472	0.345	0.337
P42930	4	1	0.767	0.911	0.835	0.65	0.383	0.326	0.326	0.202	0.235
Q63092	4	1	0.995	1.089	1.116	0.958	0.737	0.608	0.639	0.284	0.293
Q02769	5	1	0.869	0.95	0.856	0.618	0.376	0.349	0.329	0.176	0.237
P29066	5	1	0.832	0.999	0.976	0.948	0.685	0.532	0.249	0.113	0.131
P63055	5	1	0.835	0.945	0.997	0.931	0.69	0.761	0.78	0.537	0.578
Q5BJT0	6	1	0.81	1.01	0.943	0.908	0.619	0.662	0.523	0.348	0.354
D4ABB8	4	1	0.653	0.934	0.826	0.812	0.587	0.554	0.437	0.01	0.01
Q6P4Z9	3	1	0.858	0.91	1.16	1.108	0.585	0.731	0.491	0.481	0.245
P62250	5	1	0.694	0.712	0.645	0.48	0.301	0.21	0.212	0.065	0.092
A9CMA6	3	1	0.841	0.682	0.815	0.656	0.426	0.518	0.559	0.349	0.344
B2RYN7	4	1	1.076	0.841	0.769	0.542	0.22	0.087	0.285	0.01	0.199
F1M3L7	3	1	0.847	1.002	0.831	0.485	0.45	0.475	0.375	0.24	0.234
Q80WK7	4	1	0.911	1.052	0.962	0.89	0.727	0.696	0.637	0.439	0.35
P70478	5	1	0.71	0.839	0.774	0.866	0.512	0.627	0.581	0.415	0.553
Q5EB81	4	1	0.902	1.136	0.941	0.811	0.522	0.398	0.4	0.119	0.187
F1LTR1	5	1	0.941	1.031	1.083	0.873	0.627	0.383	0.256	0.147	0.164
Q80WE1	5	1
Q63151	5	1	0.897	0.927	0.87	0.565	0.373	0.236	0.324	0.11	0.18
Q6I7R3	4	1	0.925	1.141	1.013	0.78	0.52	0.337	0.37	0.104	0.166
Q641Z7	4	1	1.061	1.149	1.136	1.079	0.961	0.794	0.784	0.552	0.539
P36970	5	1	0.841	0.976	0.893	0.78	0.506	0.4	0.387	0.206	0.194
P50904	4	1	0.988	1.042	0.8	0.535	0.294	0.228	0.316	0.118	0.186
Q6EV70	5	1	0.842	0.998	0.907	0.871	0.598	0.538	0.428	0.247	0.277
Q5M939	4	1	0.901	1	0.762	0.338	0.335	0.219	0.222	0.07	0.145
Q62696	5	1	0.803	1.046	0.873	0.654	0.389	0.189	0.23	0.114	0.154
Q9ET64	5	1	0.943	1.007	1.088	0.984	0.729	0.621	0.432	0.161	0.169
P97680	6	1	0.869	0.91	0.749	0.593	0.306	0.249	0.256	0.127	0.142
P51792	4	1
Q8VHF0	5	1	0.796	0.924	0.954	0.843	0.5	0.607	0.628	0.319	0.396
O35854	4	1	1.055	0.905	1.036	0.942	0.595	0.475	0.458	0.115	0.145
Q4V8E4	5	1	1.014	1.073	0.95	0.685	0.413	0.363	0.416	0.216	0.252
A0JPQ9	4	1	0.877	1.004	0.988	0.991	0.701	0.482	0.383	0.23	0.245
P62074	5	1	0.905	0.873	1.038	0.881	0.722	0.661	0.506	0.342	0.307
Q80Z30	4	1
B1WBW4	5	1	0.808	0.987	0.725	0.379	0.193	0.141	0.24	0.061	0.107
P37199	5	1	0.728	0.912	0.948	0.642	0.272	0.28	0.278	0.168	0.205
Q5XIG5	4	1	0.927	1.002	0.991	0.859	0.594	0.465	0.392	0.236	0.23
Q5PQL7	2	1	0.852	1.139	1.031	1.047	0.752	0.863	0.777	0.582	0.656
Q9Z0W5	3	1	0.772	0.935	0.896	0.673	0.592	0.476	0.406	0.361	0.408
Q63787	6	1
Q5XIP1	4	1	0.81	0.916	0.654	0.318	0.2	0.164	0.192	0.075	0.135
Q62760	3	1	0.939	0.994	0.978	0.949	0.739	0.704	0.67	0.51	0.538
A1L1I3	3	1
Q99M64	5	1	0.844	0.848	0.857	0.751	0.318	0.364	0.446	0.219	0.243
P61805	4	1	0.925	1.13	1.002	0.942	0.686	0.517	0.457	0.233	0.257
Q505J9	5	1	0.883	1.009	0.881	0.601	0.364	0.333	0.332	0.183	0.249
Q5FWY5	5	1	0.894	0.972	0.859	0.496	0.269	0.158	0.188	0.047	0.087
P63281	4	1	0.895	1.113	0.971	0.858	0.583	0.411	0.333	0.135	0.15
Q9Z1N4	5	1	0.83	1.071	1.144	0.924	0.674	0.449	0.298	0.173	0.272
Q9JIL8	6	1	1.094	0.807	0.809	0.62	0.419	0.32	0.51	0.173	0.274
Q924S1	5	1	0.849	1.02	1.029	0.793	0.477	0.319	0.369	0.117	0.153
Q9Z173	4	1	0.882	1.109	1.056	0.965	0.735	0.8	0.676	0.493	0.463
B0LT89	5	1	0.836	1.129	1.36	0.986	0.514	0.318	0.642	0.089	0.238
Q3B8N7	2	1	0.904	0.997	1.04	0.866	0.617	0.594	0.565	0.393	0.513
Q63754	1	1	0.89	1.02	1.034	0.906	0.622	0.638	0.55	0.365	0.442
O35760	5	1	0.933	0.983	0.975	0.821	0.685	0.631	0.499	0.393	0.373
Q6P752	3	1	0.863	0.981	0.913	0.861	0.605	0.497	0.373	0.215	0.237
Q7TPJ0	3	1	0.817	1.019	1.002	0.932	0.756	0.693	0.523	0.257	0.272
P62168	3	1	0.954	1.04	0.997	1.012	0.814	0.731	0.571	0.41	0.371
Q9QX69	4	1	0.948	0.824	0.881	0.851	0.608	0.48	0.358	0.104	0.16
Q6IG04	1	1
P13599	4	1	0.96	1.005	1.014	0.947	0.826	0.701	0.564	0.305	0.367
Q9R0J8	3	1	0.832	0.838	0.86	0.649	0.428	0.392	0.306	0.157	0.23
A0FKI7	4	1	0.849	0.827	0.687	0.486	0.333	0.27	0.312	0.184	0.234
P19356	5	1	0.953	1.053	1.018	0.985	0.872	0.917	0.867	0.693	0.754
Q641Z2	4	1	0.989	1.102	0.874	0.655	0.453	0.344	0.376	0.108	0.18
P10868	4	1	0.893	1.042	0.892	0.532	0.192	0.151	0.211	0.064	0.106
Q66H74	2	1	0.817	0.869	0.654	0.405	0.252	0.212	0.282	0.134	0.158
Q6AYM4	4	1	0.869	0.901	0.798	0.449	0.212	0.149	0.196	0.069	0.107
P63100	4	1	0.924	0.969	1.005	0.921	0.762	0.704	0.537	0.503	0.563
Q8K3P7	3	1	0.929	0.994	0.939	1.003	0.687	0.632	0.541	0.236	0.223
Q08850	4	1	0.902	1.006	0.961	0.75	0.513	0.352	0.369	0.188	0.217
Q5FVL7	3	1	0.886	1.09	0.946	0.974	0.509	0.472	0.508	0.299	0.363
P62078	5	1	0.899	0.997	1.023	0.827	0.622	0.524	0.405	0.294	0.335
Q91ZY8	5	1	0.846	1.007	0.785	0.47	0.287	0.239	0.239	0.103	0.121
Q6AYR2	4	1
Q5HZA6	4	1	0.869	0.956	0.858	0.755	0.477	0.286	0.289	0.104	0.176
Q62625	2	1	0.826	1.005	0.922	0.863	0.656	0.478	0.435	0.134	0.152
P07825	2	1	0.981	1.052	1.153	1.075	0.929	0.879	0.867	0.515	0.416
Q5BJY9	2	1	1.286	1.874	1.151	1.454	0.95	0.815	0.361	0.168	0.311
P62832	4	1	0.752	0.934	0.956	0.775	0.447	0.375	0.365	0.183	0.217
Q9R064	3	1	0.932	0.921	0.827	0.491	0.322	0.25	0.284	0.12	0.174
Q8VHK0	5	1	0.847	1.014	0.969	0.946	0.765	0.744	0.659	0.407	0.245
Q62724	4	1	0.916	0.864	0.938	0.672	0.302	0.331	0.308	0.11	0.172
Q05140	3	1
G3V6S8	4	1	0.896	1.001	0.779	0.461	0.258	0.243	0.206	0.181	0.217
Q568Z4	4	1	0.915	1.053	1.033	0.916	0.783	0.621	0.486	0.17	0.222
Q64633	1	1
P63326	3	1	0.794	0.878	0.851	0.626	0.422	0.335	0.295	0.112	0.138
Q6MG06	5	1	0.786	0.801	0.487	0.192	0.089	0.073	0.113	0.027	0.07
Q5M7A7	4	1	0.856	0.931	0.94	0.754	0.458	0.244	0.285	0.077	0.138
P23565	3	1	0.688	0.804	0.64	0.746	0.471	0.297	0.36	0.123	0.212
P53678	2	1	0.934	1.044	1.028	0.758	0.415	0.326	0.407	0.145	0.196
Q63228	3	1	0.943	1.019	1.072	0.964	0.78	0.716	0.649	0.413	0.39
O08662	5	1	0.977	1.053	0.977	0.958	0.692	0.48	0.505	0.242	0.2
P23978	3	1	0.961	1.159	1.094	1.114	0.84	0.782	0.77	0.396	0.339
P24594	4	1	0.886	0.976	0.966	0.99	0.727	0.77	0.692	0.537	0.49
Q9ESH6	1	1	0.922	1.03	0.976	0.849	0.657	0.458	0.307	0.205	0.157
P49793	5	1	0.955	1.076	1.013	0.796	0.427	0.23	0.274	0.109	0.142
Q9Z2X5	5	1
Q6AYC2	5	1	0.919	0.895	0.853	0.648	0.452	0.321	0.473	0.156	0.248
Q4QQV8	5	1	0.923	1.077	1.058	1.046	0.859	0.759	0.703	0.488	0.428
P63012	2	1	0.755	0.932	0.804	0.796	0.508	0.51	0.335	0.166	0.249
Q02563	4	1	0.844	1.098	0.958	1.018	0.744	0.824	0.723	0.737	0.598
P61023	5	1	0.993	1.169	1.09	0.796	0.472	0.45	0.375	0.195	0.251
O55012	5	1	0.903	1.074	1.069	0.94	0.75	0.584	0.445	0.203	0.238
O54748	6	1	0.773	0.887	0.896	0.627	0.342	0.262	0.309	0.15	0.13
P42346	6	1	0.838	1.033	0.989	0.798	0.431	0.262	0.543	0.155	0.222
P67874	3	1	0.861	0.966	0.855	0.787	0.484	0.436	0.312	0.125	0.168
I6L9G5	2	1	1.018	1.008	1.092	0.952	0.732	0.633	0.632	0.399	0.421
P19814	4	1	0.929	1.161	1.124	1.042	0.96	0.925	0.902	0.715	0.786
Q5I0H4	4	1	0.927	1.06	1.061	1.001	0.675	0.592	0.431	0.203	0.205
F1LM93	1	1
Q9R1R4	4	1	0.954	1.094	1.014	0.755	0.402	0.373	0.47	0.148	0.191
Q62786	6	1	0.926	1.018	0.946	0.972	0.844	0.808	0.686	0.484	0.412
P97710	4	1	1.053	1.089	1.162	1.142	0.946	0.871	0.842	0.674	0.736
P04644	4	1	0.738	0.79	0.848	0.7	0.532	0.42	0.419	0.148	0.223
Q09167	4	1	0.918	0.988	0.867	0.607	0.41	0.341	0.334	0.216	0.265
P62744	3	1	0.925	1.045	0.97	0.88	0.623	0.472	0.441	0.174	0.203
Q5HZE2	3	1
Q99ND9	4	1	0.83	0.958	0.951	0.831	0.483	0.394	0.295	0.104	0.199
P37377	3	1	0.994	1.154	1.084	0.984	0.762	0.855	0.657	0.504	0.55
P05714	1	1
Q91XU8	3	1	0.933	0.964	0.982	1.008	0.851	0.821	0.587	0.256	0.271
Q9JI66	5	1	0.87	0.901	0.773	0.611	0.349	0.254	0.376	0.104	0.205
Q63635	4	1	0.7	0.81	0.605	0.561	0.407	0.285	0.391	0.091	0.138
P34901	4	1	0.931	1.023	0.85	0.698	0.542	0.544	0.534	0.343	0.373
P97526	4	1	0.96	1.004	0.974	0.798	0.506	0.473	0.41	0.129	0.15
Q6AY97	4	1	0.811	0.947	0.914	0.603	0.462	0.499	0.407	0.255	0.239
P14841	2	1	0.932	1.001	1.012	0.94	0.795	0.777	0.699	0.399	0.397
Q9QYM2	3	1	1.166	1.669	0.938	0.683	0.655	0.455	0.572	0.393	0.386
P0C0A1	5	1	0.885	1.004	0.926	0.81	0.51	0.304	0.309	0.128	0.167
Q642C0	5	1	0.945	0.952	0.976	0.649	0.356	0.202	0.21	0.114	0.172
Q9JKE3	3	1	0.866	0.993	1.03	0.977	0.807	0.838	0.72	0.599	0.577
Q62720	4	1	0.883	1.007	0.92	0.934	0.754	0.787	0.681	0.575	0.596
Q9WTP0	3	1	0.955	1.137	1.06	0.668	0.465	0.466	0.628	0.416	0.608
P47198	3	1	0.851	0.929	1.02	0.898	0.776	0.669	0.671	0.263	0.243
P97689	5	1	0.972	0.929	1.001	0.836	0.777	0.786	0.601	0.235	0.338
P11608	3	1	0.91	1.019	1.081	1.017	0.774	0.832	0.613	0.49	0.443
Q63604	3	1	1.113	1.027	1.276	1.099	1.035	1.051	0.689	0.408	0.408
Q6P6V6	5	1	0.874	1.022	1.035	1.043	0.816	0.758	0.643	0.42	0.461
Q7TQ20	4	1	0.906	0.91	0.94	0.886	0.647	0.64	0.492	0.25	0.241
P60881	2	1
Q58FK9	4	1	0.991	0.95	1.086	0.98	0.939	0.795	0.816	0.546	0.561
F1LP90	4	1	0.881	0.915	0.911	0.62	0.448	0.375	0.531	0.182	0.241
P35284	4	1
Q562B5	4	1	0.955	1.293	1.068	1.047	0.81	0.511	0.695	0.334	0.291
P24049	4	1	0.812	0.968	0.979	0.799	0.537	0.481	0.543	0.262	0.313
P29117	4	1	0.854	1.032	1.052	0.773	0.512	0.46	0.501	0.248	0.31
Q5FVC2	5	1	0.885	0.991	0.896	0.673	0.593	0.588	0.442	0.35	0.318
Q8VID1	4	1	0.855	0.985	1.056	0.712	0.285	0.209	0.342	0.066	0.17
Q5U2R0	4	1	0.846	1.03	0.92	0.798	0.539	0.392	0.288	0.11	0.098
B0BN72	4	1	1.077	1.075	0.945	0.805	0.599	0.418	0.325	0.173	0.204
O55166	4	1
Q5PQX1	4	1	0.862	1.014	1.006	0.884	0.542	0.424	0.394	0.194	0.223
Q6TXG9	2	1	0.93	1.037	0.832	0.81	0.509	0.501	0.494	0.281	0.395
Q4V897	5	1	0.859	1.085	1.073	0.891	0.768	0.667	0.58	0.279	0.311
B0BNM9	4	1
Q5PPI1	2	1
Q6YDN7	3	1	1.001	1.131	0.927	0.893	0.519	0.618	0.434	0.323	0.362
Q9Z0J5	2	1	0.956	1.045	1.114	0.935	0.746	0.791	0.748	0.578	0.474
Q9P290	4	1	0.904	1	0.985	0.962	0.821	0.903	0.819	0.717	0.683
B1WC88	4	1	0.867	0.969	1.014	0.901	0.744	0.776	0.727	0.687	0.685
Q4KLP0	4	1	0.949	0.988	0.877	0.644	0.263	0.172	0.254	0.035	0.1
P19637	4	1	0.819	1.141	0.983	0.936	0.727	0.734	0.74	0.457	0.446
P04937	4	1
Q75UQ2	3	1	0.698	1.021	1.004	0.957	0.54	0.739	0.482	0.482	0.66
Q99M63	4	1	0.945	0.943	0.88	0.659	0.412	0.285	0.267	0.08	0.104
P49791	3	1	0.986	0.978	1.079	0.955	0.838	0.831	0.674	0.529	0.633
P84100	4	1	0.766	0.864	1.012	0.718	0.559	0.506	0.503	0.189	0.252
Q6P9U3	4	1
P81799	4	1	0.937	1.073	1.004	0.891	0.584	0.444	0.389	0.115	0.165
P70582	3	1	1.102	1.066	1.014	0.995	0.596	0.551	0.421	0.236	0.253
Q5XIC4	4	1	0.935	1.063	0.939	0.784	0.545	0.377	0.429	0.195	0.261
Q3T1J2	4	1	0.851	1.008	0.95	0.916	0.696	0.565	0.422	0.212	0.187
P04550	2	1	0.828	0.978	1.104	1.035	0.629	0.737	0.689	0.59	0.623
P0C0A2	4	1	0.976	1.123	0.94	0.876	0.484	0.349	0.417	0.202	0.196
Q9Z311	3	1	0.777	0.926	0.9	0.821	0.558	0.349	0.186	0.039	0.08
Q5FVH2	4	1	0.868	1.002	0.98	1.018	0.767	0.748	0.794	0.422	0.44
P00762	1	1	0.967	1.044	0.965	1.04	0.891	0.893	0.859	0.708	0.781
A0MZ67	4	1	0.828	0.931	0.747	0.526	0.304	0.245	0.329	0.055	0.254
O88377	2	1	0.879	1.042	0.916	0.772	0.431	0.331	0.398	0.129	0.152
P09605	2	1	0.945	1.065	0.665	0.553	0.145	0.225	0.302	0.01	0.12
O88664	5	1	0.912	0.909	1.107	0.83	0.625	0.526	0.47	0.214	0.253
P24050	5	1	0.79	0.924	1.036	0.751	0.513	0.416	0.395	0.185	0.235
Q9QYU2	4	1	1.027	0.94	0.723	0.523	0.333	0.227	0.547	0.153	0.193
Q498R7	5	1	0.954	1.228	1.086	0.922	0.573	0.346	0.294	0.127	0.193
O35116	5	1	1.022	1.221	1.19	1.059	0.573	0.433	0.49	0.198	0.219
Q9WTT7	4	1	0.918	0.921	0.926	0.708	0.514	0.361	0.514	0.298	0.306
P28077	3	1	0.93	1.027	1.003	0.99	0.825	0.847	0.72	0.541	0.473
Q4QQS8	5	1
P37805	4	1	0.904	0.965	0.943	0.759	0.447	0.307	0.238	0.104	0.136
Q7TP98	4	1	0.792	0.862	0.802	0.792	0.58	0.498	0.448	0.123	0.177
Q5BJP9	2	1	0.853	1.017	0.921	0.856	0.695	0.756	0.612	0.505	0.446
O35764	4	1	0.899	1.128	1.24	1.088	0.912	0.767	0.912	0.493	0.524
Q63767	2	1	0.974	0.914	0.874	0.854	0.523	0.375	0.329	0.197	0.296
Q53AQ4	3	1	0.771	0.938	0.84	0.58	0.38	0.268	0.325	0.147	0.224
Q6AXT8	4	1	0.958	0.901	0.782	0.562	0.295	0.167	0.198	0.073	0.087
Q5BJT4	5	1	0.677	0.942	1.054	0.824	0.904	0.751	0.581	0.396	0.319
P01041	4	1	0.951	1.058	0.988	0.887	0.546	0.39	0.272	0.138	0.14
Q02356	4	1	0.794	0.943	0.888	0.702	0.485	0.507	0.317	0.08	0.1
O08875	3	1
D3ZTX0	3	1	0.822	1.068	1.079	1.053	0.867	0.776	0.537	0.265	0.248
Q76EQ0	3	1	0.835	1.03	0.942	0.853	0.6	0.472	0.438	0.176	0.224
Q80Z36	4	1	0.801	1.006	0.85	0.714	0.456	0.411	0.331	0.163	0.276
P32577	3	1	0.852	0.882	0.733	0.325	0.18	0.147	0.228	0.033	0.119
O35346	4	1	0.828	0.943	0.852	0.698	0.423	0.231	0.249	0.071	0.137
Q6PCT5	3	1	0.832	1.087	1.302	1.11	0.712	0.827	0.702	0.535	0.504
Q9ES40	4	1	0.867	0.934	1.005	0.936	0.72	0.714	0.588	0.426	0.381
Q9ERE6	3	1	0.845	1.043	0.927	0.677	0.397	0.371	0.356	0.17	0.183
Q924K2	4	1	0.933	1.011	0.921	0.727	0.357	0.221	0.228	0.11	0.107
G3V6U9	4	1	0.972	1.019	0.883	0.573	0.261	0.182	0.213	0.068	0.146
Q8K3P4	4	1	0.936	0.896	0.837	0.654	0.466	0.458	0.473	0.333	0.327
Q8JZQ0	3	1	0.926	0.946	1.061	1.084	0.829	0.837	0.773	0.583	0.618
O88813	2	1	0.772	0.861	0.712	0.534	0.3	0.315	0.324	0.176	0.148
Q99MS0	4	1
Q6AYT7	3	1	0.795	0.934	0.858	0.748	0.568	0.372	0.298	0.181	0.198
Q62848	2	1
D4ACN8	4	1	0.895	1.078	1.109	0.957	0.673	0.749	0.662	0.447	0.436
Q5XIW8	2	1
Q63530	2	1	0.765	0.884	1.013	0.762	0.755	0.606	0.47	0.315	0.278
Q62844	3	1	0.872	0.998	0.856	0.744	0.738	0.305	0.582	0.357	0.261
Q5FVN0	4	1	0.842	0.98	1.02	0.907	0.628	0.458	0.337	0.11	0.135
O70437	5	1	0.923	1.029	0.955	0.887	0.719	0.593	0.436	0.189	0.171
Q63616	4	1	0.893	1.038	0.588	0.358	0.19	0.117	0.263	0.093	0.165
P20417	3	1	0.844	0.736	0.715	0.35	0.263	0.179	0.313	0.097	0.152
Q9JHY2	4	1	0.938	1.283	1.108	1.126	0.646	0.422	0.383	0.093	0.178
Q7TNY6	5	1	0.867	0.974	0.917	0.63	0.369	0.294	0.29	0.166	0.165
B4F7E7	4	1	1.002	1.082	0.916	0.825	0.626	0.584	0.478	0.249	0.298
Q5RKH1	3	1	0.809	0.964	1.022	0.802	0.525	0.452	0.481	0.28	0.317
P40615	4	1	0.87	0.982	0.885	0.787	0.662	0.62	0.691	0.37	0.373
Q5XID7	3	1	0.933	0.986	0.861	0.595	0.47	0.294	0.382	0.176	0.24
Q561R9	4	1	0.954	0.988	0.926	0.699	0.454	0.291	0.316	0.166	0.184
P82450	3	1	0.907	1.106	1.033	0.882	0.756	0.767	0.66	0.51	0.561
P61354	4	1	0.815	0.812	0.761	0.597	0.433	0.304	0.352	0.133	0.184
Q6AYR8	3	1	0.967	1.122	0.941	0.933	0.641	0.533	0.481	0.226	0.233
Q5U211	3	1	0.751	0.843	0.658	0.364	0.173	0.139	0.202	0.068	0.107
P55770	3	1	0.92	1.005	0.996	0.902	0.737	0.642	0.489	0.233	0.202
P10686	4	1	0.928	0.987	0.929	0.521	0.28	0.19	0.278	0.08	0.134
Q7TQ94	4	1	0.831	1.095	1.047	0.885	0.803	0.811	0.712	0.459	0.468
Q5FVQ9	4	1	0.915	1.055	0.713	0.418	0.225	0.226	0.31	0.141	0.162
P39951	3	1
P19103	3	1	1.358	1.251	1.246	0.872	0.979	0.973	0.727	0.508	0.578
Q5M7A4	4	1	0.878	0.903	1.028	0.967	0.789	0.723	0.554	0.287	0.274
P70605	4	1
Q5XID1	4	1	0.989	1.084	1.017	0.903	0.578	0.436	0.357	0.151	0.193
Q4V8C2	4	1
Q4V8K1	3	1	0.958	1.088	0.938	1.029	0.791	0.621	0.585	0.173	0.261
Q5XIA8	3	1	0.852	1.006	0.916	0.82	0.603	0.584	0.479	0.294	0.366
Q4QR85	3	1	0.687	1.071	0.934	1.143	0.505	0.841	0.511	0.203	0.236
P62859	3	1	0.653	0.722	0.846	0.729	0.517	0.494	0.434	0.264	0.238
Q62627	2	1	1.045	1.43	1.231	1.072	0.864	0.747	0.606	0.344	0.362
P62282	4	1	0.835	1.057	1.262	0.851	0.569	0.421	0.604	0.155	0.22
Q63184	3	1	0.745	0.85	0.576	0.38	0.175	0.168	0.261	0.074	0.093
Q66HF9	2	1
P19490	3	1
Q64194	3	1	0.998	1.021	0.978	0.955	0.778	0.681	0.632	0.322	0.42
A6N6J5	3	1
P37727	4	1	0.815	1.09	0.895	0.618	0.367	0.345	0.374	0.178	0.251
Q6AYE2	3	1	0.82	0.869	0.748	0.411	0.19	0.163	0.206	0.08	0.119
P80432	2	1	0.836	0.935	0.951	1.018	0.773	0.862	0.713	0.604	0.484
Q9Z0J8	4	1	0.936	1.087	0.981	0.896	0.703	0.562	0.535	0.332	0.399
A1A5S1	4	1	0.85	0.758	0.583	0.418	0.312	0.276	0.247	0.123	0.114
P35433	4	1	0.957	1.161	1.08	0.961	0.882	0.882	0.649	0.33	0.283
Q5PPJ9	3	1	0.801	0.926	0.793	0.497	0.285	0.224	0.245	0.114	0.141
P86172	3	1	0.831	0.876	0.657	0.322	0.142	0.114	0.165	0.062	0.085
Q08013	2	1	0.805	1.221	1.102	0.968	0.812	0.655	0.737	0.322	0.368
Q6Q0N3	2	1	0.795	0.945	0.924	0.822	0.57	0.426	0.381	0.156	0.127
P53676	2	1	0.949	1.14	1.081	0.795	0.506	0.418	0.448	0.136	0.208
Q07141	1	1
Q63507	3	1	0.741	0.888	0.902	0.782	0.575	0.463	0.571	0.192	0.299
Q64122	1	1	0.784	0.925	0.833	0.638	0.393	0.352	0.319	0.311	0.18
Q8K4F7	3	1	0.933	0.997	1.074	1.034	0.871	0.77	0.656	0.254	0.155
Q5BJQ0	2	1	0.747	1.26	0.773	0.602	0.485	0.523	0.446	0.293	0.329
F1M0Z1	3	1	0.882	1.327	0.897	0.734	0.597	0.471	0.449	0.209	0.205
P62501	1	1	0.884	0.957	0.947	0.851	0.669	0.66	0.535	0.284	0.32
Q63065	3	1	0.898	0.819	0.606	0.27	0.117	0.111	0.291	0.063	0.117
Q66HG9	4	1
Q793F9	5	1	0.772	0.901	0.858	0.579	0.388	0.369	0.443	0.251	0.249
P11167	4	1	0.923	1.059	1.07	1.006	0.871	1.114	1.069	1.008	1.048
Q9Z330	4	1	0.861	0.869	0.804	0.377	0.152	0.104	0.109	0.033	0.059
Q4V7A0	4	1
Q9JKL7	3	1	0.892	0.968	0.884	0.868	0.547	0.398	0.368	0.232	0.244
B5DEN9	3	1
Q4V8C7	2	1	0.796	0.856	0.686	0.461	0.238	0.204	0.283	0.113	0.171
O35095	5	1	0.951	0.933	1.009	0.647	0.451	0.345	0.555	0.188	0.212
D3ZCL3	3	1	0.889	1.117	1.177	1.136	0.86	0.881	0.885	0.694	0.404
Q01728	4	1	0.866	1.057	0.974	0.773	0.627	0.595	0.539	0.307	0.274
P0C219	3	1	0.811	0.938	0.731	0.507	0.463	0.401	0.264	0.198	0.278
Q5XI07	2	1
Q5KTC7	3	1	0.92	0.932	0.794	0.652	0.574	0.511	0.545	0.313	0.375
Q6AXT5	4	1	0.831	0.933	0.905	0.781	0.502	0.427	0.314	0.124	0.157
Q8K1P7	5	1	0.902	0.972	0.796	0.512	0.381	0.291	0.229	0.136	0.126
Q6P7B9	3	1	0.933	1.032	0.937	0.798	0.324	0.202	0.304	0.115	0.158
Q5PPH0	3	1	0.855	0.872	0.765	0.366	0.276	0.213	0.283	0.119	0.16
Q9JKL8	3	1	0.86	0.997	0.85	0.953	0.598	0.601	0.628	0.631	0.598
P07483	3	1	0.942	0.932	1.022	0.897	0.779	0.661	0.609	0.427	0.461
P35434	2	1	0.833	1.028	1.006	0.934	0.73	0.738	0.618	0.267	0.205
P62966	3	1	0.896	1.161	0.814	0.603	0.404	0.331	0.479	0.278	0.271
Q5EB62	4	1	0.938	0.995	0.936	0.97	0.674	0.495	0.386	0.122	0.143
Q9WVR6	3	1	0.968	1.131	1.127	1.171	0.921	0.984	0.921	0.682	0.685
Q64270	3	1	0.907	0.959	0.901	0.732	0.411	0.289	0.336	0.108	0.174
D4A702	3	1	0.712	0.977	0.915	0.927	0.609	0.6	0.609	0.503	0.549
B2GUZ1	3	1	0.954	1.085	0.935	0.494	0.366	0.306	0.428	0.146	0.202
P43278	3	1	0.75	0.765	0.886	0.757	0.624	0.572	0.634	0.333	0.37
P97840	2	1	1.021	1.29	1.177	1.099	0.776	0.732	0.64	0.443	0.393
Q5FVM7	2	1
Q64244	2	1
Q63619	3	1
Q4KLH5	3	1	0.806	0.959	1.006	0.868	0.899	0.826	0.56	0.397	0.455
O35952	3	1	0.905	1.061	0.944	0.904	0.742	0.713	0.617	0.418	0.339
Q5RKH6	2	1
Q5EBA1	4	1
B0BNE2	4	1	0.83	0.988	0.855	0.732	0.534	0.44	0.479	0.195	0.2
Q5QJC9	3	1	0.818	0.918	0.726	0.345	0.177	0.133	0.22	0.058	0.126
Q5I0D5	4	1	0.888	0.993	1.024	0.919	0.699	0.561	0.34	0.202	0.245
Q0ZHH6	4	1	1.128	0.975	0.932	0.592	0.276	0.217	0.296	0.091	0.172
Q7TNK0	3	1	0.925	1.103	1.149	1.136	1.001	0.851	0.942	0.582	0.621
Q9R1T1	3	1	0.948	1.037	1.225	1.09	0.668	0.555	0.605	0.42	0.814
P97629	4	1	1.227	1.302	0.953	1.012	0.634	0.843	0.913	0.512	0.523
P84245	5	1	0.771	0.985	0.975	0.91	1.025	0.997	1.87	0.797	1.529
P60825	3	1	0.924	1.141	0.922	0.975	0.595	0.561	0.357	0.169	0.158
Q6JP77	4	1	0.893	1.025	1.073	0.924	0.758	0.762	0.62	0.409	0.537
Q5U1V9	2	1	0.831	1	0.912	0.764	0.912	0.899	0.791	0.459	0.723
Q2HWF0	3	1
Q6QBQ4	3	1	0.854	1.022	0.982	0.824	0.874	0.895	0.75	0.566	0.544
Q5XIE0	2	1	0.915	0.807	0.522	0.411	0.207	0.185	0.164	0.144	0.188
Q641Z4	2	1
Q5EIC4	2	1	1.115	0.962	0.898	1.102	0.752	0.949	0.65	0.592	0.643
P48508	3	1	0.961	1.016	0.899	0.736	0.318	0.31	0.33	0.139	0.216
O35049	3	1	0.857	0.989	0.912	0.786	0.542	0.533	0.419	0.268	0.334
P0CB49	2	1
Q63068	2	1	0.764	0.865	0.779	0.808	0.404	0.764	0.572	0.476	0.399
P11654	3	1	0.888	1.032	1.046	0.904	0.621	0.462	0.361	0.179	0.207
Q498M4	2	1	0.783	1.175	0.935	0.976	0.78	0.878	0.668	0.493	0.291
Q505J6	5	1	0.797	1.008	0.824	0.873	0.628	0.597	0.491	0.183	0.101
Q4V886	3	1
Q63190	3	1	0.724	1.021	0.774	1.03	0.968	0.675	0.825	0.457	0.987
P57093	4	1	0.917	0.962	0.83	0.433	0.194	0.125	0.276	0.044	0.093
Q9QZU7	3	1
Q6AYU1	3	1
O54922	3	1	0.749	0.887	0.733	0.372	0.329	0.244	0.352	0.11	0.201
P54290	3	1	0.932	1.106	1.082	0.951	0.806	0.919	0.718	0.453	0.582
Q498T9	4	1	1.116	0.957	1.22	0.906	0.81	0.764	0.778	0.532	0.512
Q64620	4	1	0.982	0.992	0.998	0.872	0.731	0.799	0.71	0.416	0.403
Q63186	3	1	0.773	0.867	0.895	0.724	0.365	0.232	0.337	0.144	0.221
P52504	2	1	0.819	1.035	0.813	0.63	0.355	0.386	0.39	0.284	0.311
P12839	2	1
Q6GMN2	4	1
Q64604	4	1	0.808	1.15	0.765	0.67	0.47	0.446	0.423	0.132	0.152
Q91ZW1	4	1	0.774	0.866	0.864	0.731	0.469	0.362	0.407	0.094	0.168
O55004	2	1	1.206	1.124	1.339	1.013	1.06	0.82	0.79	0.455	0.476
Q5U2M8	2	1
Q63487	4	1	0.832	0.94	0.864	0.88	0.661	0.475	0.509	0.189	0.198
P58405	3	1
B0BN56	2	1	0.839	0.944	0.977	0.787	0.484	0.513	0.466	0.218	0.329
Q9JLH7	3	1	0.821	0.866	0.649	0.408	0.166	0.142	0.14	0.06	0.099
Q9WTR8	2	1	0.86	1.406	0.962	0.964	0.713	0.571	0.612	0.228	0.359
Q63942	2	1	0.92	0.944	0.902	0.756	0.574	0.521	0.362	0.178	0.186
P51158	3	1	0.786	0.885	0.777	0.517	0.23	0.191	0.233	0.095	0.134
Q6AY19	4	1	0.839	1.024	0.871	0.538	0.199	0.143	0.458	0.07	0.143
P51607	3	1
Q63060	5	1	0.914	1.022	0.975	0.945	0.77	0.767	0.664	0.424	0.347
Q08851	3	1	0.811	0.976	0.895	0.498	0.272	0.206	0.217	0.1	0.154
P00406	4	1	0.812	1.037	1.06	1.062	0.819	0.751	0.569	0.165	0.117
O35165	4	1	1.057	1.185	1.234	0.965	0.701	0.648	0.495	0.408	0.427
P84060	3	1	0.874	0.991	0.975	0.748	0.431	0.352	0.32	0.179	0.211
Q62881	3	1	0.976	1.09	0.906	0.879	0.613	0.6	0.561	0.454	0.596
P18445	3	1	1.003	1.099	1.256	0.942	0.721	0.599	0.69	0.406	0.454
P22909	2	1	0.894	1.31	1.277	0.987	0.752	0.845	0.785	0.449	0.562
F1LM81	3	1	0.963	1.15	1.053	0.857	0.603	0.485	0.436	0.224	0.261
Q5BJU7	3	1	1.036	1.131	1.071	0.932	0.635	0.53	0.487	0.281	0.373
Q9JI51	2	1	1.079	0.921	1.013	0.836	0.662	0.691	0.396	0.357	0.404
Q9JJW3	2	1	0.785	0.998	1.124	0.986	0.771	0.794	0.703	0.563	0.606
P25093	3	1	0.858	1.19	0.907	1.073	0.684	0.899	0.721	0.344	0.34
P57113	3	1
Q9QYP2	4	1	0.626	0.94	0.819	0.859	0.655	0.572	0.435	0.482	0.287
Q6J4I0	2	1
Q9WUC4	2	1	0.967	1.029	1	0.933	0.763	0.744	0.705	0.54	0.558
Q66H95	3	1	1.006	1.072	1.146	0.947	0.881	0.68	0.862	0.532	0.608
Q9R1J8	3	1	0.902	0.985	0.929	0.822	0.6	0.556	0.451	0.345	0.341
Q63135	2	1	0.867	1.055	0.925	1.018	0.768	0.749	0.557	0.324	0.355
G3V7W1	4	1	0.849	0.908	1.008	0.815	0.484	0.349	0.272	0.101	0.147
D4A3K5	3	1	0.647	0.79	0.871	0.705	0.726	0.802	0.973	0.652	0.767
P51577	2	1
Q04931	3	1
Q64663	2	1	0.903	1.004	1.069	1.006	0.834	0.735	0.638	0.462	0.38
Q499N6	3	1	0.983	1.139	1.08	0.896	0.503	0.442	0.485	0.262	0.284
Q712U5	4	1	0.988	1.085	1.185	1.071	0.821	0.984	0.9	0.633	0.709
O35264	3	1	0.843	0.925	0.79	0.504	0.245	0.239	0.247	0.142	0.186
Q4L1J4	2	1
P84850	3	1
Q63321	4	1	0.986	0.99	1.194	0.965	0.703	0.536	0.515	0.342	0.423
Q9QZH7	2	1	1.073	1.109	1.322	0.81	0.418	0.286	0.382	0.01	0.154
Q641Y5	3	1
P17078	3	1	0.968	1.001	1.29	1.015	0.813	0.585	0.835	0.285	0.462
Q05695	3	1	0.723	0.776	0.521	0.643	0.433	0.453	0.451	0.329	0.573
B3DMA0	2	1	1.075	1.034	0.998	0.976	0.869	0.64	0.655	0.505	0.469
P62628	2	1	0.941	1.08	0.98	0.893	0.827	0.867	0.845	0.661	0.724
Q9R0I6	3	1
Q6AYS8	4	1	0.858	1.1	1.058	0.728	0.441	0.39	0.525	0.255	0.281
Q1LZ53	3	1	0.979	1.064	1.01	0.986	0.807	0.721	0.621	0.406	0.401
P28648	3	1	0.904	1.067	1.058	1.01	0.807	0.751	0.748	0.619	0.662
P69060	2	1	0.924	1.111	1.085	1.111	0.612	0.489	0.609	0.259	0.291
P70531	2	1	0.854	0.85	0.613	0.414	0.265	0.194	0.252	0.091	0.171
Q68FT3	3	1	0.893	0.934	0.909	0.952	0.538	0.589	0.571	0.47	0.396
P17702	3	1	0.696	0.991	0.976	0.693	0.53	0.491	0.554	0.208	0.265
Q5PPN7	4	1	0.792	0.908	0.766	0.37	0.2	0.168	0.245	0.116	0.145
Q5BJX1	3	1	0.781	0.779	0.785	0.71	0.434	0.497	0.465	0.302	0.387
D4A6D7	3	1	0.913	1.081	1.088	1.102	0.805	0.62	0.644	0.301	0.33
Q9R0I8	2	1	1.09	1.249	1.08	0.833	0.782	0.429	0.542	0.23	0.392
O08658	4	1	0.92	1.207	0.784	0.585	0.34	0.293	0.27	0.115	0.162
Q5HZX7	2	1	1.044	1.092	1.094	1.009	0.541	0.268	0.351	0.114	0.2
Q9ESR9	4	1	0.871	0.919	0.871	0.678	0.383	0.399	0.461	0.14	0.212
Q63690	2	1	0.907	1.009	0.95	0.932	0.67	0.852	0.71	0.495	0.498
P13264	2	1	0.87	0.868	0.725	0.491	0.321	0.205	0.362	0.066	0.191
Q66HG0	4	1	0.869	1.03	1.061	1.018	0.841	0.834	0.665	0.457	0.434
O08836	2	1	1.023	1.106	0.849	0.711	0.509	0.323	0.373	0.232	0.162
Q5PQJ6	3	1	1.074	1.092	1.053	0.997	0.812	0.812	0.77	0.648	0.663
Q675A5	3	1	1.018	1.029	1.009	0.904	0.857	0.816	0.754	0.616	0.695
D3ZAF6	1	1	0.803	0.953	0.905	0.914	0.681	0.663	0.458	0.261	0.224
Q04589	3	1
Q66H86	3	1	1.259	1.179	1.259	1.152	1	0.946	0.955	0.429	0.295
Q4V8B0	2	1
P0DN35	2	1	0.748	0.937	0.795	0.629	0.364	0.358	0.383	0.153	0.275
Q4G074	3	1	0.883	0.984	0.778	0.538	0.366	0.297	0.357	0.194	0.173
Q01992	5	1	0.908	0.907	0.803	0.487	0.137	0.114	0.238	0.04	0.075
Q68FT1	3	1	1.005	1.001	1.056	0.813	0.617	0.468	0.463	0.263	0.287
P35400	3	1
Q400C7	2	1
Q6AZ50	3	1	0.779	0.948	0.984	0.871	0.611	0.453	0.321	0.078	0.071
Q641W2	3	1	0.731	0.845	0.741	0.659	0.4	0.316	0.203	0.084	0.064
P36365	3	1
Q9JHW5	3	1
Q63014	3	1	0.823	0.826	0.815	0.454	0.253	0.166	0.155	0.083	0.107
Q71TY3	2	1	0.736	0.937	0.998	0.759	0.497	0.427	0.469	0.184	0.191
O08874	2	1
D3ZXD8	2	1
Q5PQV5	2	1
P97577	3	1	0.946	0.957	0.946	0.756	0.556	0.513	0.473	0.229	0.388
B4F779	3	1
O88941	3	1
Q498T4	3	1	0.873	0.863	0.671	0.435	0.192	0.139	0.322	0.01	0.197
Q4V8A2	3	1
Q9EPJ3	3	1	0.965	0.875	0.917	0.689	0.301	0.329	0.304	0.093	0.1
P62762	3	1	0.919	1.052	0.97	0.918	0.718	0.707	0.651	0.37	0.372
P83888	3	1	0.983	1.184	0.933	0.778	0.717	0.583	0.499	0.243	0.205
Q6P767	4	1	0.914	0.909	0.964	0.82	0.673	0.646	0.708	0.526	0.681
Q6AYD2	2	1	0.909	0.998	0.854	0.581	0.344	0.274	0.28	0.124	0.159
Q5FVG2	2	1
Q5XI52	3	1
D3ZBP4	1	1	1.085	1.025	1.161	0.955	0.471	0.283	0.413	0.101	0.186
P70627	3	1	0.884	1.052	0.931	0.846	0.75	0.82	0.662	0.486	0.55
P70581	3	1	0.992	0.959	1.05	0.766	0.477	0.389	0.294	0.198	0.257
P62997	2	1	0.91	0.883	0.977	0.809	0.875	0.691	0.559	0.445	0.391
Q5D006	3	1	0.966	0.921	0.677	0.49	0.405	0.327	0.396	0.198	0.334
Q62718	2	1
Q91Z79	3	1	0.848	0.952	0.811	0.543	0.364	0.242	0.236	0.142	0.143
Q6BBI8	4	1	0.959	1.126	1	1.025	0.788	0.76	0.504	0.239	0.122
Q4V7D7	3	1	1.044	1.104	0.989	0.668	0.416	0.374	0.349	0.164	0.104
O88496	3	1	0.834	0.943	0.979	0.8	0.502	0.384	0.372	0.18	0.179
Q56B11	3	1	0.903	0.985	1.073	0.969	0.658	0.6	0.452	0.222	0.232
P63312	1	1	0.834	0.966	1.073	0.995	0.616	0.689	0.634	0.561	0.487
Q498U4	3	1	0.7	0.813	0.84	0.702	0.5	0.52	0.462	0.381	0.362
Q4G064	3	1	1.244	1.365	1.399	1.087	0.825	0.609	0.667	0.187	0.266
P61621	3	1	0.929	0.993	1.097	0.933	0.722	0.66	0.634	0.292	0.221
Q4KM77	3	1	1.014	1.018	0.898	0.742	0.616	0.428	0.46	0.167	0.207
D3ZD32	2	1
P30713	3	1	0.907	1.015	1.365	0.895	0.762	0.598	0.598	0.152	0.189
Q9WVJ4	1	1
Q4G069	3	1	1.009	1.04	1.019	1.054	0.581	0.437	0.475	0.237	0.235
Q3T1I4	3	1
P11661	2	1	0.756	0.911	0.838	0.743	0.512	0.647	0.487	0.208	0.185
Q6F6B3	2	1
Q9Z0U4	3	1	1.004	1.177	1.039	1.011	0.569	0.542	0.512	0.317	0.29
Q9Z214	4	1	0.972	1.102	0.992	0.904	0.568	0.356	0.366	0.114	0.13
P49186	2	1	0.973	1.145	1.128	0.98	0.71	0.523	0.492	0.26	0.324
Q6P6S5	2	1
Q6AYF6	3	1	0.797	1.175	0.981	1	0.635	0.644	0.637	0.432	0.546
P13109	3	1	0.854	0.96	1.034	0.898	0.749	0.652	0.537	0.204	0.248
Q4KLJ8	3	1	0.895	1.077	1.074	0.825	0.585	0.408	0.41	0.159	0.201
P97633	4	1	0.799	0.933	0.893	0.634	0.398	0.266	0.436	0.124	0.222
Q62688	2	1
O70454	3	1	0.823	0.958	0.794	0.603	0.339	0.214	0.22	0.092	0.096
Q9QZ86	3	1	0.948	1.021	1.041	0.856	0.586	0.483	0.449	0.283	0.239
Q4V8K5	4	1	0.903	1.112	1.172	0.846	0.618	0.456	0.424	0.144	0.26
P60868	2	1	0.761	0.909	0.942	0.828	0.437	0.356	0.312	0.118	0.135
Q6DKG0	3	1	0.862	0.944	0.888	0.622	0.329	0.277	0.304	0.184	0.226
P02770	3	1	0.954	1.092	1.17	1.085	1.014	0.959	0.922	0.71	0.81
Q64294	2	1
Q4V899	2	1	0.927	1.116	1.081	1.029	0.873	0.871	0.819	0.49	0.498
Q4V8B7	4	1	0.846	0.915	0.935	0.895	0.671	0.666	0.617	0.459	0.319
Q63364	2	1
Q704E8	3	1	0.9	0.934	1.088	0.789	0.446	0.264	0.402	0.125	0.23
Q9Z1I6	3	1	0.922	1.039	0.792	0.464	0.294	0.311	0.249	0.095	0.172
P62755	3	1	0.831	1.229	1.471	1.269	0.764	0.627	0.904	0.309	0.467
Q91ZS3	4	1	0.854	1.374	1.22	1.626	1.023	0.929	0.897	0.726	0.829
O88923	2	1	0.904	1.189	1.057	0.892	0.731	0.694	0.608	0.428	0.417
P53817	3	1	0.85	0.952	0.915	0.829	0.644	0.565	0.524	0.361	0.32
Q5M7T2	3	1	0.99	1.144	1.158	0.99	0.86	0.573	0.285	0.147	0.207
O54902	2	1	0.921	1.054	1.062	0.921	0.778	0.795	0.911	0.57	0.649
F1M5N7	3	1	0.867	0.945	0.96	0.707	0.542	0.52	0.571	0.215	0.245
P0DJJ3	3	1
Q68FS3	2	1	0.965	0.929	0.934	0.741	0.401	0.221	0.224	0.056	0.112
Q6AY96	2	1
Q923V4	4	1	0.896	1.022	0.878	0.666	0.438	0.41	0.424	0.169	0.247
Q6PEC0	2	1	0.876	0.987	0.949	0.613	0.524	0.319	0.361	0.301	0.299
Q5PPM8	1	1	1.071	0.962	0.91	0.842	0.621	0.578	0.73	0.286	0.444
Q5U2X2	3	1	0.905	0.941	1.185	0.59	0.351	0.369	0.284	0.221	0.225
P21451	3	1	0.99	1.09	1.051	0.981	0.874	0.871	0.836	0.512	0.515
P35467	2	1	0.9	0.969	1.062	0.986	0.843	0.905	0.754	0.644	0.639
Q6AXY7	3	1
Q6DGG1	3	1	0.863	1.038	0.995	0.961	0.803	0.834	0.615	0.402	0.358
O35820	3	1	0.852	1.207	0.89	0.935	0.639	0.607	0.455	0.183	0.161
Q6P6S9	3	1	0.891	1.031	0.938	0.983	0.799	0.725	0.63	0.322	0.396
B2RYD6	3	1
O88763	3	1	0.912	0.92	0.783	0.554	0.269	0.269	0.185	0.01	0.01
Q99P39	3	1	1.024	1.171	1.085	0.982	0.769	0.697	0.718	0.381	0.448
Q1H5H1	2	1	0.811	1.068	1.024	0.946	0.757	0.549	0.468	0.343	0.325
Q27W02	2	1	1.056	1.071	0.892	0.921	0.724	0.506	0.525	0.168	0.252
Q4AE70	4	1	0.932	1.136	1.034	0.899	0.716	0.617	0.382	0.105	0.117
Q63100	4	1	0.933	1.051	1.008	0.913	0.594	0.585	0.496	0.301	0.457
Q6PST4	3	1	0.903	1.04	0.887	0.627	0.424	0.36	0.4	0.236	0.19
Q6IUP3	2	1	0.751	0.923	0.858	0.746	0.58	0.618	0.531	0.418	0.494
Q5XIF4	1	1	0.964	1.007	0.944	0.844	0.61	0.621	0.462	0.322	0.291
O70199	2	1	0.907	1.286	0.901	0.848	0.547	0.422	0.416	0.199	0.165
Q6AXN3	2	1
Q27W01	2	1	0.724	1.093	0.842	0.807	0.489	0.503	0.452	0.197	0.308
Q63269	1	1
B0K019	2	1
P20909	2	1	0.77	0.853	1.017	0.85	0.72	0.777	0.565	0.52	0.39
[truncated: 1,179 more rows]

## Sheet: NEU_C_2
Prot_ID	numSpec	FC_TMTX126	FC_TMTX127L	FC_TMTX127H	FC_TMTX128L	FC_TMTX128H	FC_TMTX129L	FC_TMTX129H	FC_TMTX130L	FC_TMTX130H	FC_TMTX131
P30427	199	1	0.983	0.924	0.936	0.541	0.431	0.248	0.213	0.182	0.159
P16086	128	1	0.985	1.033	1.038	0.896	0.827	0.549	0.444	0.32	0.245
P38650	117	1	0.984	1.009	1.003	0.598	0.347	0.179	0.139	0.125	0.079
P15205	83	1	0.962	1.079	1.072	0.938	0.929	0.752	0.577	0.545	0.554
D3ZHA0	78	1	1.004	1.042	1.079	0.849	0.725	0.445	0.348	0.276	0.206
D3ZHV2	103	1	0.984	1.003	0.982	0.572	0.428	0.265	0.232	0.205	0.148
Q62812	63	1	0.937	0.878	0.934	0.697	0.605	0.381	0.337	0.32	0.32
Q9JLT0	64	1	0.95	0.953	0.986	0.677	0.538	0.366	0.337	0.324	0.309
P63018	31	1	0.98	1.033	1.023	0.683	0.539	0.329	0.22	0.2	0.167
P21263	61	1	0.991	0.933	0.986	0.841	0.855	0.72	0.661	0.641	0.628
P11442	54	1	0.975	1.032	1.057	0.784	0.45	0.228	0.126	0.105	0.063
P06686	28	1	0.979	1.06	1.044	0.887	0.774	0.549	0.369	0.226	0.147
P82995	25	1	1.001	1.048	1.034	0.683	0.412	0.227	0.174	0.142	0.087
P46462	49	1	0.988	1.039	1.039	0.981	0.973	0.852	0.714	0.629	0.28
P06685	26	1	0.981	1.048	1.039	0.911	0.881	0.717	0.533	0.221	0.166
P34058	23	1	0.964	1.033	1.018	0.71	0.463	0.268	0.201	0.173	0.129
Q9QXQ0	34	1	0.986	1.06	1.071	0.979	0.995	0.796	0.599	0.231	0.158
P31000	33	1	0.921	0.799	0.854	0.374	0.372	0.199	0.181	0.15	0.139
P12785	59	1	0.965	0.974	0.977	0.434	0.294	0.166	0.13	0.115	0.073
P85972	56	1	0.967	1.027	1.055	0.927	0.96	0.846	0.748	0.631	0.319
P63039	35	1	0.987	1.077	1.074	1.045	1.066	0.82	0.552	0.249	0.124
O88600	43	1	0.969	0.973	0.95	0.537	0.372	0.254	0.204	0.203	0.165
Q9Z1P2	27	1	1.026	1.087	1.113	1.011	1.072	0.891	0.676	0.262	0.178
P06761	37	1	1.005	1.091	1.072	0.874	0.791	0.56	0.434	0.378	0.254
P34926	55	1	0.973	0.993	0.975	0.89	0.862	0.772	0.659	0.647	0.65
P60711	8	1	0.955	0.98	0.985	0.807	0.703	0.534	0.398	0.225	0.078
P04764	20	1	0.964	1.003	0.991	0.835	0.737	0.543	0.319	0.165	0.1
Q66HD0	39	1	0.998	1.091	1.088	1.012	0.879	0.618	0.51	0.497	0.35
P47942	19	1	0.983	1.041	1.042	0.935	0.879	0.624	0.453	0.283	0.144
P10719	20	1	1.003	1.066	1.069	1.039	1.063	0.906	0.731	0.243	0.08
Q2PQA9	33	1	0.96	0.906	0.891	0.468	0.269	0.171	0.145	0.137	0.117
P11980	31	1	0.981	1.029	1.045	0.93	0.89	0.597	0.312	0.137	0.08
P62260	23	1	0.989	1.084	1.065	1.032	1.012	0.873	0.584	0.326	0.178
P48721	38	1	0.943	0.938	0.883	0.479	0.299	0.161	0.124	0.108	0.067
P06687	17	1	0.927	1.099	1.037	0.894	0.758	0.525	0.274	0.219	0.135
P68370	12	1	0.963	1.057	1.043	0.938	0.827	0.62	0.391	0.211	0.12
P05197	37	1	0.988	1.083	1.091	0.997	1.019	0.838	0.623	0.239	0.106
P10860	29	1	0.96	1.023	0.963	0.659	0.344	0.199	0.125	0.088	0.048
P47819	29	1	0.894	0.773	0.795	0.43	0.378	0.18	0.174	0.155	0.135
Q5M7W5	32	1	0.994	1.051	1.046	0.978	0.962	0.913	0.789	0.837	0.792
O35814	32	1	0.983	1.061	1.045	0.866	0.787	0.504	0.302	0.257	0.234
P15146	40	1	1.002	0.998	1.034	0.952	0.935	0.804	0.749	0.74	0.721
P53534	24	1	0.959	1.088	1.071	0.906	0.738	0.39	0.19	0.163	0.071
P35565	34	1	0.949	0.949	0.908	0.789	0.695	0.504	0.397	0.369	0.275
P07335	16	1	0.984	1.015	1.001	0.583	0.369	0.209	0.178	0.156	0.106
P48037	39	1	0.969	1.015	1.023	0.617	0.344	0.18	0.152	0.116	0.072
P15999	28	1	1.031	1.122	1.151	1.071	1.102	0.918	0.736	0.355	0.179
P14659	16	1	0.904	0.875	0.824	0.514	0.36	0.227	0.18	0.165	0.136
P62944	18	1	1.018	1.063	1.062	0.834	0.725	0.447	0.348	0.246	0.126
P05708	34	1	1.023	1.041	1.086	0.864	0.668	0.266	0.178	0.102	0.056
P85108	1	1	0.978	1.031	1.077	0.907	0.851	0.606	0.413	0.235	0.162
P16617	24	1	0.974	1.049	1.062	0.687	0.323	0.136	0.09	0.084	0.051
Q3KRE8	1	1	0.932	0.938	1.051	1.052	0.967	0.688	0.345	0.263	0.35
P13596	25	1	1.018	1.095	1.006	0.827	0.703	0.554	0.474	0.518	0.509
P05065	20	1	0.966	1.012	1.035	0.859	0.782	0.625	0.465	0.259	0.134
P97536	31	1	0.993	1.062	1.099	0.989	0.947	0.771	0.455	0.16	0.104
P11598	29	1	0.968	1.012	0.974	0.717	0.631	0.399	0.336	0.291	0.185
P18418	24	1	0.946	0.944	0.934	0.75	0.693	0.489	0.42	0.396	0.275
Q62952	16	1	0.983	1.056	1.044	0.925	0.827	0.622	0.439	0.264	0.132
Q5RKI0	24	1	0.948	1.064	1.038	0.938	0.802	0.397	0.161	0.1	0.042
P63102	12	1	0.983	1.059	1.068	0.991	1.038	0.826	0.607	0.271	0.157
O35763	25	1	0.951	0.945	0.937	0.745	0.411	0.214	0.179	0.157	0.151
P11507	17	1	0.957	0.977	0.93	0.593	0.375	0.207	0.145	0.119	0.078
Q3KR86	28	1	0.971	0.968	0.917	0.713	0.603	0.365	0.281	0.254	0.2
Q05175	20	1	0.937	1.052	1.025	0.966	1.037	0.927	0.859	0.888	0.776
Q9ER34	27	1	0.998	1.019	0.994	0.468	0.245	0.128	0.107	0.105	0.07
Q62638	36	1	0.978	1.065	1.071	0.978	0.991	0.802	0.672	0.415	0.261
Q9JLA3	29	1	0.969	1.057	1.042	0.952	0.853	0.545	0.405	0.355	0.235
P50137	26	1	0.969	1.061	1.042	1.028	1.037	0.92	0.779	0.627	0.198
Q66HA8	29	1	0.973	0.936	0.951	0.373	0.253	0.136	0.102	0.089	0.069
P70615	27	1	0.879	0.821	0.812	0.574	0.454	0.32	0.282	0.283	0.262
P38659	26	1	0.991	1.059	1.052	0.873	0.724	0.472	0.394	0.361	0.249
P04785	31	1	1.003	1.087	1.099	0.988	0.985	0.737	0.562	0.471	0.335
Q5U300	28	1	0.944	0.947	0.926	0.357	0.289	0.157	0.136	0.139	0.088
P68035	5	1	0.977	1.031	0.97	0.87	0.801	0.618	0.457	0.313	0.177
P31977	23	1	0.959	0.921	0.948	0.725	0.396	0.229	0.189	0.163	0.144
P09117	18	1	0.942	0.882	0.968	0.767	0.657	0.489	0.33	0.197	0.101
F1MA98	42	1	0.95	0.936	0.957	0.664	0.561	0.377	0.301	0.242	0.237
Q9WU82	19	1	0.995	1.082	1.046	0.936	0.916	0.713	0.534	0.31	0.102
Q9JK11	28	1	1.005	1.024	1.06	0.988	0.97	0.864	0.752	0.765	0.75
P10960	18	1	1	1.077	1.087	1.027	1.067	0.948	0.88	0.877	0.833
Q6P9T8	2	1	1.056	0.955	1.102	0.986	0.955	0.689	0.548	0.318	0.19
P98158	35	1	0.958	0.993	0.978	0.915	0.886	0.673	0.563	0.462	0.368
P04636	20	1	0.977	1.051	1.07	1.003	1.016	0.845	0.644	0.167	0.049
P07936	23	1	0.986	1.12	1.068	0.995	1.06	0.948	0.874	0.885	0.797
Q68FQ0	28	1	1	1.02	1.067	0.92	0.842	0.572	0.394	0.195	0.113
Q64560	29	1	0.968	1.046	1.039	0.871	0.811	0.329	0.161	0.11	0.084
Q9Z2L0	16	1	0.964	1.11	1.038	0.977	0.931	0.85	0.775	0.739	0.645
P07150	22	1	0.967	1.075	1.063	0.806	0.372	0.164	0.117	0.113	0.071
P50554	20	1	1.025	1.144	1.11	1.003	0.998	0.761	0.499	0.252	0.111
Q07266	21	1	1.021	1.009	1.011	0.838	0.731	0.542	0.462	0.406	0.378
O08651	19	1	0.956	0.923	0.91	0.671	0.482	0.217	0.15	0.135	0.098
P28023	27	1	0.972	0.961	0.92	0.443	0.344	0.22	0.213	0.194	0.186
P55051	9	1	0.98	1.051	1.066	0.93	0.867	0.551	0.413	0.306	0.146
Q63617	27	1	0.987	1.046	1.016	0.893	0.857	0.62	0.537	0.541	0.375
Q4QRB4	6	1	0.989	1.008	1.089	0.921	0.895	0.594	0.383	0.254	0.143
P85845	20	1	0.961	1.062	1.023	0.879	0.674	0.369	0.227	0.125	0.081
P69897	2	1	0.999	1.076	1.124	0.916	0.942	0.594	0.548	0.65	0.628
P68255	11	1	1.027	1.086	1.047	1.004	0.899	0.527	0.27	0.227	0.129
P50399	17	1	1.011	1.097	1.098	0.948	0.739	0.3	0.107	0.085	0.038
P30009	13	1	1	1.098	1.067	1.07	1.066	0.948	0.818	0.822	0.824
P28037	29	1	0.975	1.026	1.005	0.544	0.495	0.318	0.209	0.16	0.104
Q66HF1	24	1	0.946	1.043	0.989	0.817	0.469	0.216	0.145	0.121	0.08
Q5XIM9	22	1	0.967	1.012	0.991	0.862	0.663	0.409	0.224	0.124	0.092
Q5QD51	25	1	0.993	1.041	1.016	0.962	0.94	0.843	0.787	0.809	0.797
P50398	12	1	1.007	1.098	1.1	0.984	0.825	0.398	0.126	0.088	0.039
B3GNI6	17	1	1.058	1.093	1.088	0.989	0.914	0.707	0.467	0.345	0.175
P04692	14	1	0.992	1.006	1.011	0.898	0.9	0.819	0.748	0.719	0.64
P11884	18	1	0.997	1.095	1.018	0.554	0.27	0.13	0.096	0.083	0.042
P18484	26	1	0.991	1.047	1.033	0.783	0.651	0.359	0.25	0.146	0.062
P42123	15	1	0.976	1.059	1.064	0.986	1.035	0.903	0.741	0.473	0.145
P04797	15	1	1.064	1.026	1.073	0.774	0.568	0.36	0.266	0.154	0.104
O88761	27	1	0.968	1.029	0.972	0.728	0.587	0.42	0.255	0.199	0.148
Q63610	13	1	0.97	1.051	1.001	0.911	0.832	0.719	0.603	0.539	0.443
P55053	11	1	0.972	1.032	1.057	0.94	0.922	0.606	0.386	0.244	0.165
Q66HD3	23	1	0.973	1.025	0.983	0.913	0.77	0.497	0.405	0.425	0.405
Q7TPB1	22	1	1.029	1.01	1.02	0.876	0.737	0.467	0.316	0.189	0.14
P61983	10	1	1.012	1.069	1.105	0.981	1.02	0.824	0.646	0.372	0.184
P28480	21	1	0.969	1.046	1.054	0.899	0.772	0.49	0.299	0.157	0.098
Q924N5	18	1	0.928	0.84	0.777	0.324	0.279	0.163	0.155	0.118	0.084
Q6P502	26	1	0.972	1.051	1.068	0.921	0.795	0.486	0.285	0.161	0.116
Q63525	19	1	0.993	1.044	1.074	0.98	0.956	0.756	0.51	0.223	0.154
P29457	16	1	0.999	1.047	1.085	1.012	0.96	0.649	0.549	0.515	0.329
P24155	22	1	1.009	1.095	1.051	0.966	0.902	0.767	0.604	0.526	0.229
P50475	24	1	0.945	0.926	0.906	0.583	0.484	0.329	0.3	0.256	0.118
P24942	11	1	1.087	1.193	1.081	1.026	0.919	0.905	0.716	0.666	0.393
Q920L2	15	1	1.014	1.095	1.083	1.025	1.031	0.846	0.675	0.364	0.145
Q8VI04	15	1	0.995	1.073	1.063	0.991	0.973	0.886	0.708	0.584	0.406
P60123	20	1	0.972	0.972	0.948	0.81	0.79	0.649	0.479	0.216	0.086
P00787	9	1	0.894	0.906	0.898	0.791	0.706	0.55	0.404	0.37	0.27
Q08163	18	1	0.954	1.066	1.032	0.913	0.713	0.349	0.26	0.207	0.122
P97852	22	1	1.009	1.089	1.064	0.853	0.544	0.25	0.181	0.151	0.075
P68511	11	1	1.013	1.091	1.151	0.969	0.97	0.676	0.423	0.207	0.119
Q99PF5	19	1	0.94	0.954	0.939	0.873	0.829	0.719	0.597	0.441	0.329
P04642	16	1	0.973	1.08	1.041	1.008	1.043	0.917	0.766	0.555	0.183
P13383	24	1	0.878	0.908	0.932	0.63	0.536	0.348	0.304	0.301	0.295
P15650	14	1	0.964	1.045	1.018	0.955	0.933	0.622	0.347	0.133	0.079
P04905	12	1	0.971	0.993	0.996	0.5	0.298	0.16	0.103	0.084	0.037
P18420	17	1	1.035	1.056	1.114	0.988	1.023	0.935	0.859	0.874	0.681
P00507	18	1	0.984	1.059	1.057	0.965	0.985	0.81	0.663	0.386	0.106
Q02253	19	1	0.951	1.022	0.969	0.508	0.289	0.164	0.117	0.075	0.049
Q9JK25	18	1	0.936	1.025	1.047	0.847	0.759	0.576	0.5	0.395	0.377
Q924S5	22	1	0.956	1	0.948	0.693	0.54	0.296	0.272	0.209	0.147
Q9ESW0	25	1	1.002	1.038	1.072	0.933	0.985	0.835	0.781	0.461	0.121
P48500	15	1	0.98	1.08	1.063	0.959	0.92	0.706	0.488	0.222	0.148
O55156	18	1	1.008	1.037	1.011	0.75	0.546	0.355	0.337	0.281	0.302
P41562	17	1	0.967	0.979	0.996	0.798	0.69	0.515	0.283	0.144	0.099
Q6P6V0	22	1	0.981	1.046	1.072	0.831	0.534	0.197	0.125	0.097	0.047
P45592	18	1	0.962	1.067	1.049	0.907	0.763	0.466	0.237	0.162	0.129
Q62736	21	1	0.991	1.073	1.057	0.91	0.938	0.906	0.887	0.922	0.952
P02650	17	1	1.004	1.025	1.043	0.921	0.904	0.688	0.572	0.491	0.407
P52296	21	1	0.981	1.076	1.064	0.682	0.445	0.225	0.163	0.123	0.07
Q32PX7	18	1	0.948	0.989	0.961	0.849	0.894	0.762	0.682	0.627	0.43
Q9Z2Q1	23	1	0.998	1.041	0.994	0.805	0.628	0.311	0.267	0.197	0.131
P47858	16	1	1.017	1.038	1.094	0.882	0.8	0.621	0.485	0.296	0.094
Q5XIT9	14	1	1.043	0.996	1.055	0.934	0.944	0.729	0.615	0.561	0.384
P24268	14	1	0.965	1.036	1.032	0.961	0.933	0.763	0.622	0.448	0.275
P23514	26	1	1.056	1.119	1.091	1.062	0.885	0.626	0.353	0.193	0.093
P41542	22	1	0.967	0.962	0.968	0.764	0.564	0.344	0.293	0.284	0.251
Q64057	18	1	0.981	1.03	1.056	0.851	0.646	0.332	0.143	0.094	0.07
P52303	8	1	0.913	1.003	1.038	0.777	0.715	0.534	0.333	0.255	0.144
P62630	10	1	1.012	1.001	1.006	0.712	0.545	0.296	0.185	0.168	0.119
P16638	22	1	0.972	1.012	0.964	0.711	0.461	0.22	0.165	0.132	0.081
Q04462	21	1	0.947	1.035	1.008	0.502	0.368	0.197	0.137	0.13	0.088
Q99068	21	1	0.97	1.035	1.035	0.965	0.938	0.725	0.582	0.506	0.348
Q80U96	25	1	0.991	1.079	1.055	0.875	0.546	0.246	0.158	0.137	0.086
Q5XHZ0	21	1	0.991	0.981	1.006	0.645	0.374	0.159	0.131	0.112	0.079
Q05962	7	1	0.984	1.095	1.065	1.028	1.045	0.939	0.852	0.856	0.591
Q794F9	17	1	0.966	1.068	1.062	0.967	0.999	0.898	0.747	0.618	0.472
P27653	24	1	0.948	0.89	0.835	0.361	0.285	0.182	0.141	0.135	0.083
Q9JHU0	20	1	0.94	1.038	1.021	0.771	0.665	0.326	0.155	0.124	0.075
P35213	6	1	0.943	0.999	0.931	0.558	0.375	0.231	0.179	0.17	0.113
Q63716	11	1	0.977	1.031	1.042	0.914	0.834	0.564	0.361	0.243	0.118
P11915	17	1	0.977	1.06	1.052	0.905	0.771	0.498	0.333	0.228	0.164
Q64428	23	1	0.971	0.864	0.811	0.241	0.18	0.094	0.076	0.079	0.042
Q09073	8	1	0.96	1.049	1.064	0.978	1.029	0.907	0.871	0.803	0.517
P85834	17	1	0.911	0.793	0.731	0.299	0.207	0.097	0.081	0.098	0.047
F1LQ48	13	1	0.932	0.833	0.826	0.304	0.301	0.164	0.146	0.121	0.089
P62963	9	1	0.991	1.045	1.072	0.794	0.359	0.14	0.091	0.072	0.051
P54319	18	1	0.977	1.006	1.037	0.885	0.825	0.529	0.339	0.235	0.136
O35567	16	1	0.957	0.956	0.95	0.446	0.331	0.186	0.134	0.125	0.08
Q9R063	11	1	1.01	1.06	1.059	1.007	1.05	0.947	0.758	0.558	0.191
Q63347	20	1	0.966	0.987	0.941	0.728	0.568	0.384	0.249	0.216	0.187
P04897	7	1	0.97	1.012	0.994	0.685	0.482	0.197	0.134	0.113	0.063
Q4FZT9	22	1	1.015	1.041	1.068	0.716	0.597	0.379	0.216	0.145	0.087
Q63598	18	1	0.975	1.055	1.068	0.98	0.919	0.667	0.37	0.172	0.101
P21775	12	1	0.988	1.09	1.097	0.981	1.032	0.84	0.731	0.6	0.462
A7VJC2	11	1	0.99	0.898	0.925	0.528	0.406	0.221	0.217	0.198	0.168
Q9WVC0	16	1	0.992	0.961	1.044	0.852	0.796	0.528	0.272	0.155	0.111
P85968	15	1	1.005	1.054	1.055	0.971	0.908	0.567	0.184	0.118	0.053
A2VD12	19	1	0.987	1.06	1.041	0.935	0.942	0.758	0.691	0.557	0.456
P56574	18	1	0.984	1.026	0.996	0.757	0.527	0.197	0.107	0.085	0.045
P45953	17	1	1.008	1.088	1.107	0.977	0.946	0.691	0.517	0.228	0.102
Q64548	18	1	1.013	1.06	1.055	1.005	1.001	0.916	0.782	0.781	0.744
Q9R1Z0	12	1	0.95	1.001	0.988	0.939	0.898	0.79	0.779	0.664	0.48
P35559	23	1	0.962	1.059	1.089	0.939	0.817	0.52	0.37	0.261	0.105
P08009	7	1	0.983	1.098	1.062	0.861	0.698	0.422	0.239	0.131	0.057
P25113	11	1	0.977	1.039	1.095	0.941	0.94	0.852	0.695	0.562	0.207
Q6AY56	2	1	0.956	1	0.75	0.841	0.77	0.73	0.381	0.21	0.175
P38652	19	1	0.97	1.032	1.061	0.879	0.779	0.685	0.512	0.27	0.103
Q5SGE0	25	1	0.937	0.702	0.675	0.147	0.162	0.092	0.072	0.095	0.049
P60901	13	1	1.016	1.028	1.085	0.948	1.003	0.812	0.789	0.712	0.517
Q9ER24	20	1	1.063	1.129	1.106	0.635	0.348	0.193	0.138	0.146	0.078
Q5RKI1	12	1	1.004	1.004	1.043	0.74	0.608	0.358	0.225	0.131	0.082
Q5XIN6	19	1	0.985	1.078	0.992	0.907	0.608	0.39	0.3	0.252	0.205
Q66X93	24	1	0.941	0.889	0.869	0.328	0.264	0.157	0.126	0.107	0.077
P15800	21	1	0.924	0.956	0.998	0.756	0.72	0.501	0.464	0.39	0.291
Q1JU68	25	1	1.009	0.93	0.894	0.394	0.29	0.175	0.134	0.115	0.101
P63004	16	1	1.017	1.097	1.122	0.986	0.971	0.813	0.679	0.499	0.191
P0DP31	10	1	1.029	1.124	1.05	1.061	1.05	0.89	0.699	0.729	0.687
Q07936	17	1	1.008	1.058	1.058	0.793	0.456	0.171	0.125	0.1	0.063
Q9JLJ3	15	1	0.992	1.037	1.072	0.952	0.926	0.698	0.476	0.155	0.092
P04906	8	1	0.963	1.05	1.045	0.918	0.707	0.419	0.213	0.156	0.073
O88989	15	1	0.981	1.047	1.101	1.001	0.995	0.745	0.466	0.154	0.088
Q3ZB98	10	1	0.94	1.023	1	0.832	0.922	0.82	0.837	0.795	0.789
Q63083	18	1	0.932	0.975	1.035	0.844	0.808	0.656	0.595	0.582	0.528
P14668	18	1	0.973	1.019	1.039	0.466	0.258	0.143	0.114	0.121	0.083
P81155	11	1	0.943	0.996	1.005	0.904	0.932	0.793	0.815	0.63	0.444
Q63081	13	1	0.983	1.116	1.116	1.021	0.919	0.574	0.444	0.419	0.277
P09495	9	1	0.963	1.009	1.022	0.923	0.935	0.827	0.745	0.719	0.645
P19643	12	1	1.015	1.051	1.07	0.93	0.885	0.492	0.294	0.188	0.102
P15178	20	1	0.967	0.96	0.958	0.595	0.459	0.251	0.16	0.105	0.207
Q4V7C7	17	1	1.001	1.085	1.077	0.932	0.911	0.72	0.48	0.248	0.099
P09527	15	1	0.982	1.01	1.029	0.849	0.779	0.637	0.484	0.324	0.15
Q8VIJ5	19	1	0.986	1.021	1.006	0.867	0.719	0.376	0.198	0.171	0.105
Q4AEF8	13	1	1.02	1.02	1.056	0.965	0.845	0.481	0.316	0.16	0.079
Q920Q0	12	1	0.973	1.085	1.002	0.982	0.974	0.842	0.74	0.748	0.654
Q6AYD3	15	1	0.901	0.947	0.924	0.605	0.464	0.243	0.185	0.151	0.12
P07171	16	1	0.993	1.095	1.117	1.033	1.028	0.834	0.734	0.762	0.657
P37397	9	1	1.001	0.969	0.972	0.568	0.525	0.437	0.411	0.394	0.32
P42676	15	1	0.99	1.062	1.011	0.794	0.709	0.486	0.365	0.289	0.104
P04182	13	1	1.021	1.072	1.08	0.948	0.9	0.632	0.463	0.23	0.093
P85125	9	1	0.955	0.921	0.976	0.823	0.796	0.538	0.41	0.3	0.229
P49134	16	1	1.01	0.974	1.025	0.859	0.784	0.627	0.555	0.496	0.424
Q63569	18	1	0.973	0.933	0.963	0.714	0.552	0.359	0.202	0.168	0.114
Q6MG60	11	1	0.958	1.061	1.098	0.939	0.942	0.676	0.408	0.175	0.14
P35571	21	1	1.02	1.113	1.111	0.941	0.947	0.749	0.661	0.581	0.294
P13803	12	1	0.959	1.011	0.975	0.694	0.425	0.206	0.154	0.109	0.061
Q9JIL3	16	1	0.989	0.963	1.072	0.797	0.905	0.54	0.408	0.187	0.126
P25286	14	1	0.982	1.074	1.012	0.927	0.984	0.812	0.798	0.743	0.542
P04762	17	1	0.952	1.05	1.063	0.821	0.567	0.24	0.153	0.105	0.062
P10760	17	1	0.969	1.007	1.004	0.931	0.835	0.663	0.468	0.24	0.103
P07153	17	1	0.984	1.028	0.997	0.807	0.593	0.319	0.232	0.178	0.094
Q8VHF5	15	1	0.979	1.027	1.062	0.805	0.741	0.401	0.186	0.081	0.027
Q9EQS0	15	1	0.986	1.018	1.088	0.881	0.68	0.371	0.266	0.237	0.173
Q6AYH5	13	1	0.99	0.994	0.95	0.628	0.431	0.291	0.262	0.237	0.194
Q66H12	14	1	1.014	1.086	1.128	0.947	0.931	0.748	0.549	0.373	0.205
P30835	12	1	0.933	1.093	0.989	0.896	0.747	0.638	0.513	0.372	0.139
P10111	10	1	0.962	1.014	1.041	0.645	0.332	0.126	0.1	0.081	0.07
Q63560	19	1	1.034	1.102	1.091	0.945	0.912	0.81	0.804	0.811	0.722
P61980	15	1	1.017	0.962	0.979	0.627	0.471	0.299	0.255	0.217	0.181
P46413	16	1	0.909	1.007	0.979	0.946	0.857	0.802	0.711	0.745	0.493
P07687	19	1	1.02	1.094	1.088	0.999	1.019	0.852	0.704	0.455	0.131
Q62651	14	1	0.965	1.013	1.097	0.957	0.983	0.841	0.768	0.447	0.118
P52873	18	1	1.003	1.025	1.01	0.539	0.311	0.193	0.139	0.13	0.071
Q641Y8	18	1	1.029	0.986	1.058	0.715	0.484	0.219	0.174	0.148	0.092
P07323	8	1	0.949	1.057	1.064	0.883	0.834	0.603	0.381	0.222	0.127
P13635	18	1	0.889	0.971	1.002	0.87	0.923	0.738	0.677	0.551	0.424
B2GUV7	20	1	0.946	0.929	0.97	0.688	0.53	0.375	0.315	0.293	0.316
A0A0G2K2P5	18	1	0.976	0.979	0.988	0.682	0.574	0.375	0.276	0.18	0.123
Q60587	15	1	0.976	0.911	0.835	0.206	0.142	0.069	0.049	0.058	0.026
P62193	17	1	0.953	0.954	0.977	0.696	0.512	0.357	0.219	0.219	0.161
O35244	13	1	1.023	1.069	1.027	1.062	1.096	0.926	0.671	0.376	0.14
Q6AY84	14	1	0.967	1.018	1.034	0.84	0.782	0.567	0.393	0.226	0.159
Q6NYB7	8	1	0.986	0.984	0.957	0.84	0.718	0.562	0.416	0.28	0.158
Q63862	3	1	0.919	0.864	0.896	0.35	0.298	0.217	0.221	0.193	0.213
Q6P6R2	13	1	0.997	1.059	1.085	0.992	0.99	0.897	0.831	0.832	0.795
Q2TL32	22	1	0.968	1.093	0.933	0.596	0.544	0.335	0.162	0.256	0.132
Q68FS4	17	1	0.968	0.936	0.895	0.547	0.456	0.283	0.221	0.169	0.115
P63245	15	1	0.942	0.953	0.93	0.6	0.457	0.317	0.212	0.114	0.073
P17764	13	1	0.949	1.007	1.035	0.855	0.689	0.316	0.208	0.135	0.082
Q07009	15	1	1.012	0.998	1.078	0.887	0.76	0.438	0.227	0.189	0.133
Q62950	9	1	0.95	1.044	1.05	0.857	0.754	0.496	0.342	0.211	0.124
Q9EPH8	18	1	0.89	0.956	1.003	0.675	0.633	0.288	0.218	0.171	0.128
Q9JI85	12	1	1.007	1.043	1.128	0.988	1.019	0.887	0.825	0.759	0.702
F1LR10	17	1	0.996	0.997	0.968	0.933	0.915	0.728	0.717	0.562	0.504
Q5XIH7	17	1	0.945	1.007	1.012	0.886	0.896	0.735	0.676	0.55	0.347
Q68FR6	19	1	0.981	1.001	1.013	0.451	0.333	0.179	0.129	0.117	0.075
O08838	15	1	0.948	1.009	0.959	0.778	0.667	0.407	0.297	0.297	0.271
Q5XI32	14	1	0.981	1.054	1.056	0.862	0.837	0.636	0.444	0.264	0.186
P32551	12	1	0.964	1.07	1.029	0.96	0.927	0.727	0.368	0.146	0.074
Q5XIM7	17	1	0.873	0.859	0.831	0.477	0.425	0.28	0.221	0.192	0.155
B2GUZ5	9	1	0.974	1.061	1	0.869	0.81	0.658	0.49	0.302	0.17
Q5XI78	17	1	0.98	0.988	0.933	0.317	0.193	0.101	0.082	0.085	0.041
P50442	10	1	0.972	1.05	1.003	0.913	0.782	0.471	0.207	0.136	0.049
O54975	17	1	1.019	1.095	1.104	0.835	0.736	0.405	0.25	0.168	0.102
Q68FU3	16	1	0.987	1.03	0.989	0.683	0.465	0.206	0.161	0.12	0.065
Q6P7B0	13	1	0.934	1.023	0.985	0.887	0.851	0.722	0.627	0.442	0.204
O35142	23	1	0.961	1	1.001	0.779	0.581	0.285	0.166	0.111	0.06
Q62667	16	1	0.921	1.004	0.995	0.814	0.791	0.594	0.466	0.271	0.148
P62815	15	1	1.007	1.033	0.968	0.93	0.869	0.693	0.54	0.351	0.216
P38983	10	1	0.998	1.018	1.003	0.788	0.614	0.431	0.297	0.17	0.112
P13437	11	1	0.96	1.025	1.056	0.871	0.869	0.698	0.612	0.47	0.204
Q5M7U6	10	1	0.974	1.027	1.016	0.913	0.869	0.662	0.505	0.253	0.125
P12007	13	1	1.032	1.017	1.046	0.855	0.778	0.472	0.378	0.156	0.061
P16446	15	1	1.011	1.071	1.052	0.975	0.931	0.694	0.415	0.218	0.142
Q03555	11	1	0.987	1.081	1.093	0.97	0.941	0.761	0.615	0.452	0.218
O88767	12	1	0.976	1.082	1.096	1.004	1.029	0.899	0.727	0.544	0.296
Q794E4	9	1	0.924	0.97	0.918	0.515	0.377	0.2	0.158	0.158	0.105
P04256	9	1	0.964	0.952	0.968	0.626	0.455	0.261	0.226	0.221	0.178
P14408	13	1	0.991	1.038	0.994	0.585	0.301	0.159	0.128	0.1	0.08
P48679	17	1	0.934	0.922	0.933	0.787	0.796	0.46	0.354	0.295	0.264
Q9WUH4	14	1	0.958	1.009	1.041	0.942	0.985	0.856	0.789	0.767	0.723
Q812D1	15	1	0.96	0.931	0.999	0.744	0.724	0.512	0.537	0.477	0.433
P13676	16	1	0.916	0.99	1.021	0.846	0.827	0.703	0.592	0.611	0.325
Q9QVC8	18	1	0.947	0.971	0.929	0.412	0.352	0.226	0.183	0.163	0.142
O08629	16	1	0.936	0.874	0.824	0.426	0.306	0.191	0.152	0.155	0.128
P00388	18	1	0.961	1.005	0.95	0.533	0.351	0.234	0.188	0.193	0.135
P23785	11	1	1.022	1.073	1.133	0.896	0.91	0.757	0.717	0.662	0.597
P31232	10	1	0.996	1.008	1.026	0.617	0.47	0.218	0.162	0.143	0.094
Q6AYT3	13	1	0.959	0.956	0.982	0.719	0.598	0.351	0.254	0.163	0.131
P34064	8	1	0.986	1.05	1.056	1.006	1.051	0.857	0.742	0.782	0.537
P09606	11	1	0.915	0.854	0.791	0.609	0.479	0.258	0.094	0.077	0.07
P09951	9	1	1.083	1.134	1.097	0.931	0.823	0.548	0.361	0.329	0.233
P85973	12	1	0.977	1.092	1.088	1.004	1.009	0.868	0.715	0.375	0.115
P14604	13	1	1.023	1.062	1.058	0.974	0.989	0.819	0.737	0.634	0.109
P62716	2	1	0.969	1.026	1.054	0.942	0.857	0.616	0.49	0.345	0.143
Q62951	11	1	0.977	0.953	0.928	0.828	0.671	0.406	0.224	0.145	0.068
P62898	8	1	0.981	1.12	1.066	1.019	0.985	0.913	0.763	0.758	0.646
Q9QUL6	16	1	0.974	0.938	0.943	0.462	0.385	0.235	0.203	0.16	0.103
P97690	18	1	0.978	0.983	0.998	0.764	0.622	0.384	0.319	0.263	0.208
P37285	13	1	0.916	0.931	0.91	0.593	0.404	0.246	0.227	0.202	0.174
O88453	14	1	1.015	0.984	1.016	0.871	0.856	0.748	0.719	0.656	0.607
Q01205	9	1	1.017	1.084	1.095	0.747	0.823	0.763	0.733	0.77	0.719
Q7M0E3	13	1	0.973	1.094	1.047	1.013	0.845	0.672	0.389	0.156	0.084
P85970	14	1	1.007	1.104	1.065	1.006	0.965	0.796	0.552	0.271	0.096
P29995	15	1	1.017	0.973	0.96	0.449	0.39	0.282	0.213	0.184	0.13
Q6P7A9	16	1	0.987	1.097	1.091	0.937	0.919	0.761	0.65	0.517	0.363
P84092	13	1	0.925	0.918	0.941	0.677	0.548	0.265	0.187	0.111	0.049
P07632	10	1	0.998	1.064	1.135	0.977	1.025	0.899	0.846	0.852	0.779
Q6TUG0	11	1	0.985	1.029	0.942	0.867	0.771	0.577	0.406	0.306	0.245
Q9JJ19	16	1	0.943	0.968	0.905	0.823	0.74	0.625	0.518	0.434	0.325
Q9QZA2	16	1	0.949	1.019	0.951	0.583	0.376	0.228	0.202	0.177	0.135
Q9Z1E1	12	1	0.921	0.974	0.977	0.832	0.815	0.482	0.348	0.271	0.216
Q62733	12	1	0.961	1.07	1.066	0.9	0.886	0.711	0.632	0.604	0.572
P61589	7	1	0.985	1.034	0.972	0.869	0.748	0.602	0.418	0.256	0.127
P06238	14	1	0.921	1.019	0.995	0.828	0.743	0.594	0.565	0.505	0.317
P08753	6	1	0.964	0.992	0.899	0.747	0.483	0.214	0.176	0.156	0.133
P55161	19	1	0.971	1.043	1.066	0.812	0.602	0.299	0.205	0.155	0.091
P61206	2	1	0.959	1.053	0.994	0.879	0.767	0.585	0.378	0.229	0.148
P11505	7	1	0.951	1.014	1.017	0.76	0.579	0.343	0.275	0.21	0.09
P05370	15	1	0.958	1.005	1.022	0.782	0.6	0.328	0.198	0.176	0.084
Q3MIE4	8	1	0.934	1.074	1.025	1.028	0.988	0.873	0.605	0.354	0.182
Q91Y81	12	1	1.019	1.027	1.062	1.015	1.007	0.819	0.649	0.383	0.142
P56571	12	1	0.961	1.123	1.096	0.98	0.99	0.917	0.748	0.61	0.277
P50503	13	1	0.929	0.979	0.919	0.675	0.335	0.195	0.179	0.168	0.147
P63331	1	1	1.015	1.105	1.019	0.92	0.916	0.623	0.429	0.406	0.219
P62198	14	1	0.97	1.012	0.955	0.765	0.597	0.397	0.229	0.18	0.125
Q4KM49	19	1	0.993	0.961	0.933	0.55	0.326	0.201	0.126	0.143	0.085
O35987	12	1	0.968	1.039	1.044	0.825	0.756	0.527	0.411	0.364	0.314
Q3T1K5	7	1	0.954	1.053	0.95	0.905	0.893	0.646	0.42	0.256	0.149
P09895	11	1	0.878	0.819	0.838	0.592	0.513	0.329	0.297	0.207	0.187
P21396	14	1	1.01	1.062	1.052	0.925	0.981	0.741	0.473	0.153	0.083
F1LMZ8	13	1	0.995	1.004	0.969	0.654	0.481	0.268	0.144	0.113	0.066
P07943	14	1	0.938	1.07	1.074	0.968	0.911	0.668	0.303	0.118	0.071
Q63663	11	1	0.983	0.985	1.026	0.791	0.471	0.215	0.2	0.167	0.125
Q6DGG0	15	1	1.015	1.066	1.071	0.621	0.344	0.182	0.15	0.139	0.108
B2GV06	12	1	0.949	1.028	0.945	0.475	0.247	0.115	0.072	0.067	0.04
P02454	20	1	0.981	1.061	1.003	0.989	1.006	0.853	0.727	0.694	0.53
P24368	12	1	0.924	0.986	0.959	0.694	0.547	0.366	0.299	0.289	0.171
Q68FY0	12	1	0.976	1.017	1.05	0.899	0.883	0.585	0.281	0.1	0.048
Q9WVE9	16	1	0.97	0.926	0.955	0.496	0.415	0.296	0.257	0.251	0.197
Q8VHV7	3	1	0.938	0.888	0.759	0.336	0.225	0.148	0.119	0.116	0.103
Q811U3	14	1	0.924	0.957	0.936	0.621	0.485	0.349	0.331	0.333	0.277
O55096	17	1	0.897	0.989	0.983	0.556	0.341	0.202	0.157	0.167	0.136
Q6Q0N1	11	1	1.019	1.046	1.031	0.748	0.601	0.366	0.267	0.226	0.173
Q9JJ22	17	1	0.971	1.095	1.153	1.036	0.921	0.684	0.454	0.36	0.217
P40329	14	1	0.973	0.95	0.902	0.513	0.387	0.241	0.237	0.173	0.15
Q8VHU4	15	1	0.985	0.987	1.014	0.664	0.569	0.264	0.228	0.152	0.091
Q5I0D1	13	1	0.989	1.083	1.115	0.843	0.573	0.248	0.15	0.149	0.113
Q62920	14	1	1.008	1.086	1.058	0.857	0.788	0.438	0.383	0.315	0.244
P51650	13	1	0.911	0.978	0.986	0.82	0.828	0.549	0.285	0.121	0.058
P51583	12	1	0.974	1.009	1.014	0.865	0.879	0.734	0.692	0.608	0.199
P68101	12	1	0.982	1.018	0.992	0.854	0.731	0.514	0.364	0.243	0.162
Q3ZU82	10	1	0.944	1.023	1	0.871	0.731	0.579	0.398	0.364	0.302
Q6IFW6	9	1	1.029	0.465	0.569	0.542	0.481	0.403	0.42	0.566	0.83
Q6AXS5	14	1	1.006	1.028	1.118	0.945	1.01	0.89	0.866	0.925	0.944
P54311	6	1	0.963	1.076	1.046	0.943	0.808	0.526	0.326	0.19	0.112
P13084	7	1	0.943	0.932	0.961	0.786	0.799	0.674	0.598	0.539	0.43
Q63270	19	1	0.965	1.051	1.029	0.801	0.699	0.36	0.197	0.121	0.072
Q6URK4	9	1	0.964	0.924	0.949	0.529	0.382	0.191	0.16	0.178	0.126
Q9JM53	12	1	0.978	1.046	1.067	0.88	0.922	0.608	0.471	0.28	0.141
Q99ML5	12	1	1.042	1.132	1.144	1.001	0.995	0.816	0.723	0.489	0.251
Q62871	10	1	0.989	1.037	0.982	0.854	0.687	0.512	0.381	0.289	0.228
Q63797	15	1	0.944	0.999	0.971	0.857	0.776	0.522	0.335	0.248	0.18
B2RYG6	9	1	1.026	1.057	1.064	0.926	0.748	0.351	0.263	0.244	0.141
Q641Z6	7	1	0.981	0.986	0.969	0.522	0.372	0.22	0.149	0.162	0.138
Q4G061	11	1	1.004	1.002	0.977	0.5	0.418	0.29	0.245	0.227	0.176
P15791	6	1	1.023	1.037	1.01	0.666	0.517	0.273	0.186	0.132	0.076
Q4KMA2	12	1	0.913	1.023	1.039	0.911	0.907	0.791	0.677	0.655	0.553
P07340	10	1	0.976	1.097	1.069	1.039	1.032	0.861	0.614	0.495	0.325
P59215	10	1	0.912	0.9	0.812	0.471	0.272	0.114	0.103	0.093	0.058
Q68FP1	14	1	0.972	1.027	1.025	0.861	0.585	0.277	0.2	0.147	0.136
Q75Q40	6	1	0.913	1.012	1.074	0.87	0.839	0.769	0.661	0.619	0.525
P62961	4	1	1.02	0.946	1.088	0.835	0.919	0.743	0.773	0.658	0.571
Q6IMY8	15	1	0.954	0.915	0.959	0.318	0.242	0.138	0.138	0.136	0.107
P31044	7	1	0.942	1.016	1.051	0.885	0.851	0.588	0.375	0.27	0.196
Q64542	7	1	0.952	1.053	0.911	0.63	0.553	0.379	0.349	0.232	0.148
P21670	11	1	0.983	1.054	1.06	0.975	1.03	0.907	0.82	0.863	0.666
G3V9R8	12	1	0.947	0.941	0.974	0.534	0.494	0.371	0.334	0.379	0.362
Q62703	12	1	1.018	1.079	1.136	0.986	0.908	0.662	0.57	0.827	0.842
P05982	12	1	0.969	0.983	0.996	0.681	0.428	0.175	0.101	0.087	0.047
P09812	2	1	0.997	0.99	1.005	0.919	0.852	0.408	0.202	0.187	0.052
Q5XFX0	11	1	0.939	1.027	1.019	0.769	0.61	0.366	0.312	0.267	0.195
P84083	3	1	0.989	1.036	0.966	0.825	0.689	0.514	0.288	0.164	0.088
Q62785	10	1	1.028	1.062	1.033	0.89	0.913	0.822	0.747	0.745	0.676
Q5I0G4	15	1	0.998	1.025	1.06	0.87	0.807	0.598	0.471	0.291	0.16
P25235	12	1	1.028	1.123	1.023	1.017	0.761	0.435	0.272	0.221	0.111
P19468	13	1	0.994	0.973	0.97	0.373	0.227	0.117	0.119	0.108	0.059
P18298	12	1	0.958	0.937	0.936	0.634	0.558	0.386	0.303	0.234	0.155
P10824	3	1	0.944	1.153	0.992	0.873	0.91	0.584	0.314	0.207	0.083
P67779	14	1	0.939	1.032	0.99	0.887	0.941	0.784	0.795	0.639	0.421
Q68FR9	10	1	0.96	0.993	0.971	0.615	0.505	0.337	0.259	0.225	0.189
Q5XIG8	12	1	0.989	1.04	1.025	0.867	0.781	0.635	0.436	0.224	0.152
P47245	14	1	0.971	1.09	1.02	0.894	0.702	0.409	0.281	0.203	0.132
O55171	6	1	0.986	1.045	1.008	0.729	0.58	0.268	0.176	0.141	0.086
P48004	11	1	0.986	1.09	1.082	1.041	1.049	0.988	0.881	0.928	0.682
O09175	16	1	0.946	0.982	1.035	0.698	0.473	0.249	0.212	0.157	0.077
P62703	10	1	0.858	0.731	0.864	0.475	0.447	0.277	0.244	0.189	0.124
Q5RJR2	11	1	0.979	1.08	1.088	0.913	0.778	0.443	0.255	0.191	0.092
Q00981	9	1	1.016	1.12	1.119	0.855	0.611	0.283	0.172	0.177	0.156
Q9EPH2	5	1	0.964	1.055	0.985	0.936	0.946	0.868	0.824	0.852	0.771
Q68FS2	11	1	0.956	1.019	1.044	0.887	0.829	0.593	0.357	0.193	0.125
Q63570	13	1	0.98	1.035	1.059	0.753	0.582	0.377	0.222	0.177	0.097
Q3T1J1	9	1	0.981	1.035	0.934	0.526	0.365	0.195	0.168	0.173	0.134
B5DEH2	15	1	0.978	0.978	0.997	0.782	0.661	0.333	0.229	0.169	0.086
Q4FZT0	9	1	0.89	1.02	1.018	0.917	0.841	0.745	0.669	0.683	0.378
Q6P6Q2	9	1	1.525	0.535	0.706	0.812	0.568	0.505	0.592	0.684	0.933
P05712	8	1	0.978	1.019	0.975	0.787	0.74	0.587	0.437	0.222	0.112
P62138	3	1	0.967	0.973	0.961	0.757	0.659	0.466	0.28	0.183	0.079
P41499	14	1	0.966	1.087	0.985	0.837	0.479	0.262	0.197	0.152	0.093
P47875	9	1	1.011	1.108	1.106	1.013	1.043	0.961	0.83	0.926	0.889
Q66H80	15	1	0.961	1.018	1.036	0.867	0.771	0.421	0.3	0.183	0.121
P26772	11	1	1.009	1.096	1.077	1.025	1.015	0.926	0.839	0.765	0.592
Q64361	7	1	0.946	1.001	1.074	0.914	0.925	0.751	0.56	0.294	0.119
O08839	11	1	1.057	1.015	1.094	0.672	0.518	0.317	0.269	0.244	0.221
P02401	5	1	0.935	0.974	1.024	0.888	1.029	0.852	0.841	1.082	1.117
Q99JD4	13	1	1.03	1.029	1.032	0.793	0.577	0.319	0.287	0.226	0.17
F1LNJ2	16	1	0.948	0.956	1.014	0.738	0.621	0.36	0.291	0.267	0.162
Q99NA5	14	1	0.966	1.006	1.086	0.876	0.76	0.464	0.19	0.143	0.102
P12711	13	1	0.976	1.009	1.047	0.857	0.911	0.669	0.506	0.211	0.126
Q6PEC4	10	1	1.04	1.056	1.03	0.843	0.867	0.719	0.663	0.643	0.549
P58775	3	1	0.994	0.949	0.977	0.788	0.75	0.7	0.716	0.641	0.665
Q641X3	14	1	0.961	1.03	1.066	0.926	0.914	0.714	0.624	0.41	0.218
Q6UPE1	15	1	0.963	1.03	1.016	0.81	0.645	0.185	0.121	0.116	0.048
P19511	12	1	0.951	1.088	1.052	0.941	0.896	0.627	0.403	0.126	0.075
P60892	5	1	1.036	1.156	1.122	1.059	1.002	0.776	0.49	0.19	0.093
P26284	13	1	0.936	1.011	0.999	0.65	0.406	0.158	0.104	0.079	0.044
P11030	8	1	1.019	1.037	0.987	0.775	0.57	0.437	0.28	0.252	0.204
Q9Z270	10	1	1.033	1.056	1.077	0.872	0.791	0.552	0.379	0.291	0.242
Q9Z1A6	15	1	0.991	0.865	0.852	0.336	0.343	0.213	0.193	0.158	0.139
P61765	12	1	1.047	1.08	1.05	0.813	0.538	0.372	0.335	0.309	0.273
Q63945	8	1	0.988	1.075	1.052	1.065	1.007	0.863	0.744	0.54	0.384
P19332	11	1	0.999	1.149	1.138	1.003	1.094	1	0.925	0.931	0.865
P15865	9	1	0.806	0.702	0.823	0.551	0.664	0.508	0.611	0.75	0.669
P30349	14	1	0.938	1.027	1.012	0.884	0.832	0.473	0.219	0.109	0.061
P29315	10	1	0.94	1.015	0.998	0.896	0.845	0.455	0.239	0.203	0.102
P62828	8	1	0.943	1.002	1.018	0.808	0.697	0.502	0.301	0.083	0.051
O89049	13	1	1.007	1.032	1.066	0.784	0.668	0.381	0.325	0.161	0.066
Q9JJ50	14	1	1.013	1.04	1.05	0.805	0.519	0.288	0.243	0.159	0.113
P16975	11	1	0.971	1.006	0.951	0.775	0.826	0.58	0.555	0.527	0.332
Q9QYF3	17	1	1.01	0.963	0.904	0.618	0.495	0.417	0.328	0.327	0.398
P63036	13	1	0.938	0.938	0.941	0.656	0.654	0.469	0.341	0.234	0.199
P31399	7	1	1.011	1.108	1.061	0.973	0.927	0.724	0.497	0.255	0.196
P62982	8	1	1.007	1.085	1.048	0.968	0.926	0.815	0.697	0.708	0.629
Q7TP47	11	1	0.888	0.927	0.957	0.702	0.547	0.238	0.186	0.146	0.107
Q64578	1	1	0.893	0.921	0.709	0.52	0.202	0.094	0.072	0.049	0.047
Q9Z2S9	13	1	1.006	1.062	1.054	0.923	0.883	0.571	0.397	0.346	0.251
O70351	8	1	0.978	1.035	1.03	0.941	0.738	0.304	0.169	0.107	0.06
P15087	13	1	0.999	1.036	1.013	0.904	0.826	0.585	0.423	0.314	0.215
Q497B0	10	1	1.042	1.095	1.126	0.927	0.864	0.492	0.239	0.175	0.13
P35435	8	1	0.993	1.045	1.098	1.021	1.035	0.857	0.659	0.236	0.066
P08010	7	1	0.908	1.068	1.001	0.616	0.381	0.264	0.15	0.099	0.069
Q9Z1W6	11	1	0.937	1.045	1.125	0.908	0.983	0.822	0.718	0.721	0.731
Q66HR2	9	1	0.977	1.055	1.045	0.867	0.618	0.281	0.187	0.145	0.117
O35821	13	1	0.974	0.882	0.985	0.369	0.334	0.213	0.177	0.15	0.108
P26453	9	1	1.007	1.059	1.082	0.898	0.899	0.679	0.65	0.554	0.508
Q9WV25	12	1	1.058	1.103	1.056	0.86	0.625	0.33	0.249	0.194	0.114
Q05982	4	1	1.007	1.029	1.057	0.952	1.051	0.889	0.84	0.594	0.189
Q4V7C6	12	1	0.951	1.026	1.001	0.765	0.504	0.244	0.206	0.152	0.115
P14669	12	1	0.941	0.967	0.914	0.83	0.461	0.143	0.118	0.114	0.066
Q9Z1M9	15	1	0.935	0.907	1	0.736	0.657	0.425	0.28	0.219	0.159
Q63692	8	1	1.001	1.051	1.063	0.898	0.914	0.539	0.362	0.26	0.244
Q8VHK7	12	1	0.998	0.983	0.951	0.894	0.765	0.565	0.411	0.38	0.332
O88267	6	1	1.028	1.038	1.022	0.678	0.447	0.188	0.154	0.128	0.096
P17220	8	1	1.052	1.069	1.142	1.013	1.056	0.999	0.872	0.893	0.676
Q63413	7	1	1.002	1.052	1.107	0.882	0.672	0.378	0.218	0.177	0.136
P17425	10	1	0.883	0.904	0.76	0.428	0.24	0.16	0.121	0.124	0.109
P14562	7	1	0.938	0.999	0.964	0.948	1.007	0.871	0.841	0.778	0.622
P05371	11	1	1.006	1.144	1.099	0.922	0.749	0.608	0.469	0.425	0.357
P24054	9	1	0.996	1.035	1.038	0.843	0.887	0.688	0.684	0.586	0.468
P63088	1	1	0.835	1.037	0.951	0.736	0.531	0.336	0.179	0.16	0.049
Q5XI81	10	1	0.921	0.839	0.795	0.252	0.228	0.131	0.128	0.125	0.088
Q75Q39	16	1	0.908	0.833	0.781	0.266	0.229	0.151	0.131	0.116	0.074
P53042	11	1	0.996	1.033	1.042	0.843	0.749	0.48	0.374	0.275	0.178
P62907	9	1	0.81	0.792	0.923	0.626	0.607	0.344	0.281	0.232	0.158
Q64303	7	1	1.047	1.007	0.997	0.911	0.86	0.687	0.525	0.439	0.39
P23965	10	1	0.978	1.066	1.066	1.036	1.08	0.956	0.944	0.921	0.883
Q9R066	11	1	0.929	1.038	1.023	0.9	0.904	0.782	0.697	0.582	0.489
B0BN85	11	1	1.025	1.068	1.054	0.97	0.884	0.633	0.419	0.241	0.178
P29266	5	1	0.986	1.061	0.992	0.966	0.987	0.833	0.638	0.22	0.134
P10888	8	1	0.896	0.976	0.99	0.872	0.924	0.707	0.59	0.425	0.333
P19804	4	1	0.969	1.055	1.104	0.953	0.95	0.88	0.739	0.656	0.142
P27605	7	1	0.974	1.074	1.072	1.015	1.014	0.899	0.786	0.783	0.484
P49242	15	1	0.895	0.826	0.926	0.666	0.739	0.534	0.501	0.425	0.343
P24473	10	1	0.988	1.014	1.049	0.625	0.284	0.118	0.083	0.079	0.04
P39052	7	1	0.968	1.08	1.089	0.611	0.46	0.25	0.234	0.205	0.159
Q10728	10	1	0.93	0.978	1.002	0.812	0.708	0.592	0.522	0.532	0.495
P85971	10	1	0.931	1.081	1.019	0.962	0.932	0.742	0.505	0.226	0.09
P49432	9	1	0.924	0.963	0.936	0.628	0.381	0.163	0.101	0.082	0.044
O08730	6	1	0.966	1.148	1.054	0.908	1.039	0.618	0.582	0.354	0.221
P24329	11	1	0.937	0.955	0.935	0.464	0.365	0.136	0.102	0.081	0.039
Q4G063	11	1	0.953	1.084	1.035	0.938	0.891	0.715	0.606	0.641	0.547
P27867	13	1	0.979	1.065	1.036	0.909	0.78	0.433	0.231	0.159	0.092
P18422	12	1	0.991	1.087	1.075	1.039	1.075	0.978	0.878	0.868	0.701
P61107	10	1	0.978	1.011	0.996	0.886	0.867	0.699	0.528	0.353	0.227
A0JPM9	10	1	1.077	1.05	1.047	0.899	0.979	0.728	0.569	0.45	0.38
P54313	3	1	1.001	1.079	1.134	0.784	0.584	0.26	0.118	0.094	0.075
Q4FZY0	10	1	0.985	1.113	1.004	0.954	0.78	0.684	0.471	0.372	0.266
Q10758	7	1	1.018	0.91	1.069	0.754	0.733	0.499	0.385	0.234	0.211
P40112	8	1	1.039	1.123	1.142	1.084	1.115	0.943	0.906	0.893	0.786
P0C2X9	13	1	0.972	0.87	0.796	0.169	0.157	0.077	0.059	0.064	0.039
Q3ZAV8	9	1	1.031	0.97	0.981	0.625	0.484	0.314	0.273	0.197	0.211
P18886	15	1	0.995	0.872	0.796	0.149	0.139	0.065	0.052	0.057	0.027
O35303	11	1	0.985	1.001	0.991	0.619	0.379	0.257	0.223	0.228	0.163
P14882	12	1	0.932	1.029	1.023	0.81	0.542	0.169	0.117	0.103	0.059
Q4KLF8	8	1	0.961	1.09	0.99	0.912	0.887	0.699	0.523	0.33	0.241
P29411	8	1	0.976	1.021	0.983	0.598	0.346	0.169	0.112	0.099	0.067
Q5M9G3	10	1	0.99	1.003	1.02	0.877	0.79	0.53	0.441	0.391	0.405
P13233	12	1	1.009	1.005	0.982	0.713	0.548	0.326	0.253	0.177	0.091
B5DFC8	14	1	0.953	0.915	0.936	0.345	0.325	0.189	0.18	0.153	0.127
Q64119	7	1	0.969	1.021	1.052	0.67	0.493	0.307	0.254	0.256	0.236
Q5XI73	8	1	0.957	0.975	1.019	0.929	0.918	0.628	0.351	0.171	0.102
Q63028	11	1	1.005	1.098	1.12	0.934	0.93	0.785	0.701	0.611	0.433
P13697	12	1	0.972	0.997	1.059	0.97	0.889	0.642	0.325	0.203	0.102
Q920J4	9	1	1.01	1.049	1.019	0.587	0.472	0.258	0.234	0.2	0.123
P62909	12	1	0.925	0.853	0.875	0.571	0.546	0.366	0.295	0.196	0.118
Q5RJQ4	8	1	1.013	1.019	1.001	0.743	0.601	0.311	0.188	0.172	0.125
Q4V898	11	1	0.98	0.979	0.997	0.696	0.571	0.373	0.305	0.235	0.167
B5DFN2	13	1	0.913	0.953	0.895	0.74	0.585	0.419	0.263	0.158	0.054
P16970	11	1	0.936	0.878	0.886	0.452	0.313	0.17	0.136	0.108	0.069
Q5XI22	10	1	0.971	1.008	1.044	0.865	0.901	0.73	0.542	0.357	0.131
Q66H61	16	1	0.986	0.957	0.912	0.53	0.406	0.261	0.234	0.235	0.15
Q5FVM4	9	1	0.823	0.77	0.706	0.202	0.179	0.092	0.09	0.087	0.072
Q4KM35	8	1	1.059	1.112	1.158	1.027	1.073	0.912	0.847	0.81	0.576
Q5XIE6	9	1	0.914	0.95	0.923	0.718	0.502	0.203	0.145	0.116	0.092
Q9QXU8	9	1	0.926	1.081	1.027	0.682	0.399	0.242	0.172	0.146	0.09
P08413	6	1	0.923	1.062	1.095	0.67	0.482	0.297	0.228	0.207	0.134
Q1HCL7	10	1	0.981	1.03	0.996	0.903	0.737	0.351	0.147	0.085	0.031
Q9JJ54	11	1	0.991	1	1.026	0.876	0.872	0.617	0.542	0.386	0.283
Q920A6	9	1	0.999	1.021	1.058	0.935	0.962	0.775	0.695	0.599	0.29
Q6AY09	3	1	0.987	0.787	0.746	0.281	0.263	0.163	0.166	0.121	0.106
P61265	10	1	0.965	1.121	1.062	0.997	0.868	0.728	0.641	0.624	0.491
Q91XU1	7	1	0.966	0.996	0.87	0.591	0.475	0.336	0.268	0.235	0.166
B0BN93	12	1	0.993	1.016	1.037	0.694	0.492	0.264	0.128	0.093	0.033
Q6QLM7	1	1
P12368	10	1	1.026	0.882	0.904	0.671	0.347	0.127	0.059	0.059	0.086
P26051	7	1	0.988	0.983	0.933	0.959	0.941	0.864	0.763	0.663	0.731
Q62826	14	1	0.9	0.779	0.77	0.375	0.322	0.193	0.161	0.142	0.115
Q6PCU2	11	1	1.006	1.079	1.035	0.956	0.862	0.589	0.381	0.25	0.174
P09330	5	1	0.957	1.073	1.082	0.951	0.901	0.644	0.458	0.21	0.109
P62142	1	1
P97521	14	1	0.998	1.085	1.075	0.957	0.932	0.786	0.712	0.595	0.168
P20070	8	1	1.015	1.087	1.04	0.875	0.588	0.299	0.183	0.142	0.111
Q8CFD0	10	1	1.028	1.154	1.189	0.949	0.61	0.293	0.2	0.153	0.09
P04355	4	1	0.873	1.068	1.116	0.96	0.96	0.848	0.76	0.796	0.748
P51635	13	1	0.954	1.016	1.013	0.531	0.243	0.122	0.101	0.096	0.06
Q6AXZ5	11	1	1.003	1.038	1.089	0.432	0.416	0.24	0.275	0.263	0.228
P70645	9	1	0.981	1.057	1.088	0.913	0.956	0.793	0.641	0.416	0.202
P62632	1	1
P63159	11	1	0.948	0.981	0.955	0.902	0.824	0.648	0.519	0.452	0.395
Q6AXR4	11	1	0.991	1.087	1.053	0.984	1.009	0.79	0.69	0.488	0.239
Q99MZ8	9	1	0.932	1.022	1.1	0.881	0.861	0.771	0.753	0.659	0.512
Q62902	9	1	0.968	1.009	1.046	0.794	0.698	0.446	0.375	0.252	0.147
B5DF89	13	1	0.942	0.971	0.937	0.881	0.822	0.571	0.198	0.15	0.086
P13668	7	1	0.961	0.981	1.042	0.852	0.904	0.769	0.642	0.591	0.541
Q66HL2	13	1	0.981	1.007	0.981	0.901	0.849	0.827	0.79	0.899	0.795
Q9QYU1	9	1	1.062	1.041	1.103	1.007	1.017	0.862	0.734	0.745	0.715
P83829	12	1	0.982	0.806	0.759	0.115	0.124	0.034	0.071	0.053	0.032
P28075	8	1	1.011	1.126	1.108	0.976	0.964	0.836	0.691	0.672	0.564
Q1WIM1	6	1	0.925	1.015	1.115	0.912	1.055	0.705	0.531	0.418	0.291
P04041	8	1	0.997	1.093	1.069	0.898	0.856	0.758	0.646	0.604	0.268
Q6AXQ0	10	1	0.944	1.019	1.026	0.703	0.407	0.2	0.172	0.144	0.104
P97849	9	1	0.941	0.913	0.897	0.49	0.33	0.274	0.188	0.142	0.097
D4AAT7	11	1	1.017	1.109	1.145	0.955	1.042	0.928	0.731	0.762	0.535
P52759	8	1	0.937	1.1	0.997	1.054	0.949	0.901	0.8	0.836	0.808
O70593	9	1	0.971	0.962	1	0.817	0.647	0.348	0.171	0.135	0.103
D3ZBN0	8	1	0.879	0.755	0.927	0.624	0.71	0.564	0.63	0.703	0.682
Q9QWN8	11	1	1.067	1.029	1.073	0.845	0.765	0.492	0.348	0.216	0.118
Q6RUV5	6	1	0.979	1.013	1.051	0.862	0.813	0.599	0.398	0.188	0.098
Q9Z0W7	6	1	1.043	1.101	1.05	0.857	0.625	0.23	0.153	0.131	0.08
Q6UPR8	11	1	1.006	0.992	1.058	0.884	0.922	0.786	0.665	0.645	0.536
P29410	11	1	0.949	0.988	0.917	0.746	0.629	0.466	0.297	0.164	0.104
P11232	5	1	1	1.099	1.079	1.083	1.126	1.006	0.88	0.937	0.891
Q5RK09	8	1	0.945	1.065	0.941	0.599	0.538	0.374	0.33	0.329	0.233
P62804	6	1	0.719	0.819	0.862	0.714	1.077	0.875	1.171	2.017	1.64
P23358	6	1	0.828	0.794	0.978	0.648	0.65	0.456	0.401	0.382	0.286
P35281	8	1	0.964	1.009	1.029	0.902	0.824	0.593	0.442	0.31	0.221
O35413	6	1	1.01	0.99	0.986	0.692	0.678	0.446	0.371	0.32	0.173
Q9QYU4	9	1	1.03	1.169	1.091	0.976	1.036	0.858	0.698	0.577	0.219
P83941	5	1	0.986	1.05	0.989	0.825	0.617	0.292	0.184	0.114	0.096
P63025	1	1	0.878	0.813	0.835	0.764	0.895	0.841	0.712	0.61	0.694
P10536	7	1	0.911	0.977	0.941	0.783	0.685	0.554	0.464	0.425	0.302
Q62940	10	1	0.987	0.853	0.859	0.387	0.319	0.204	0.183	0.131	0.099
P52631	10	1	0.972	1.085	0.995	0.448	0.438	0.25	0.139	0.124	0.069
Q8K1Q0	11	1	1.013	1.06	1.025	0.931	0.713	0.511	0.372	0.338	0.391
Q5FVI6	13	1	0.935	1.033	1.02	0.853	0.752	0.509	0.291	0.151	0.084
Q562C6	10	1	1.155	1.08	1.213	1.002	0.979	0.652	0.31	0.115	0.094
P56536	4	1	0.883	1.179	0.926	0.378	0.172	0.096	0.074	0.09	0.074
Q9JHW0	7	1	1.029	1.042	1.023	0.975	0.986	0.881	0.794	0.786	0.598
Q9Z1Y3	7	1	0.956	1.05	0.959	0.941	0.865	0.701	0.58	0.589	0.504
O08557	10	1	0.994	1.041	1.02	0.925	0.763	0.549	0.305	0.171	0.119
P85515	9	1	0.952	1.049	1.017	0.884	0.788	0.665	0.492	0.285	0.151
Q06647	9	1	0.979	1.061	1.05	0.854	0.892	0.632	0.395	0.136	0.054
Q4KM74	7	1	1.083	1.128	1.243	0.815	0.64	0.326	0.283	0.24	0.146
Q6AYN4	11	1	0.906	0.937	0.891	0.36	0.314	0.191	0.206	0.189	0.172
Q9QUR2	8	1	0.919	1.002	1.033	0.832	0.758	0.645	0.584	0.346	0.201
Q9QZR6	14	1	0.944	0.959	0.998	0.82	0.754	0.46	0.243	0.211	0.112
Q5XIC0	6	1	0.947	1.019	1.017	0.894	0.829	0.507	0.332	0.088	0.056
Q80Z29	11	1	0.945	1.094	1.06	1.007	0.938	0.778	0.558	0.196	0.135
P36972	10	1	1.025	1.048	1.061	1.032	0.983	0.798	0.665	0.436	0.165
Q6AY23	9	1	1.035	1.092	1.088	1.084	0.996	0.687	0.652	0.472	0.115
P83868	7	1	0.956	0.976	0.975	0.514	0.332	0.16	0.115	0.122	0.103
Q9Z0V5	7	1	1	1.057	1.019	0.926	0.925	0.823	0.759	0.662	0.568
P08050	7	1	0.936	1.008	0.941	0.965	0.986	0.955	0.882	0.841	0.542
P0DMW0	4	1	1.164	1.077	1.075	0.7	0.54	0.371	0.266	0.239	0.191
Q9JHL4	10	1	1.039	0.95	1.045	0.723	0.584	0.478	0.436	0.472	0.533
P12843	6	1	0.981	0.958	1.048	0.791	0.73	0.553	0.511	0.401	0.307
P12346	9	1	0.908	1.016	1.08	0.929	0.973	0.778	0.755	0.695	0.55
Q499N5	9	1	0.854	0.634	0.546	0.189	0.135	0.097	0.075	0.078	0.032
Q6MG48	12	1	0.975	0.986	0.953	0.874	0.983	0.894	0.688	0.772	0.727
P37361	4	1	1.053	1.059	1.188	0.888	1.012	0.814	0.785	0.738	0.664
P97612	7	1	0.933	0.981	1.15	0.902	0.93	0.789	0.603	0.167	0.144
Q75WE7	10	1	1.01	1.092	1.082	0.902	0.855	0.644	0.556	0.493	0.399
Q6P9U8	8	1	1.002	0.965	0.951	0.531	0.408	0.284	0.242	0.225	0.173
P07872	10	1	0.974	1.032	1.095	0.896	0.979	0.786	0.664	0.483	0.175
E9PU28	8	1	0.983	0.916	0.944	0.699	0.555	0.304	0.29	0.257	0.237
O35796	5	1	0.986	1.048	0.994	0.772	0.515	0.253	0.167	0.153	0.112
Q9JJ31	10	1	0.982	1.033	1.096	0.979	0.87	0.552	0.217	0.147	0.089
Q8VBU2	5	1	1.084	0.943	0.899	0.512	0.354	0.203	0.238	0.257	0.206
P27321	10	1	0.939	0.981	1.047	0.886	0.836	0.848	0.78	0.829	0.885
P81795	11	1	0.985	0.969	1.008	0.844	0.957	0.576	0.448	0.295	0.166
Q62636	3	1	0.956	0.996	0.946	0.818	0.721	0.565	0.386	0.258	0.119
Q63798	7	1	1.012	1.121	1.058	0.98	0.859	0.554	0.42	0.324	0.255
Q3SWU3	7	1	0.932	0.943	0.959	0.83	0.772	0.573	0.468	0.449	0.326
P0C5H9	7	1	0.94	1.121	1.06	1.024	1.092	0.911	0.844	0.816	0.724
Q4KLL0	10	1	1.049	1.044	1.038	0.904	0.837	0.682	0.506	0.317	0.294
P70483	10	1	1.006	1.056	1.123	0.723	0.677	0.512	0.425	0.265	0.2
Q9WVK7	13	1	0.951	1.064	1.061	0.851	0.68	0.362	0.203	0.109	0.056
Q6P7S1	11	1	0.952	1.058	1.066	1.037	1.107	0.931	0.856	0.795	0.643
Q5BK63	12	1	0.965	1.042	1.056	0.551	0.187	0.101	0.08	0.062	0.03
Q9WVB1	7	1	0.995	1.094	0.979	0.877	0.806	0.647	0.524	0.402	0.252
P05369	9	1	0.961	0.947	0.956	0.773	0.488	0.212	0.124	0.119	0.075
P11730	5	1	0.955	0.989	0.985	0.562	0.429	0.237	0.151	0.133	0.082
Q6P0K8	4	1
P0C1X8	7	1	0.905	0.938	0.891	0.686	0.678	0.541	0.463	0.455	0.386
Q9JLZ1	7	1	0.986	0.98	1.031	0.612	0.487	0.302	0.279	0.234	0.142
Q6MG08	9	1	0.975	0.911	0.976	0.716	0.717	0.559	0.521	0.539	0.484
Q5U316	7	1	0.976	1.026	0.934	0.799	0.722	0.488	0.353	0.259	0.163
Q91ZN1	11	1	0.943	1.008	1.073	0.715	0.655	0.4	0.352	0.299	0.227
Q9Z1B2	8	1	0.92	0.929	0.937	0.386	0.343	0.215	0.174	0.149	0.075
Q6AYS7	10	1	0.911	0.994	1.04	0.89	0.848	0.717	0.65	0.561	0.409
Q3B8Q1	8	1	1.084	1.039	1.019	0.584	0.535	0.523	0.4	0.489	0.416
Q6XQN1	12	1	1.012	1.112	1.051	0.96	0.905	0.734	0.586	0.294	0.149
Q9R0T3	13	1	0.951	0.961	0.912	0.609	0.612	0.408	0.31	0.283	0.199
B0BNF1	6	1	0.976	0.987	1.069	0.88	0.81	0.658	0.363	0.23	0.112
P16391	6	1	1.013	1.143	1.049	1.02	0.896	0.714	0.64	0.584	0.52
P27952	13	1	0.832	0.767	0.844	0.52	0.497	0.329	0.278	0.239	0.148
Q8CHN6	9	1	0.88	0.842	0.907	0.582	0.546	0.291	0.23	0.17	0.138
Q5PPN5	9	1	0.976	0.995	1.088	0.914	0.976	0.771	0.7	0.607	0.517
Q5U2R7	9	1	1.023	1.127	1.141	1.082	1.099	0.925	0.796	0.805	0.512
Q02874	11	1	0.932	1.02	1.071	0.94	0.894	0.725	0.604	0.452	0.25
Q5XIM5	8	1	1.116	1.111	1.103	1.084	0.965	0.923	0.851	1.033	1.292
P02466	9	1	0.868	0.988	0.952	0.899	0.979	0.711	0.762	0.534	0.54
Q4FZX7	7	1	0.986	1.062	0.972	0.888	0.728	0.504	0.434	0.294	0.157
P82471	6	1	1.029	1.07	1.028	0.837	0.734	0.468	0.262	0.219	0.131
Q5PQN7	7	1	1.019	0.977	1.042	0.875	0.855	0.682	0.542	0.382	0.26
G3V7P1	7	1	0.985	1.022	1.056	0.938	0.931	0.692	0.649	0.57	0.559
Q63768	10	1	0.907	0.963	0.898	0.572	0.367	0.244	0.168	0.142	0.112
P62747	4	1	0.957	1.004	0.994	0.819	0.826	0.661	0.43	0.214	0.118
P47727	9	1	1.071	1.038	1.066	0.871	0.738	0.378	0.182	0.146	0.054
Q62698	7	1	0.96	1.02	1.021	0.645	0.502	0.32	0.271	0.277	0.27
Q8CHM7	10	1	1.021	1.116	1.137	1.008	0.933	0.596	0.387	0.255	0.117
P63086	8	1	1.032	1.037	1.119	0.942	0.975	0.665	0.321	0.154	0.098
Q5MPA9	10	1	0.974	0.956	0.948	0.52	0.414	0.24	0.242	0.179	0.124
P13221	10	1	0.863	0.986	0.976	0.838	0.75	0.705	0.592	0.584	0.492
Q5U2U7	9	1	0.959	0.875	0.906	0.615	0.528	0.365	0.259	0.187	0.164
O35509	2	1	0.939	0.926	0.951	0.783	0.693	0.53	0.396	0.206	0.125
P97532	7	1	0.977	1.068	1.044	0.789	0.62	0.313	0.163	0.113	0.088
Q8K4K5	10	1	1.063	0.975	0.986	0.537	0.385	0.199	0.169	0.143	0.077
Q6P7P5	11	1	0.985	1.011	0.968	0.401	0.308	0.173	0.131	0.117	0.068
Q7M767	5	1	0.936	1.004	0.973	0.607	0.43	0.254	0.195	0.162	0.107
Q4V8C3	10	1	1.018	1.199	1.064	0.947	0.804	0.566	0.272	0.2	0.12
D3ZW55	6	1	1.051	0.95	1.037	1.033	1.066	0.974	0.853	0.788	0.622
Q80X08	9	1	1.078	1.024	1.075	0.925	0.83	0.748	0.734	0.698	0.623
P49911	7	1	0.939	1.047	0.992	0.777	0.583	0.378	0.269	0.282	0.2
P63045	1	1	0.991	1.014	1.017	0.802	0.926	0.821	0.781	0.743	0.612
B1H267	9	1	0.937	0.928	0.977	0.729	0.552	0.279	0.248	0.216	0.152
Q5FVJ0	12	1	0.927	1.043	0.845	0.695	0.498	0.318	0.283	0.268	0.181
Q9JJK1	5	1	0.957	0.972	1.097	0.966	1.021	0.851	0.812	0.755	0.746
P04961	10	1	0.944	1.029	1.01	0.896	0.765	0.549	0.363	0.171	0.102
P19491	6	1	0.981	1.152	1.315	0.93	0.981	0.637	0.615	0.324	0.315
P84817	6	1	0.961	1.073	1.033	0.989	0.987	0.838	0.691	0.618	0.422
O35550	10	1	0.915	0.982	0.935	0.616	0.439	0.34	0.28	0.298	0.217
P63324	6	1	1.061	0.9	0.97	0.703	0.649	0.464	0.371	0.235	0.218
P32198	10	1	0.952	0.957	0.97	0.522	0.349	0.183	0.213	0.143	0.074
P53987	7	1	0.975	1.035	1.073	0.952	1.044	0.953	0.872	0.865	0.771
P63029	6	1	1.012	1.017	1.002	0.807	0.628	0.346	0.19	0.158	0.142
P13086	9	1	0.964	1.075	1.039	0.726	0.511	0.262	0.132	0.099	0.048
Q91Y78	6	1	1.033	1.119	0.974	0.966	0.672	0.399	0.23	0.196	0.16
P63170	2	1	1.146	1.022	1.103	0.752	0.695	0.372	0.261	0.171	0.127
P54001	8	1	0.976	1.058	0.983	0.9	0.893	0.638	0.472	0.334	0.211
Q6PCT3	7	1	1.015	1.022	1.095	0.84	0.839	0.778	0.616	0.564	0.414
O70196	9	1	0.973	0.993	0.965	0.53	0.432	0.23	0.2	0.139	0.109
B0K020	5	1	0.981	1.022	1.022	0.944	0.978	0.845	0.737	0.646	0.539
Q9ESI7	10	1	0.929	0.951	0.952	0.595	0.457	0.304	0.293	0.261	0.265
P16036	9	1	0.996	1.125	1.134	0.991	1.04	0.949	0.933	0.957	0.895
P17164	9	1	0.973	1.039	1.105	0.949	0.968	0.791	0.699	0.596	0.405
O35783	8	1	1.046	1.139	1.159	1.067	1.039	0.884	0.823	0.971	0.919
Q5XHY5	9	1	1.056	1.086	1.096	0.733	0.574	0.328	0.221	0.137	0.101
P11497	12	1	0.989	0.925	1.02	0.357	0.332	0.161	0.142	0.14	0.086
P70566	9	1	0.993	0.962	1.009	0.675	0.649	0.506	0.504	0.515	0.594
Q63198	10	1	0.851	0.915	0.88	0.439	0.389	0.292	0.267	0.237	0.229
P11654	9	1	0.951	1.062	1.141	0.768	0.634	0.365	0.27	0.183	0.095
Q5U2Y1	9	1	0.981	0.896	0.921	0.42	0.414	0.238	0.206	0.191	0.146
P38656	11	1	0.904	0.92	0.919	0.592	0.397	0.219	0.194	0.168	0.162
P97697	8	1	0.923	1.005	1.017	0.972	0.954	0.794	0.744	0.696	0.607
P47728	8	1	0.893	0.983	1.031	0.771	0.719	0.477	0.46	0.322	0.3
Q4QQW8	8	1	0.972	1.018	1.049	0.932	0.96	0.871	0.772	0.7	0.365
B0BN94	5	1	1.137	1.143	1.268	0.964	0.845	0.62	0.606	0.387	0.225
P18421	9	1	1.001	1.006	1.078	0.827	0.844	0.665	0.643	0.581	0.437
Q5XIU9	8	1	0.999	0.973	0.965	0.689	0.67	0.494	0.477	0.407	0.358
Q6IMF3	5	1	1.743	0.423	0.569	0.896	0.496	0.485	0.449	0.72	1.068
O70513	7	1	1.031	1.06	1.075	0.993	1.038	0.867	0.817	0.81	0.676
P62494	1	1	1.152	1.331	1.027	1.082	1.089	0.914	0.685	0.397	0.292
B4F777	8	1	0.983	1.028	0.976	0.969	0.993	0.864	0.722	0.692	0.765
Q6IMX7	8	1	0.826	0.98	0.848	0.706	0.453	0.278	0.257	0.201	0.207
P70490	9	1	0.969	1.131	1.075	0.975	1.007	0.787	0.67	0.667	0.558
Q8CFN2	6	1	0.987	1.083	1.033	0.972	0.958	0.781	0.579	0.32	0.123
P40307	6	1	0.996	1.059	1.048	1.023	1.005	0.896	0.786	0.786	0.617
O35353	1	1	0.956	1.151	1.143	0.821	0.655	0.355	0.211	0.201	0.155
Q9JJ79	10	1	1.051	0.93	1.056	0.584	0.54	0.374	0.296	0.268	0.149
P0C5W1	9	1	1.12	1.019	1.034	0.832	0.647	0.317	0.336	0.306	0.346
P63329	5	1	0.974	0.994	1.052	0.831	0.795	0.571	0.382	0.262	0.16
D4AD37	8	1	1.014	1.059	0.98	0.92	0.993	0.788	0.631	0.425	0.198
P37996	10	1	1.054	0.977	0.875	0.804	0.631	0.452	0.302	0.14	0.105
Q5HZY0	8	1	1.034	1.081	0.963	0.832	0.608	0.394	0.309	0.277	0.24
Q5XIK2	9	1	0.958	0.846	0.876	0.851	0.863	0.667	0.408	0.201	0.207
Q6AXX6	8	1	0.983	1.077	0.988	0.886	0.856	0.654	0.472	0.284	0.081
P32736	6	1	0.931	1.177	1.098	0.88	0.708	0.543	0.406	0.378	0.388
Q4KLH4	9	1	0.937	0.931	0.937	0.467	0.406	0.277	0.236	0.237	0.196
Q6AY30	9	1	0.966	0.985	0.945	0.742	0.674	0.514	0.302	0.129	0.071
P53812	7	1	1.041	1.288	1.216	0.8	0.781	0.472	0.516	0.306	0.144
Q5RK30	9	1	0.884	1.009	1.012	0.676	0.575	0.391	0.322	0.261	0.17
O70257	7	1	0.975	0.994	1.063	0.966	0.954	0.768	0.658	0.6	0.546
P12369	5	1	0.901	0.916	0.956	0.758	0.733	0.565	0.414	0.28	0.191
Q62908	8	1	1.019	1.066	1.059	0.83	0.817	0.665	0.58	0.591	0.512
P25304	8	1	0.816	0.775	0.816	0.711	0.658	0.479	0.369	0.271	0.229
Q641Y0	7	1	0.941	1.071	1.037	0.933	0.743	0.418	0.293	0.202	0.102
P37377	5	1	0.95	1.093	0.99	0.923	0.951	0.759	0.721	0.754	0.709
Q5M7V8	9	1	0.993	1.029	1.047	0.8	0.743	0.558	0.506	0.332	0.236
Q6GQP4	7	1	0.971	0.881	0.986	0.643	0.567	0.365	0.304	0.261	0.142
P63322	3	1	0.872	1.018	0.973	0.864	0.822	0.647	0.45	0.251	0.131
P36202	8	1	0.832	1.01	0.949	0.802	0.748	0.625	0.509	0.445	0.323
P11517	2	1	1.006	1.119	1.06	0.894	0.904	0.767	0.625	0.686	0.319
P52925	8	1	0.952	0.945	0.94	0.875	0.942	0.639	0.656	0.507	0.421
Q9EPJ0	7	1	0.971	1.003	1.116	0.995	1.111	0.997	1.094	1.13	1.177
B0BNA5	10	1	0.973	1.015	1.069	0.784	0.572	0.285	0.214	0.123	0.08
P61751	3	1	0.941	0.791	0.783	0.351	0.255	0.123	0.087	0.105	0.073
Q920F5	10	1	1.005	1.044	1.084	0.957	0.834	0.604	0.308	0.133	0.086
Q00438	7	1	0.879	0.722	0.693	0.259	0.255	0.151	0.138	0.13	0.08
P11762	6	1	0.966	1.057	1.089	0.9	0.843	0.655	0.512	0.381	0.228
Q9JMJ4	8	1	0.993	1.087	1.044	0.913	0.917	0.743	0.517	0.273	0.134
Q5FVC7	8	1	1.172	0.975	0.988	0.564	0.545	0.244	0.301	0.213	0.168
P35465	5	1	1.003	1.029	1.069	0.826	0.788	0.562	0.364	0.256	0.161
Q9JHW1	9	1	0.962	1.128	0.986	0.928	0.903	0.673	0.52	0.439	0.267
Q99376	9	1	0.984	1.121	1.044	0.899	0.864	0.742	0.607	0.541	0.414
D4ABY2	10	1	0.973	1.001	1.03	0.914	0.732	0.412	0.266	0.173	0.12
P97608	9	1	1.029	1.113	1.057	0.711	0.461	0.262	0.215	0.169	0.089
Q68FX0	9	1	0.912	1.026	1.021	0.853	0.645	0.323	0.162	0.101	0.061
Q62696	9	1	1.057	1.075	1.083	0.793	0.586	0.334	0.289	0.212	0.146
O35824	9	1	1.012	1.101	1.073	0.755	0.661	0.428	0.326	0.33	0.256
Q3B8Q2	6	1	0.986	0.887	0.989	0.721	0.705	0.392	0.243	0.164	0.066
P11275	3	1
Q9HB97	5	1	1.029	1.084	1.057	0.789	0.506	0.301	0.241	0.192	0.082
P47860	6	1	0.938	1.006	1.032	0.938	0.736	0.682	0.465	0.286	0.115
P14942	6	1	0.957	0.946	0.986	0.265	0.154	0.064	0.045	0.053	0.022
Q6AYK6	7	1	0.973	1.017	0.956	0.941	0.824	0.574	0.288	0.223	0.11
Q99J86	10	1	0.735	0.861	0.904	0.754	0.698	0.626	0.471	0.43	0.337
P52481	7	1	0.891	0.967	1.029	0.725	0.728	0.442	0.399	0.287	0.122
P43244	10	1	0.958	0.913	0.894	0.568	0.478	0.374	0.345	0.391	0.387
P19945	8	1	0.879	0.856	0.935	0.622	0.632	0.399	0.324	0.213	0.158
P63055	6	1	1.043	1.135	1.085	0.92	1.077	0.939	0.914	0.839	0.773
Q62847	8	1	0.936	0.944	1.022	0.806	0.8	0.664	0.561	0.484	0.262
Q78P75	2	1	0.988	1.037	1.038	0.869	0.849	0.664	0.511	0.46	0.276
Q5RJR8	9	1	1.02	1.041	1.049	0.88	0.845	0.599	0.436	0.343	0.29
P19234	7	1	0.984	1.106	1.062	0.969	0.852	0.455	0.296	0.176	0.109
P02091	1	1	1.026	1.263	0.974	0.868	0.776	0.862	0.618	0.592	0.296
P19836	9	1	0.976	0.926	0.917	0.63	0.552	0.31	0.258	0.143	0.147
B0BNA7	9	1	0.928	0.957	0.886	0.325	0.236	0.14	0.115	0.083	0.058
P61203	7	1	0.955	1.032	0.961	0.837	0.764	0.545	0.264	0.164	0.128
Q9Z2F5	3	1	0.845	0.894	0.959	0.835	0.688	0.547	0.37	0.266	0.121
Q9ERE6	6	1	0.919	0.936	0.961	0.66	0.522	0.351	0.281	0.25	0.212
Q62829	2	1	0.979	1.032	1.065	0.751	0.765	0.654	0.657	0.712	0.848
P07895	8	1	0.99	1.067	1.109	1.033	1.111	0.983	0.899	0.942	0.89
P17077	6	1	0.876	0.793	0.922	0.553	0.509	0.362	0.343	0.265	0.19
P61227	8	1	0.929	0.996	1.008	0.741	0.694	0.542	0.436	0.299	0.159
P09456	8	1	0.973	1.01	0.949	0.706	0.57	0.376	0.237	0.221	0.223
P41498	5	1	1.043	1.081	1.066	0.593	0.481	0.222	0.186	0.187	0.141
Q62915	9	1	1.009	1.16	1.117	0.968	0.814	0.468	0.364	0.265	0.102
Q9Z269	5	1	0.994	1.069	0.988	0.844	0.607	0.331	0.24	0.217	0.203
P63100	6	1	1.064	1.146	1.201	1.05	1.119	0.874	0.795	0.826	0.751
Q63009	9	1	0.88	0.917	0.85	0.583	0.418	0.149	0.082	0.09	0.052
P02803	4	1	0.794	0.914	0.949	0.827	0.834	0.743	0.681	0.685	0.631
P56558	8	1	1.023	0.946	0.981	0.561	0.416	0.286	0.197	0.188	0.14
Q9JJP9	5	1	1.044	1.111	0.998	1.085	1.077	0.998	0.656	0.723	0.649
Q5XII0	5	1	0.984	1.073	1.106	0.985	0.983	0.935	0.822	0.853	0.778
Q9WVS2	9	1	0.938	0.97	0.934	0.797	0.674	0.44	0.325	0.194	0.114
P82808	6	1	0.991	0.901	0.927	0.567	0.418	0.288	0.239	0.173	0.106
P13638	6	1	1.123	1.127	1.204	0.944	0.965	0.649	0.524	0.503	0.405
P97629	7	1	0.999	1.081	1.062	0.917	0.787	0.709	0.601	0.518	0.432
P80067	6	1	0.972	0.999	1.04	0.961	0.916	0.66	0.631	0.468	0.292
Q9JID2	2	1	0.973	0.973	0.885	0.6	0.377	0.185	0.201	0.104	0.054
O88902	8	1	0.943	0.963	0.964	0.413	0.299	0.279	0.142	0.133	0.086
Q6P756	6	1	1.039	1.025	0.959	0.827	0.804	0.52	0.35	0.232	0.13
O35964	5	1	1.001	1.063	1.003	0.366	0.345	0.215	0.205	0.25	0.201
Q62786	11	1	1.049	0.933	1.1	0.914	1.011	0.781	0.704	0.488	0.42
Q5BJT7	8	1	0.937	0.865	0.964	0.48	0.365	0.252	0.199	0.229	0.146
Q5FVQ4	8	1	1.009	1.138	1.09	0.981	0.779	0.44	0.292	0.214	0.113
Q641Y2	9	1	0.959	0.986	0.961	0.76	0.457	0.276	0.177	0.094	0.051
P80299	8	1	1.008	0.952	1.057	0.939	0.917	0.645	0.464	0.294	0.096
Q99N27	8	1	0.984	0.98	0.954	0.724	0.475	0.196	0.184	0.188	0.102
Q8VIF7	7	1	0.968	1.006	0.93	0.967	0.918	0.859	0.613	0.601	0.526
P09626	1	1	1.013	1.242	0.978	1.053	1.291	0.749	0.41	0.273	0.128
Q6AXV4	7	1	0.918	1.018	0.97	0.947	0.876	0.662	0.494	0.495	0.394
P60905	6	1	1.168	1.238	1.135	1.251	1.122	1.049	0.829	0.938	0.987
P08461	6	1	0.942	0.964	0.953	0.736	0.541	0.398	0.254	0.102	0.058
O35094	9	1	0.943	0.963	0.995	0.799	0.728	0.499	0.44	0.325	0.256
P97700	6	1	1.044	1.113	1.122	0.97	0.964	0.731	0.765	0.685	0.71
B0BN18	5	1	0.938	0.987	0.99	0.795	0.769	0.536	0.389	0.23	0.201
O35112	9	1	0.907	1.027	0.98	0.96	0.847	0.764	0.548	0.515	0.452
P21533	9	1	0.78	0.668	0.83	0.474	0.504	0.338	0.329	0.297	0.267
O08837	7	1	0.996	0.9	1.001	0.601	0.647	0.432	0.632	0.533	0.546
Q6P6T4	8	1	0.999	1.034	1.036	0.84	0.763	0.485	0.237	0.119	0.05
P29066	8	1	0.961	0.974	0.996	0.95	0.799	0.486	0.257	0.2	0.099
Q9WTV5	6	1	0.916	0.942	0.858	0.666	0.609	0.472	0.349	0.258	0.189
Q62780	8	1	0.961	0.914	0.984	0.424	0.373	0.16	0.141	0.177	0.112
Q5U2Q7	8	1	1.024	1.054	1.015	0.82	0.732	0.398	0.36	0.254	0.124
P30839	7	1	1.069	1.104	1.052	0.726	0.551	0.311	0.219	0.15	0.078
Q7TQ94	7	1	0.914	1.236	1.199	1.116	1.086	0.86	0.87	0.904	0.637
Q63584	6	1	1.021	1.111	1.043	0.942	0.939	0.727	0.458	0.213	0.105
P05696	4	1	1.003	0.904	0.983	0.483	0.351	0.267	0.217	0.164	0.081
Q63396	6	1	1.036	1.006	1.101	0.876	0.844	0.614	0.5	0.338	0.266
Q5U2X6	9	1	1.032	1.088	1.054	0.927	0.808	0.414	0.202	0.15	0.076
B2RZ78	7	1	0.955	1.058	1.057	0.987	0.849	0.595	0.324	0.142	0.074
P27791	4	1	1.101	1.12	1.047	0.906	0.946	0.649	0.616	0.435	0.37
P36201	4	1	0.989	1.117	1.108	0.976	1.012	0.879	0.746	0.758	0.544
Q6Q7Y5	6	1	0.95	1.102	1.046	0.831	0.599	0.283	0.182	0.143	0.089
Q566C7	7	1	1.18	1.184	1.196	1.069	1.118	0.835	0.626	0.32	0.223
P97546	7	1	0.975	1.112	1.025	0.875	0.857	0.691	0.602	0.539	0.39
P54921	7	1	0.913	0.959	0.956	0.758	0.625	0.435	0.321	0.21	0.141
P52555	8	1	1.05	1.083	1.125	1.002	0.832	0.575	0.435	0.357	0.241
Q00566	8	1	0.975	0.962	1.019	0.896	0.947	0.826	0.656	0.688	0.664
P14141	7	1	1.076	1.039	1.057	0.897	0.965	0.642	0.413	0.354	0.26
Q561S0	6	1	0.928	1.001	0.937	0.448	0.209	0.109	0.083	0.073	0.048
P48450	8	1	0.949	1.033	0.986	0.536	0.546	0.176	0.163	0.101	0.037
P35704	7	1	0.972	1.061	1.074	1.009	0.953	0.702	0.437	0.278	0.139
P18395	7	1	0.886	0.852	0.867	0.361	0.335	0.162	0.125	0.104	0.066
P07633	5	1	1.052	1.091	1.117	0.949	0.744	0.254	0.186	0.096	0.061
O89046	7	1	1.016	0.991	1.1	0.704	0.388	0.172	0.135	0.113	0.084
Q9EPC6	4	1	0.895	1.022	1.098	0.924	0.911	0.73	0.485	0.255	0.09
P11530	9	1	1.008	0.989	0.999	0.565	0.466	0.357	0.353	0.375	0.237
P50430	7	1	0.943	1.054	1.014	0.95	0.985	0.837	0.805	0.745	0.561
P18266	4	1	0.904	0.862	0.885	0.677	0.566	0.332	0.234	0.19	0.109
P21708	5	1	0.937	0.915	0.895	0.562	0.334	0.147	0.103	0.111	0.082
B4F7E8	8	1	0.877	0.901	1.04	0.646	0.359	0.197	0.137	0.121	0.11
P12075	6	1	0.942	1.034	0.99	0.836	0.808	0.585	0.421	0.222	0.155
Q9QY17	8	1	0.913	0.865	0.86	0.51	0.366	0.23	0.236	0.221	0.172
M0RC99	5	1	0.966	1.011	1.001	0.922	0.918	0.79	0.564	0.35	0.151
P62836	2	1	1.037	0.95	0.951	0.911	0.834	0.623	0.38	0.315	0.143
Q9JHB5	8	1	1.002	1.048	1.178	0.833	0.856	0.726	0.632	0.555	0.249
Q6AYC4	7	1	0.907	1.039	1.003	0.795	0.52	0.218	0.173	0.107	0.104
P45479	8	1	0.99	1.058	1.063	0.971	0.879	0.701	0.631	0.47	0.312
P11506	3	1	1.044	1.111	1.041	0.894	0.659	0.464	0.397	0.381	0.245
Q9ES21	8	1	1.008	1.029	0.811	0.697	0.643	0.369	0.172	0.168	0.168
Q02356	8	1	0.909	0.973	0.999	0.723	0.684	0.557	0.386	0.197	0.116
O08815	8	1	1.02	0.884	1.043	0.739	0.676	0.445	0.4	0.378	0.364
Q6AYA5	6	1	0.931	1.024	0.964	0.843	1	0.683	0.689	0.638	0.625
P04904	6	1	0.965	0.882	0.911	0.367	0.224	0.117	0.078	0.089	0.045
Q5U2Z3	6	1	0.989	1.019	0.98	0.655	0.43	0.186	0.131	0.114	0.082
P32851	8	1	0.944	1.103	1.097	0.888	0.801	0.622	0.577	0.548	0.502
Q5I0D7	9	1	0.927	1.016	1.01	0.993	1.008	0.808	0.613	0.238	0.091
Q64640	9	1	0.975	0.955	0.925	0.511	0.37	0.191	0.105	0.085	0.068
P62752	8	1	1.009	0.937	1.109	0.781	0.774	0.623	0.627	0.538	0.348
P17046	7	1	1.014	1.142	1.177	1.026	0.989	0.962	0.829	0.871	0.808
P31596	8	1	0.899	0.935	0.913	0.822	0.819	0.665	0.673	0.648	0.296
Q9JHZ9	6	1	0.956	0.996	0.973	0.894	1.017	0.882	0.872	0.743	0.429
P38062	5	1	1.015	1.229	0.853	1.33	1.068	0.985	0.653	0.794	0.593
O35274	8	1	0.941	0.901	0.981	0.648	0.574	0.436	0.389	0.476	0.458
A2RUW1	6	1	1.017	1.079	1.049	0.868	0.762	0.417	0.39	0.308	0.227
O35889	10	1	1.042	1.049	1.042	0.576	0.461	0.243	0.232	0.152	0.155
Q6IFV1	2	1	1.605	0.946	1.142	0.99	0.679	0.669	0.835	0.75	0.784
Q9Z122	7	1	0.935	0.945	0.89	0.559	0.382	0.22	0.111	0.142	0.075
O88656	5	1	1.011	1.192	1.091	0.854	0.67	0.574	0.398	0.288	0.187
P17136	6	1	0.943	0.976	1.03	0.819	0.803	0.678	0.583	0.532	0.363
P20651	4	1	0.978	1.043	0.868	0.871	0.726	0.45	0.331	0.29	0.136
Q62824	7	1	1.06	0.975	0.92	0.404	0.343	0.215	0.2	0.146	0.097
P56603	6	1	0.996	1.001	1.054	0.862	0.869	0.822	0.701	0.653	0.448
P21913	10	1	0.999	1.081	1.09	0.912	0.959	0.792	0.645	0.363	0.124
Q8R511	9	1	0.878	1.019	0.875	0.719	0.568	0.483	0.481	0.374	0.347
Q9WTT6	6	1	1.004	1.192	1.039	0.9	0.831	0.713	0.585	0.417	0.256
Q6AXM8	8	1	1.031	1.036	0.961	0.84	0.706	0.379	0.271	0.218	0.11
P62076	5	1	0.974	1.017	0.954	0.983	0.854	0.752	0.584	0.581	0.526
Q62764	2	1	0.949	0.839	0.927	1.037	0.857	0.886	0.681	0.678	0.473
P22791	8	1	0.941	0.884	0.849	0.327	0.197	0.097	0.073	0.067	0.045
Q792I0	6	1	0.957	1.055	1	0.729	0.616	0.373	0.292	0.195	0.175
B2RZ37	6	1	1.054	1.108	1.123	1.085	1.05	0.969	0.842	0.852	0.808
Q6AY20	6	1	0.918	1.039	1.023	0.884	0.802	0.681	0.553	0.492	0.396
Q62745	3	1	0.963	1.134	1.133	1.051	0.953	0.815	0.739	0.731	0.675
Q9QZM5	7	1	0.906	0.989	0.999	0.747	0.582	0.35	0.308	0.23	0.181
Q63228	4	1	0.981	1.046	1.069	0.943	0.987	0.773	0.699	0.52	0.334
P70580	5	1	0.794	0.759	0.754	0.495	0.47	0.337	0.302	0.266	0.19
P68182	4	1	0.972	0.864	0.823	0.595	0.385	0.166	0.084	0.089	0.052
D4A208	6	1	1.013	0.886	1.012	0.467	0.365	0.212	0.143	0.186	0.132
P97576	8	1	0.941	1.087	1.003	0.73	0.262	0.125	0.073	0.076	0.063
Q5PPM8	3	1	1.111	1.111	0.96	1.055	0.97	0.804	0.521	0.496	0.367
Q5EB77	7	1	0.956	1.015	1.018	0.799	0.709	0.501	0.358	0.209	0.099
Q4FZU2	3	1	1.606	0.695	0.911	0.771	0.619	0.482	0.53	0.689	0.867
A0MZ67	8	1	1.061	1.016	1.091	0.681	0.513	0.347	0.349	0.372	0.324
P62890	6	1	0.822	0.72	0.894	0.489	0.528	0.305	0.283	0.175	0.066
B5DF91	7	1	0.957	0.988	0.978	0.516	0.387	0.223	0.174	0.133	0.097
P18265	3	1	1.005	0.962	1.084	0.597	0.525	0.299	0.306	0.348	0.175
Q8CF97	7	1	0.963	1.016	0.959	0.914	0.681	0.39	0.448	0.374	0.395
P62870	7	1	0.995	1.061	1.069	0.855	0.692	0.365	0.255	0.228	0.181
P62425	7	1	0.863	0.697	0.917	0.546	0.655	0.346	0.313	0.174	0.08
Q66HA6	5	1	0.948	1.027	1.017	0.79	0.85	0.659	0.585	0.554	0.332
Q562A2	7	1	0.919	0.987	1.114	0.725	0.768	0.57	0.341	0.353	0.311
P00173	5	1	0.934	0.986	0.994	0.875	0.893	0.692	0.545	0.459	0.381
P62634	6	1	0.938	0.996	1.086	0.941	0.927	0.797	0.758	0.686	0.62
Q66HG5	6	1	1.06	1.067	1.149	0.92	0.787	0.363	0.245	0.171	0.105
Q5XIF3	4	1	0.995	1.025	0.986	0.697	0.45	0.289	0.277	0.264	0.231
Q8VHE9	9	1	1.043	1.109	1.053	0.784	0.705	0.345	0.249	0.174	0.113
Q80Z70	5	1	0.955	0.941	0.959	0.856	0.779	0.614	0.489	0.375	0.296
P46101	7	1	0.932	0.976	1.021	0.849	0.773	0.63	0.591	0.554	0.469
P97519	8	1	0.989	1.005	1.016	0.859	0.782	0.533	0.415	0.322	0.224
Q498R3	8	1	0.935	0.842	0.894	0.864	0.67	0.535	0.442	0.305	0.154
D3ZQG6	6	1	1.005	1.039	1.002	0.595	0.465	0.281	0.289	0.2	0.146
Q5PQX1	8	1	1.03	1.112	1.071	0.836	0.748	0.411	0.326	0.251	0.155
P02696	7	1	1.071	1.167	1.151	1.071	0.73	0.397	0.252	0.225	0.135
P39069	8	1	1.014	1	1	0.674	0.428	0.263	0.228	0.229	0.175
Q9ES54	8	1	0.908	0.933	0.869	0.718	0.546	0.27	0.179	0.139	0.082
D4A4T9	5	1	1.079	1.114	1.058	0.881	0.653	0.35	0.284	0.251	0.192
Q62717	7	1	0.988	1.102	1.003	0.643	0.419	0.233	0.155	0.154	0.131
P28064	8	1	1.037	1.063	1.103	0.867	0.904	0.735	0.669	0.642	0.352
P05426	6	1	0.836	0.753	0.888	0.508	0.565	0.332	0.292	0.228	0.141
Q62656	7	1	0.938	0.822	0.91	0.557	0.498	0.326	0.252	0.23	0.162
Q9R1T3	5	1	0.917	1.087	1.066	0.865	0.684	0.602	0.444	0.436	0.365
Q9QZU7	6	1	1.023	1.002	1	0.462	0.28	0.175	0.091	0.09	0.058
Q6IUR5	5	1	0.919	1.031	1.018	0.885	0.903	0.719	0.614	0.58	0.482
P06302	5	1	1.033	1.16	1.092	1.027	1.023	0.862	0.703	0.753	0.695
Q923W4	5	1	0.931	0.943	0.966	0.86	0.846	0.686	0.563	0.502	0.381
O88994	7	1	1.019	0.976	1.058	0.797	0.653	0.523	0.387	0.255	0.189
Q3KR59	6	1	0.958	0.992	0.954	0.475	0.297	0.17	0.182	0.199	0.165
P97834	8	1	1.027	1.149	1.148	0.855	0.908	0.628	0.306	0.143	0.072
P19139	6	1	0.956	1.014	0.93	0.698	0.533	0.287	0.137	0.09	0.048
P52944	5	1	1.065	1.056	1.173	0.983	0.969	0.757	0.738	0.695	0.55
O35760	6	1	1.118	1.122	1.133	1.029	0.956	0.846	0.633	0.568	0.394
P31647	6	1	0.934	1.028	1.045	0.912	0.817	0.884	0.75	0.567	0.317
Q9WV97	4	1	1.093	1.093	1.21	1.012	1.114	0.837	0.564	0.551	0.254
P01946	6	1	1.079	1.174	1.119	0.921	1.082	0.903	0.813	0.728	0.275
Q4VSI4	8	1	0.86	0.871	0.934	0.366	0.307	0.155	0.142	0.109	0.099
Q5EGY4	7	1	0.978	1.038	1.043	0.883	0.863	0.667	0.507	0.299	0.193
Q63364	5	1
Q32KJ6	8	1	0.917	0.975	1.066	0.822	0.877	0.682	0.672	0.593	0.551
O08875	5	1	0.989	1.06	0.963	0.877	0.823	0.609	0.39	0.238	0.114
Q71UF4	6	1	1.007	1.049	1.041	0.813	0.737	0.52	0.387	0.211	0.131
P20788	4	1	1.096	1.174	1.035	0.935	1.158	0.859	0.591	0.311	0.193
Q62658	3	1	0.961	0.98	1.07	0.877	0.753	0.547	0.342	0.216	0.12
Q499N6	3	1	1.049	1.108	0.872	0.7	0.557	0.338	0.217	0.327	0.199
Q6AYP5	5	1	0.926	1.013	1.03	0.837	0.765	0.591	0.559	0.589	0.626
Q04970	1	1	0.959	1.055	1.058	0.825	0.744	0.565	0.42	0.281	0.157
D3ZTX0	4	1	0.939	1.042	1.055	0.939	1.028	0.755	0.526	0.289	0.15
Q5HZV9	7	1	0.961	1.165	1.026	0.897	0.78	0.499	0.34	0.239	0.233
B0BNM1	7	1	0.994	1.191	1.143	1.071	1.058	0.971	0.775	0.266	0.105
P58200	6	1	0.917	0.98	0.99	0.857	0.937	0.713	0.667	0.488	0.463
P08644	2	1	1.109	1.074	0.966	0.937	0.875	0.687	0.417	0.255	0.115
B5DEQ3	7	1	0.911	0.988	0.985	0.82	0.865	0.676	0.326	0.184	0.095
Q5FWT1	5	1	0.977	0.927	0.949	0.689	0.571	0.38	0.297	0.166	0.135
Q5PQN0	3	1	0.906	1.025	0.978	0.92	0.824	0.622	0.531	0.485	0.357
P28042	4	1	1.082	0.958	1.024	0.914	0.743	0.681	0.666	0.613	0.627
Q9EST6	3	1	0.987	0.976	0.961	0.432	0.367	0.212	0.22	0.197	0.127
Q925G1	5	1	0.999	1.06	1.058	0.765	0.536	0.48	0.423	0.407	0.324
F1LNI5	7	1	0.883	0.754	0.807	0.318	0.378	0.24	0.305	0.313	0.201
P00786	5	1	0.938	1.005	0.999	0.842	0.817	0.593	0.499	0.398	0.292
P41350	7	1	1.027	1.038	0.955	0.807	0.821	0.734	0.732	0.757	0.683
O35795	7	1	0.991	1.037	1.049	0.885	0.91	0.822	0.747	0.64	0.398
Q04753	4	1	1.093	1.155	1.065	1.063	1.083	0.892	0.703	0.536	0.346
P13471	4	1	1.056	0.78	1.033	0.617	0.507	0.346	0.245	0.154	0.103
Q63016	6	1	1.132	1.163	1.197	1.201	1.262	1.244	1.051	1.017	0.786
P11348	4	1	0.888	1.065	0.818	0.812	0.665	0.332	0.183	0.185	0.115
Q9JI66	8	1	1.157	1.264	0.936	1.055	0.711	0.468	0.511	0.289	0.14
D3ZYR1	6	1	0.881	0.987	0.949	0.66	0.551	0.424	0.315	0.364	0.272
P43138	5	1	0.96	0.979	0.973	0.356	0.315	0.196	0.17	0.159	0.119
Q5XIE8	5	1	1.028	1.089	1.036	0.954	0.904	0.704	0.549	0.561	0.498
Q05764	6	1	1.101	1.215	1.018	1.018	1.237	0.877	0.425	0.566	0.395
Q4QQT4	4	1	1.064	1.151	1.123	1.015	0.898	0.441	0.207	0.17	0.106
Q812E9	5	1	1.038	1.082	1.173	0.994	0.971	0.923	0.797	0.793	0.659
Q4KLH5	5	1
P27615	6	1	1.024	1.087	1.093	0.978	0.999	0.851	0.748	0.675	0.535
P86182	5	1	0.912	0.86	0.8	0.514	0.428	0.542	0.241	0.276	0.169
P55068	6	1
Q9WV63	7	1	0.851	0.815	0.839	0.445	0.308	0.182	0.154	0.158	0.119
Q4V8F9	7	1	0.991	1.042	0.994	0.557	0.325	0.17	0.148	0.098	0.08
P15651	7	1	0.767	0.971	0.866	0.898	0.662	0.453	0.429	0.309	0.107
Q5EAJ6	8	1	0.963	0.972	0.966	0.786	0.597	0.387	0.287	0.249	0.189
P35434	3	1	0.978	1.136	1.054	0.984	1.069	0.945	0.803	0.491	0.405
Q9EPB1	6	1	0.946	1.011	1.063	0.91	0.95	0.917	0.745	0.506	0.276
Q811Q2	5	1	1.043	0.915	0.909	0.733	0.573	0.445	0.365	0.336	0.176
Q9WU61	7	1	1.047	1.084	0.985	0.873	0.906	0.77	0.698	0.508	0.559
Q6UPE0	8	1	0.905	0.989	0.931	0.679	0.553	0.424	0.417	0.356	0.254
Q641X8	8	1	0.941	0.96	0.971	0.427	0.357	0.218	0.157	0.151	0.099
D4A1J4	6	1	0.939	0.993	0.994	0.814	0.746	0.594	0.527	0.26	0.098
P05765	4	1	0.939	0.995	0.931	0.704	0.511	0.348	0.274	0.131	0.104
Q00715	6	1	0.787	0.747	0.84	0.567	0.71	0.514	0.592	0.617	0.424
Q63524	4	1	0.974	1.096	1.105	1.02	0.984	0.723	0.49	0.224	0.139
Q5U318	5	1	0.992	1.01	1.019	0.689	0.573	0.351	0.334	0.314	0.251
Q3B7D0	6	1	1.007	0.978	1.07	0.808	0.807	0.608	0.459	0.306	0.115
P62744	7	1	0.989	1.041	1.01	0.829	0.677	0.418	0.275	0.173	0.075
Q32Q06	7	1	1.032	1.015	1.038	0.76	0.668	0.46	0.361	0.237	0.076
Q99P75	5	1	0.942	0.938	0.859	0.624	0.483	0.307	0.175	0.122	0.08
Q5BK81	6	1	0.945	1.043	1.015	0.477	0.39	0.215	0.212	0.153	0.142
Q6AYB4	7	1	0.967	0.902	0.876	0.489	0.439	0.326	0.242	0.22	0.142
P55260	6	1	0.932	1.004	1.019	0.346	0.298	0.172	0.168	0.148	0.091
Q6IG02	4	1	1.625	1.026	1.393	0.714	0.69	0.778	0.867	0.928	1.123
P47863	4	1	1.019	1.064	1.054	1.043	1.104	1.186	1.183	1.164	1.11
P18666	3	1	0.886	0.903	0.969	0.627	0.594	0.358	0.356	0.345	0.371
Q4V8B0	5	1	1.207	1.661	1.402	1.195	1.184	0.994	0.914	0.534	0.759
Q64620	7	1	0.977	1.067	1.015	0.88	0.855	0.7	0.489	0.43	0.227
D4A631	5	1	1.01	0.956	1.069	0.604	0.438	0.267	0.252	0.229	0.172
Q5U2U2	6	1	0.961	1.009	0.967	0.559	0.402	0.225	0.161	0.089	0.056
Q4V7F2	5	1	0.885	0.884	0.973	0.655	0.803	0.373	0.355	0.168	0.108
Q6PDU1	2	1	0.849	0.888	0.925	0.762	0.751	0.578	0.479	0.297	0.179
P70550	2	1	1.126	1.031	1.107	1.031	0.74	0.555	0.46	0.238	0.267
Q6AYB5	6	1	1.026	0.929	0.971	0.422	0.281	0.165	0.123	0.121	0.064
P28077	5	1	0.904	1.055	1.038	0.966	1.004	0.884	0.76	0.788	0.485
P63012	4	1	0.9	0.919	0.983	0.763	0.702	0.482	0.3	0.229	0.162
P09811	2	1
P97874	6	1	0.979	0.826	0.95	0.388	0.351	0.179	0.153	0.13	0.114
P85969	4	1	1.017	1.12	1.134	0.88	0.788	0.571	0.409	0.414	0.25
P27274	5	1	0.83	0.947	0.974	0.867	0.893	0.665	0.627	0.602	0.509
Q5I0C3	6	1	1.099	1.029	1.034	0.569	0.296	0.197	0.116	0.123	0.034
P63074	5	1	0.924	0.979	0.924	0.743	0.55	0.301	0.19	0.155	0.1
Q9EQR2	6	1	1.008	1.067	1.119	0.809	0.731	0.413	0.256	0.196	0.148
Q2A121	6	1	1.054	1.105	1.054	0.831	0.742	0.627	0.492	0.487	0.348
Q6AXT5	6	1	0.977	0.958	0.978	0.788	0.708	0.517	0.353	0.174	0.103
P62994	7	1	0.98	1.004	1.057	0.816	0.648	0.303	0.213	0.145	0.101
Q2TA68	7	1	1.004	1.077	1.038	0.872	0.564	0.396	0.201	0.239	0.17
P17074	7	1	0.962	0.93	0.992	0.752	0.644	0.524	0.462	0.346	0.309
P63095	5	1	0.892	0.87	1.006	0.726	0.574	0.313	0.238	0.11	0.101
Q5BK20	5	1	0.981	0.934	0.956	0.767	0.82	0.715	0.713	0.739	0.667
Q6MG49	7	1	1.065	1.04	1.13	0.84	0.753	0.538	0.38	0.299	0.26
Q4QQS3	8	1	1.036	1.016	1.194	0.953	0.912	0.5	0.315	0.297	0.191
Q9JHU5	6	1	0.957	0.944	0.912	0.61	0.573	0.3	0.233	0.143	0.119
P61972	3	1	1.048	1.026	1.118	0.954	1.194	0.876	0.909	0.711	0.371
D4A7N1	6	1	0.812	0.852	0.669	0.63	0.635	0.607	0.518	0.453	0.419
P0C5E3	6	1	1.045	1.051	1.096	0.75	0.583	0.336	0.219	0.157	0.108
P08592	7	1	1.026	1.148	1.208	1	0.97	0.724	0.706	0.551	0.425
Q6I7R3	5	1	0.917	0.968	1.017	0.819	0.568	0.212	0.166	0.087	0.035
P22509	7	1	1.004	0.839	0.9	0.686	0.546	0.304	0.202	0.162	0.147
P04631	4	1	1.092	1.191	1.103	1.124	1.116	0.961	0.823	0.792	0.732
Q9Z0V6	6	1	0.99	1.118	1.061	0.955	1.016	0.853	0.676	0.351	0.108
Q05140	4	1	0.901	1.002	0.974	0.853	0.805	0.585	0.359	0.293	0.257
P62243	4	1	1.005	0.87	0.94	0.599	0.634	0.386	0.459	0.363	0.273
P21531	6	1	0.91	0.912	1	0.643	0.612	0.432	0.341	0.344	0.18
Q9Z254	5	1	0.993	1.123	1.085	0.757	0.638	0.548	0.397	0.421	0.357
P62775	4	1	0.976	1.06	1.064	0.756	0.512	0.233	0.175	0.182	0.15
Q5I0E7	5	1	1.21	1.04	1.199	0.997	1.005	0.729	0.53	0.247	0.076
P29994	2	1	1.062	1.075	0.959	0.616	0.384	0.24	0.188	0.209	0.13
P29534	4	1	0.926	0.982	0.952	0.745	0.648	0.457	0.348	0.342	0.337
Q4KM73	5	1	1.007	0.948	0.911	0.462	0.307	0.175	0.147	0.127	0.099
P80349	2	1	0.901	1.137	0.941	1.189	1.158	1.143	0.798	0.636	0.583
Q64591	6	1	0.924	1.028	1.046	0.906	0.789	0.453	0.296	0.24	0.169
Q6P799	7	1	0.917	1.01	0.972	0.773	0.673	0.369	0.18	0.136	0.09
Q9JHZ4	6	1	0.886	0.957	0.878	0.582	0.496	0.328	0.326	0.299	0.262
P36860	1	1	1.004	0.908	0.938	0.907	0.85	0.713	0.419	0.233	0.152
P46844	5	1	1.002	1.005	0.982	0.599	0.36	0.214	0.185	0.134	0.092
Q5U2N8	5	1	1.045	0.848	1.013	0.615	0.541	0.337	0.194	0.216	0.132
P08082	9	1	0.975	1.03	1.024	0.728	0.659	0.521	0.474	0.408	0.447
P43245	4	1	1.08	1.007	1.013	0.459	0.401	0.262	0.213	0.15	0.11
P37805	5	1	1.039	1.125	1.066	0.813	0.69	0.383	0.322	0.256	0.171
P70478	5	1	1.302	1.083	1.037	1.215	1.161	0.752	1.161	0.888	0.955
P68403	1	1
O08618	5	1	0.994	0.932	0.997	0.823	0.955	0.749	0.47	0.172	0.086
P47868	7	1	0.943	0.994	0.981	0.96	1.107	0.901	0.66	0.796	0.584
Q63688	5	1	0.91	0.86	0.779	0.512	0.345	0.192	0.184	0.133	0.081
Q505J9	5	1	1.006	0.971	0.93	0.517	0.309	0.211	0.172	0.168	0.135
Q08602	7	1	0.883	0.931	0.958	0.771	0.506	0.268	0.273	0.173	0.116
Q9Z1N4	5	1	1.055	1.091	1.163	0.827	0.658	0.433	0.279	0.228	0.08
P63326	5	1	1.008	0.95	1.21	0.751	0.837	0.804	0.845	0.645	0.616
P70470	5	1	0.977	1.052	1.088	0.885	0.853	0.462	0.208	0.097	0.071
Q3KRE0	7	1	0.804	0.72	0.701	0.48	0.632	0.573	0.72	0.66	0.607
Q80Z30	4	1	1.082	0.97	1.152	0.883	0.693	0.433	0.156	0.286	0.264
Q62839	7	1	0.847	0.873	0.824	0.454	0.494	0.277	0.263	0.251	0.329
Q8R491	1	1
Q6PEC1	7	1	0.967	1.032	0.998	0.932	0.81	0.643	0.55	0.378	0.342
Q6AYE2	5	1	0.957	0.921	0.933	0.424	0.329	0.216	0.21	0.19	0.146
Q5BJU7	4	1	0.971	0.974	1.005	0.844	0.805	0.557	0.416	0.43	0.358
Q811A3	5	1	1.1	1.102	1.042	0.926	0.921	0.57	0.459	0.389	0.195
Q04931	4	1
Q5HZE4	6	1	0.9	0.97	0.925	0.883	0.65	0.348	0.274	0.134	0.088
Q5XFW8	7	1
Q5U216	1	1
P61621	7	1	0.965	0.966	0.98	0.887	0.882	0.746	0.6	0.412	0.171
Q9EQG6	5	1
Q7TP54	4	1	0.956	0.969	0.942	0.902	0.908	0.737	0.703	0.653	0.538
Q63754	1	1	1.078	1.062	1.054	0.957	0.949	0.984	0.702	0.756	0.895
Q6P7Q4	6	1	0.944	1.063	1.111	1.042	0.968	0.838	0.783	0.673	0.38
Q64568	1	1	1.062	0.993	1.146	0.684	0.688	0.395	0.243	0.228	0.165
Q07205	6	1	0.918	0.907	0.969	0.662	0.404	0.205	0.181	0.157	0.151
P20909	4	1
Q9QZ81	5	1	0.911	0.996	0.956	0.766	0.784	0.56	0.485	0.481	0.282
Q03348	5	1	0.966	1.111	0.979	0.724	0.466	0.263	0.211	0.188	0.121
Q4V8E4	6	1	1.249	1.221	1.286	1.083	1.018	0.829	0.654	0.521	0.548
Q6AXM7	6	1	1.061	1.159	1.182	0.792	0.849	0.69	0.486	0.417	0.367
Q64654	6	1	0.945	1.083	0.902	0.566	0.43	0.231	0.164	0.134	0.107
Q62825	5	1	0.865	0.954	0.93	0.449	0.425	0.268	0.239	0.25	0.196
Q5PQM2	2	1
O88658	5	1	1.063	0.967	1.114	0.59	0.467	0.357	0.245	0.28	0.227
P19492	1	1	0.986	1.119	1.281	0.9	0.638	0.548	0.238	0.252	0.133
D4ACN8	6	1	0.989	1.09	0.952	0.878	0.946	0.691	0.753	0.68	0.529
Q9WTP0	5	1
O55043	6	1	0.998	1.093	1.183	0.649	0.683	0.523	0.49	0.426	0.388
Q32PX2	4	1	0.977	0.885	0.936	0.441	0.41	0.22	0.185	0.157	0.091
Q562C9	6	1	0.993	0.987	0.981	0.724	0.633	0.405	0.255	0.172	0.106
D3Z8L7	4	1	0.99	0.956	0.931	0.614	0.577	0.379	0.344	0.18	0.132
Q9QZK8	6	1	1.04	1.017	1.044	0.86	0.922	0.726	0.705	0.588	0.317
Q5PQJ6	4	1	0.886	1.032	1.016	0.828	0.852	0.672	0.658	0.669	0.661
Q66HG9	5	1	1.03	1.057	1.33	1.226	0.97	0.515	0.387	0.286	0.125
P08503	5	1	0.97	1.038	1.009	0.885	0.887	0.56	0.318	0.09	0.048
P41123	5	1	1.014	1.087	1.026	0.871	0.901	0.78	0.768	0.76	0.78
Q5XIG4	4	1	1.099	1.143	1.156	0.947	1.041	0.868	0.747	0.716	0.702
Q2M2R8	5	1	1.057	0.899	0.972	0.606	0.628	0.411	0.289	0.273	0.294
P36876	4	1	0.955	1.058	0.928	0.855	0.687	0.521	0.292	0.183	0.147
Q5XI31	6	1	0.977	0.906	0.93	0.841	0.821	0.484	0.319	0.242	0.177
Q4V7E8	3	1	0.856	0.831	0.816	0.537	0.498	0.386	0.365	0.344	0.396
P62246	5	1	0.78	0.696	0.834	0.414	0.397	0.248	0.163	0.097	0.056
Q9ESN0	4	1	1.022	1.253	1.178	0.64	0.582	0.636	0.578	0.413	0.4
Q6PDU7	3	1	0.909	1.007	0.971	0.967	0.961	0.73	0.527	0.135	0.044
Q5FVL2	6	1	1.039	1.071	1.047	0.874	0.723	0.293	0.237	0.164	0.153
Q66H59	4	1	1.011	1.162	1.157	0.854	1.065	0.909	0.939	0.79	0.909
Q6AYN2	5	1	0.942	0.878	0.917	0.716	0.818	0.386	0.396	0.232	0.137
P62959	4	1	0.979	1.076	1.004	0.941	0.834	0.697	0.564	0.27	0.196
Q66HG4	5	1	0.909	0.965	0.985	0.825	0.642	0.265	0.14	0.094	0.049
Q3KRD5	6	1	0.981	0.786	0.708	0.293	0.234	0.146	0.128	0.074	0.066
Q7TNK0	4	1	1.043	1.262	1.257	1.112	0.861	0.772	0.689	0.611	0.532
P60881	3	1	1.045	1.177	1.136	1.029	1.006	0.801	0.874	0.85	0.881
P60203	5	1	0.966	1.005	1.102	0.978	0.956	0.996	0.8	0.742	0.611
Q64559	7	1	0.952	1.124	1.074	0.973	1.11	0.933	0.882	0.912	0.532
P22062	6	1	1.042	1.011	1.085	0.905	0.804	0.367	0.258	0.222	0.147
P97839	6	1	0.958	1.111	1.055	0.985	0.85	0.657	0.476	0.335	0.257
Q9QZA6	6	1	0.994	1.063	1.04	1.041	1.11	1.021	0.972	0.818	0.839
Q5XIP9	6	1	0.995	1.004	0.997	0.801	0.696	0.399	0.317	0.217	0.12
P08699	4	1	1.023	1.021	1.084	0.788	0.69	0.35	0.294	0.133	0.058
Q01460	5	1	0.932	0.957	0.966	0.722	0.747	0.608	0.396	0.346	0.267
Q68FX1	4	1	1.06	1.083	1.063	0.905	0.524	0.298	0.091	0.01	0.143
Q6IFU7	1	1	1.148	0.733	0.796	0.731	0.413	0.352	0.607	0.478	0.738
Q5GFD9	5	1	1.012	1.212	1.096	0.698	0.557	0.217	0.183	0.127	0.12
P11960	4	1	0.985	1.037	1.022	0.655	0.365	0.175	0.118	0.078	0.024
P35280	3	1	1.149	0.849	1.299	0.662	0.79	0.497	0.393	0.194	0.102
P32089	5	1	1.017	1.175	1.094	1.005	1.042	0.908	0.901	1.172	1.293
Q6P689	5	1	0.822	0.921	1.003	0.842	0.675	0.549	0.426	0.255	0.165
Q6P791	2	1	0.937	1.096	1.051	1.032	0.954	0.807	0.719	0.547	0.319
Q6AYG5	4	1	1.014	1.054	0.952	0.767	0.775	0.53	0.398	0.279	0.165
O70352	4	1	1.012	1.081	1.08	0.969	1.016	0.844	0.782	0.734	0.752
Q5M819	5	1	0.968	0.982	1.082	0.98	1.027	0.792	0.673	0.51	0.159
Q5XIT1	3	1	0.977	0.997	0.992	0.666	0.463	0.239	0.169	0.187	0.111
O88339	5	1	1.068	1.155	1.132	0.752	0.574	0.27	0.248	0.24	0.204
Q64537	6	1	0.945	1.095	1.102	0.928	0.912	0.479	0.256	0.181	0.107
Q9WU34	7	1	0.963	1.077	1.065	0.818	0.731	0.417	0.194	0.176	0.135
Q5I0P2	3	1	0.92	1.088	1.013	0.963	0.917	0.829	0.659	0.682	0.463
P20650	4	1	1.019	0.989	0.96	0.616	0.374	0.267	0.202	0.198	0.166
P31424	6	1	0.966	1.03	0.935	0.757	0.756	0.527	0.489	0.378	0.291
O35179	3	1	0.925	0.936	1.034	0.768	0.546	0.35	0.38	0.439	0.363
Q9ESH6	3	1	1.034	1.078	1.028	0.941	0.98	0.853	0.638	0.581	0.24
E9PSK7	5	1	0.854	0.927	0.836	0.656	0.48	0.317	0.267	0.274	0.187
Q63544	4	1	1.115	1.172	1.197	1.03	0.923	0.86	0.911	0.828	1.05
P84076	2	1
Q1WIM2	4	1	1.018	1.095	1.095	0.762	0.848	0.709	0.614	0.634	0.507
Q10473	5	1	1.042	1.062	0.981	0.876	0.641	0.418	0.336	0.312	0.284
Q5U2V8	4	1	0.828	0.963	1.037	0.774	0.55	0.29	0.284	0.237	0.268
Q5RKH7	4	1	0.994	1.06	1.069	0.822	0.888	0.72	0.606	0.5	0.329
P49793	6	1	0.805	0.713	0.65	0.425	0.394	0.229	0.187	0.161	0.173
P62501	2	1	1.031	0.952	1.071	0.794	0.608	0.538	0.396	0.367	0.312
Q62868	5	1	0.931	0.941	0.935	0.531	0.429	0.299	0.349	0.243	0.243
Q99PD4	7	1	0.887	0.992	0.956	0.795	0.661	0.501	0.41	0.217	0.107
Q5U211	4	1	0.966	0.881	0.862	0.377	0.434	0.229	0.28	0.315	0.188
Q5U2M6	4	1	0.909	0.954	1	0.876	0.69	0.422	0.295	0.297	0.333
Q6AYK8	6	1	1.046	0.943	0.897	0.423	0.349	0.133	0.08	0.108	0.01
P97544	6	1	0.96	0.987	1.035	0.92	0.959	0.913	0.913	0.871	0.823
O35095	6	1	0.898	0.924	1.006	0.485	0.259	0.173	0.124	0.118	0.048
Q711G3	4	1	0.991	1.046	1.119	0.857	1.046	0.767	0.649	0.477	0.158
Q6J4I0	5	1
Q3B7U9	3	1
P28073	4	1	0.966	1.048	1.186	0.972	1.02	0.921	0.867	0.881	0.712
P29419	4	1	1.038	1.146	1.163	1.007	1.032	0.804	0.663	0.341	0.259
P41777	6	1	0.957	0.878	0.959	0.733	0.704	0.636	0.696	0.596	0.616
P62083	6	1	1.014	0.85	1.024	0.546	0.613	0.396	0.37	0.23	0.18
P01026	6	1	1.112	0.944	1.016	0.738	0.757	0.684	0.612	0.444	0.302
D4AB66	4	1	0.868	0.832	0.751	0.367	0.418	0.273	0.234	0.212	0.184
Q9Z339	5	1	0.943	1.019	1.129	0.964	0.994	0.69	0.64	0.539	0.184
O88506	4	1	1.02	0.879	0.818	0.44	0.322	0.204	0.166	0.177	0.12
Q6PDV7	6	1	0.997	1.041	1.185	0.611	0.567	0.36	0.317	0.245	0.162
Q6IFV3	2	1	1.902	0.919	1.298	0.825	0.644	0.947	0.863	1.028	1.193
P21571	4	1	1.009	1.112	1.087	1.09	1.036	0.814	0.601	0.509	0.585
Q80W92	6	1	1.029	1.081	0.976	0.885	0.86	0.703	0.449	0.234	0.157
P55009	4	1	0.967	1.143	1.095	0.884	0.741	0.494	0.383	0.334	0.267
Q6AXU6	3	1	1.005	1.222	1.059	0.987	0.981	0.575	0.473	0.235	0.286
Q91ZY8	5	1	1	0.957	1.103	0.823	0.693	0.584	0.41	0.34	0.282
Q9WTT2	7	1	0.943	1.05	1.005	0.453	0.239	0.092	0.075	0.046	0.017
Q6AXQ5	4	1	1.032	1.094	1.025	0.873	0.741	0.552	0.412	0.252	0.123
P21818	2	1	1.001	1.079	1.206	0.849	0.771	0.588	0.464	0.346	0.295
P55213	5	1	1.005	1.051	1.087	0.867	0.981	0.731	0.783	0.668	0.302
Q64566	5	1	0.85	0.844	0.945	0.639	0.545	0.319	0.261	0.245	0.167
Q5XI29	5	1	0.913	1.205	1.021	0.982	0.783	0.494	0.389	0.202	0.172
Q5U2N0	5	1	1.035	1.032	1.002	0.855	0.749	0.596	0.394	0.285	0.134
Q498E0	3	1	1.08	1.127	1.034	0.886	0.777	0.496	0.402	0.408	0.277
B2RYD6	5	1
Q5M7A7	4	1	1.044	1.025	1.057	0.981	0.56	0.406	0.167	0.154	0.381
Q63377	5	1	1.178	1.273	1.052	1.197	1.299	1.005	0.798	0.446	0.241
Q9R1J8	5	1	0.95	1.106	1.16	0.682	0.59	0.403	0.3	0.455	0.187
Q63424	6	1	0.97	1.084	1.082	0.888	0.959	0.839	0.768	0.66	0.352
P41565	5	1	0.915	1.081	1.066	0.898	0.622	0.344	0.174	0.119	0.058
Q99MY2	4	1	0.88	0.854	0.91	0.428	0.354	0.217	0.221	0.158	0.14
Q8CG45	4	1	1.04	1.081	1.034	0.802	0.605	0.253	0.143	0.084	0.033
Q7TPJ0	3	1	0.993	1.068	1.075	0.958	0.951	0.837	0.642	0.381	0.223
O70377	3	1	0.974	1.047	1.062	0.835	0.882	0.714	0.837	0.703	0.823
Q68FQ7	6	1	0.91	0.959	0.998	0.745	0.626	0.357	0.26	0.198	0.126
F1LYQ8	5	1	1	1.099	1.187	0.868	0.738	0.619	0.421	0.378	0.18
P12001	4	1	0.784	0.618	0.826	0.463	0.511	0.337	0.257	0.221	0.155
Q5BJ92	3	1
P22734	5	1	0.921	1.027	1.015	0.765	0.645	0.322	0.216	0.178	0.155
P62250	6	1	0.858	0.72	0.791	0.461	0.426	0.261	0.217	0.104	0.059
A1L108	5	1	1.005	1.018	1.053	0.829	0.766	0.571	0.478	0.32	0.157
Q5XIA4	3	1	0.877	0.956	0.909	0.563	0.493	0.302	0.338	0.199	0.139
P08081	7	1	0.952	0.976	0.993	0.728	0.634	0.483	0.475	0.483	0.465
Q9JJM9	6	1	0.927	0.976	1.037	0.873	0.737	0.419	0.188	0.165	0.121
A0JPQ9	5	1	0.905	1.002	1.016	0.797	0.794	0.527	0.392	0.276	0.152
Q03346	5	1	0.939	0.919	0.963	0.622	0.354	0.181	0.092	0.114	0.048
D3ZEF4	5	1	0.907	0.827	0.802	0.356	0.159	0.134	0.092	0.066	0.063
P49088	5	1	0.981	1.123	0.982	0.882	0.757	0.415	0.262	0.199	0.129
Q5U367	6	1	0.868	0.852	0.849	0.779	0.639	0.319	0.265	0.239	0.083
Q62967	4	1	0.866	0.9	1.036	0.607	0.342	0.171	0.118	0.08	0.072
F1LM93	3	1	0.875	0.816	0.858	0.414	0.28	0.127	0.15	0.085	0.01
Q99MI7	5	1	1.028	1.008	0.967	0.462	0.209	0.108	0.093	0.055	0.036
P06762	4	1	1.006	1.083	1.078	0.735	0.506	0.253	0.17	0.211	0.147
Q8K3X8	4	1	0.971	0.956	1.03	0.845	0.878	0.68	0.649	0.619	0.582
P86252	5	1	0.942	0.916	1.051	0.905	0.969	0.795	0.726	0.614	0.353
P62278	6	1	0.887	0.766	0.905	0.511	0.513	0.297	0.268	0.131	0.091
Q9Z2X5	4	1
P36370	5	1	1.202	0.971	1.07	0.431	0.33	0.145	0.139	0.163	0.109
Q6AY63	5	1	1.001	1.037	0.914	0.863	0.754	0.532	0.442	0.263	0.207
Q9Z1Z3	5	1	0.975	1.047	1.09	0.936	0.812	0.601	0.433	0.41	0.347
P81128	4	1	1.043	1.058	0.978	0.668	0.56	0.418	0.342	0.246	0.175
Q5PPN7	4	1	1.056	1.293	1.179	0.544	0.343	0.162	0.105	0.135	0.072
Q792H5	5	1	0.955	0.991	1.028	0.671	0.528	0.254	0.156	0.096	0.067
Q6P4Z9	4	1	1.181	1.155	1.088	1.005	1.011	0.883	0.518	0.49	0.21
Q2LAP6	5	1	0.991	1.051	1.09	0.84	0.642	0.464	0.361	0.306	0.261
Q6VBQ5	2	1	0.984	1.171	1.198	1.007	0.955	0.842	0.797	0.808	0.739
Q68FW9	5	1	0.926	1.068	1.05	0.959	0.889	0.673	0.359	0.267	0.189
Q63135	4	1	1.236	1.539	1.82	1.618	2.124	2	1.303	1.438	1.787
Q8CGU6	5	1	0.882	0.914	0.991	0.845	0.912	0.737	0.622	0.599	0.518
P05714	3	1
Q76EQ0	3	1	0.829	0.937	0.989	0.695	0.601	0.397	0.313	0.285	0.088
Q9JMB5	5	1	0.973	0.998	1.01	0.696	0.533	0.328	0.309	0.255	0.216
B2RYI0	3	1	1.135	0.957	1.048	0.923	1.014	0.745	0.514	0.322	0.01
Q6AYR2	3	1	0.674	0.849	0.946	0.466	0.329	0.197	0.205	0.162	0.078
Q7TP98	5	1	1.111	0.978	1.076	0.85	0.923	0.559	0.452	0.099	0.038
Q68FT3	4	1	0.893	0.991	0.884	0.921	0.715	0.615	0.533	0.507	0.307
P86172	4	1	0.854	0.84	0.851	0.304	0.28	0.198	0.168	0.151	0.068
Q4V8B7	5	1	0.937	1.12	0.985	0.848	0.896	0.811	0.606	0.424	0.252
P61354	5	1	0.766	0.62	0.738	0.391	0.324	0.218	0.144	0.116	0.061
Q66HR0	4	1	0.988	1.081	1.075	0.827	0.599	0.501	0.344	0.217	0.145
P62329	3	1	1.014	0.989	1.092	0.838	0.871	0.751	0.774	0.734	0.645
P04646	4	1	0.759	0.638	0.778	0.396	0.308	0.2	0.181	0.111	0.066
O35986	5	1	0.978	1.073	1.189	0.798	0.925	0.75	0.794	0.663	0.763
Q80Z36	4	1	0.988	1.208	1.049	0.787	0.782	0.574	0.38	0.34	0.16
Q62632	6	1	1.238	1.125	1.4	1.044	1.015	0.84	0.616	0.542	0.665
Q498U4	5	1	1.082	1.147	1.249	0.932	1.216	1.059	1.027	1.15	1.284
Q9QYW3	5	1	1.044	1.021	0.977	0.886	0.706	0.402	0.195	0.169	0.066
Q63537	3	1	0.975	1.093	0.965	0.874	0.537	0.336	0.235	0.244	0.185
Q9Z272	7	1	1.015	0.992	1.002	0.642	0.555	0.358	0.282	0.229	0.19
Q5U2N3	5	1
Q5FVN0	5	1	0.99	1.085	1.017	0.893	0.759	0.49	0.281	0.172	0.097
P20171	1	1
Q66H28	4	1	1.031	1.203	1.112	1.185	1.038	0.902	0.808	0.624	0.406
Q68A21	5	1	0.911	0.944	0.912	0.848	0.783	0.612	0.53	0.454	0.167
Q5M9I5	3	1	1.064	1.033	1.178	0.979	0.956	0.673	0.429	0.339	0.335
Q9QX69	7	1	0.906	1.017	1.076	0.745	0.688	0.447	0.381	0.133	0.028
Q5M827	4	1	1.054	0.951	0.999	0.787	0.713	0.318	0.36	0.261	0.155
Q68FQ2	3	1	1.015	1.254	1.167	0.781	0.863	0.571	0.465	0.254	0.325
Q9Z2Z8	4	1	0.929	0.884	0.847	0.569	0.458	0.311	0.223	0.188	0.089
Q63635	5	1
P19814	5	1	0.853	1.087	1	0.963	0.844	0.898	0.738	0.734	0.726
Q3B7D1	5	1	0.862	0.871	0.931	0.836	0.665	0.268	0.117	0.1	0.046
B2RYN7	3	1	1.236	1.108	1.251	0.499	0.181	0.12	0.23	0.195	0.155
Q9R064	2	1	1.015	0.826	0.869	0.456	0.382	0.246	0.242	0.225	0.149
Q4G074	4	1	0.939	0.963	0.931	0.433	0.383	0.245	0.185	0.149	0.113
P34067	5	1	0.991	0.982	1.094	0.917	1.047	0.902	0.799	0.823	0.624
Q6AY55	7	1
Q5I0L4	3	1	1.221	1.079	0.897	0.684	0.676	0.387	0.498	0.194	0.119
Q810F4	4	1	1.025	1.048	1.04	0.93	0.899	0.706	0.466	0.29	0.172
A2RRU1	6	1	1.39	1.49	1.33	1.4	1.17	0.86	0.57	0.68	0.44
Q9WUS0	5	1	0.905	0.943	0.9	0.424	0.233	0.097	0.058	0.068	0.045
Q66HF8	4	1
Q5XIG5	5	1	0.862	0.883	0.94	0.799	0.926	0.473	0.233	0.269	0.198
Q5U1X1	3	1	1.053	0.998	1.104	0.91	0.988	0.869	0.923	0.699	0.335
Q7TT49	7	1	0.995	1.084	0.895	0.589	0.634	0.514	0.479	0.475	0.518
Q9JKL8	5	1	0.794	1	1.162	0.743	0.603	0.662	0.559	0.743	0.831
Q4FZT6	1	1
Q63530	3	1	1.1	1.176	1.324	1.173	1.197	1.07	0.909	0.645	0.233
P35745	4	1	1.226	1.162	1.104	0.744	0.526	0.295	0.274	0.242	0.208
Q3B8N7	3	1	1.057	1.058	1.008	0.906	0.826	0.731	0.647	0.572	0.604
Q4V897	6	1	0.937	0.795	0.779	0.94	0.814	0.443	0.334	0.205	0.088
Q6LED0	1	1
P17955	5	1	1.005	0.784	0.856	0.473	0.473	0.278	0.337	0.356	0.319
O35346	6	1	1.039	1.155	1.204	0.806	0.417	0.141	0.117	0.058	0.01
Q9R037	3	1	1.006	1.129	1.394	1.018	1.09	0.732	0.59	0.592	0.603
Q99M63	5	1	1.053	1	1.018	0.567	0.366	0.247	0.228	0.141	0.122
Q9EQX9	5	1	0.951	1.018	0.988	0.684	0.403	0.2	0.124	0.093	0.049
P62919	5	1	0.678	0.684	0.768	0.439	0.45	0.32	0.293	0.23	0.158
Q4G009	4	1	1.05	1.123	1.033	1.032	0.817	0.697	0.35	0.199	0.148
P47198	2	1	0.818	0.857	0.922	0.712	0.836	0.544	0.441	0.4	0.221
O88775	4	1	1.098	1.293	1.055	1.083	1.003	0.973	0.599	0.584	0.575
Q62627	3	1	1.227	1.539	1.195	1.187	1.391	1.172	1.367	0.789	0.906
P0CC09	1	1	0.776	0.87	0.9	0.713	0.807	0.603	0.621	0.827	0.732
P24050	4	1	1.147	1.067	1.201	0.669	0.686	0.452	0.398	0.36	0.332
Q6P747	6	1	0.896	0.881	1.033	0.583	0.649	0.447	0.47	0.469	0.391
G3V9D0	5	1	1.004	1.059	1.062	0.939	0.939	0.491	0.374	0.277	0.181
Q07116	6	1	0.97	1.081	1.016	0.899	0.866	0.696	0.581	0.438	0.292
Q6QBQ4	3	1	0.942	1.036	0.928	0.77	0.986	0.683	0.705	0.748	0.288
Q9EQH5	1	1	0.822	0.835	1.064	0.754	0.699	0.398	0.292	0.233	0.309
P11240	4	1	0.948	0.947	0.982	0.806	0.831	0.656	0.544	0.31	0.247
P58405	5	1	0.919	0.821	0.939	0.685	0.58	0.499	0.337	0.203	0.1
P20611	6	1	0.97	1.091	1.166	0.949	1.059	0.853	0.674	0.557	0.341
Q3B8Q0	3	1	1.147	1.058	1.062	0.907	0.751	0.631	0.324	0.413	0.369
P35286	3	1	0.762	0.712	0.945	0.608	0.4	0.227	0.12	0.099	0.048
Q5XIA8	3	1	0.966	1.017	0.967	0.901	0.739	0.701	0.638	0.397	0.359
Q5U1Z2	5	1	0.962	1.013	1.181	0.996	0.993	0.822	0.683	0.516	0.297
P24049	4	1	1.016	0.961	1.035	0.616	0.563	0.409	0.348	0.306	0.262
D3ZDK7	4	1	1.006	1.046	1.1	1.07	1.068	0.962	0.926	0.705	0.22
P60192	4	1	1.079	0.98	0.965	0.907	0.716	0.548	0.376	0.311	0.273
Q4FZU8	4	1	1.023	1.104	1.163	0.44	0.316	0.233	0.249	0.165	0.149
P55770	4	1	0.981	0.842	0.941	0.728	0.834	0.523	0.507	0.257	0.154
Q6P7R8	5	1	1.079	1.102	0.968	0.778	0.599	0.285	0.198	0.108	0.049
Q5U2X0	3	1	0.868	0.816	1.037	0.811	0.695	0.663	0.579	0.616	0.484
Q01728	4	1	0.94	0.991	1.08	0.895	0.868	0.616	0.526	0.459	0.31
Q9WUC4	2	1	0.955	1.114	1.069	1.103	1.086	0.841	0.81	0.61	0.325
Q68FW7	6	1	1.165	1.005	1.115	0.853	0.911	0.724	0.544	0.271	0.197
Q63690	2	1	0.981	1.134	0.991	1.044	1.093	0.81	0.772	0.744	0.643
Q5FWY5	4	1	1.031	0.967	0.902	0.488	0.267	0.177	0.154	0.167	0.13
O35787	2	1
P19356	4	1	0.985	1.099	1.136	1.101	1.001	0.816	0.817	0.813	0.779
Q568Z4	3	1	1.21	1.208	1.116	1.102	0.91	0.942	0.637	0.375	0.228
P21451	5	1
Q6MGB5	3	1	1.002	0.981	0.947	0.869	0.655	0.534	0.417	0.258	0.101
Q9EQV6	3	1	0.928	0.886	0.93	0.883	0.784	0.546	0.545	0.429	0.252
Q63362	3	1	0.992	1.143	1.095	0.849	0.455	0.313	0.218	0.209	0.148
Q80WE1	5	1	0.894	0.983	1.023	0.504	0.444	0.208	0.165	0.122	0.091
Q8R4Z9	3	1	0.977	0.92	0.843	0.627	0.593	0.282	0.255	0.198	0.193
P63219	4	1	0.993	1.027	1.043	0.873	0.749	0.445	0.296	0.272	0.225
Q5XIA1	4	1	1.002	1	1.029	0.831	0.742	0.431	0.341	0.165	0.122
Q5PPH0	4	1	0.95	1.012	0.935	0.548	0.367	0.201	0.181	0.173	0.166
B0BNE5	5	1	0.955	1.033	1.04	0.436	0.217	0.121	0.082	0.074	0.024
P84245	1	1	0.796	0.799	0.914	0.608	0.905	0.672	0.99	1.652	1.826
Q641W2	4	1	0.979	1.129	0.833	0.935	0.698	0.522	0.434	0.346	0.135
Q5PPL3	7	1	0.896	1.056	0.961	0.795	0.632	0.239	0.11	0.086	0.046
P84039	4	1	1.016	1.127	1.097	1.088	1.101	0.991	0.891	0.872	0.848
Q566E5	3	1	1.099	1.091	0.993	1.075	0.702	0.36	0.302	0.254	0.185
Q7TP48	4	1	1.026	1.106	1.125	0.895	0.949	0.602	0.371	0.231	0.091
Q66H76	3	1	1.076	1.091	1.01	1.027	1.037	0.794	0.862	0.794	0.386
Q6MG61	5	1	0.92	0.975	0.936	0.537	0.216	0.121	0.102	0.09	0.037
P40615	6	1	0.794	0.904	0.996	0.708	0.807	0.592	0.533	0.43	0.169
P10688	4	1	1.07	1.128	1.124	0.569	0.461	0.271	0.204	0.192	0.141
Q704S8	7	1	1.015	0.919	0.918	0.279	0.278	0.14	0.116	0.102	0.055
Q5BJT0	7	1	0.977	0.947	0.899	0.788	0.777	0.697	0.607	0.509	0.477
P49791	4	1	1.042	0.995	1.042	0.814	0.767	0.808	0.72	0.698	0.694
Q6AYQ4	3	1	1.009	1.091	1.082	0.927	0.881	0.773	0.723	1.079	1.132
Q71UE8	5	1	1.006	1.046	1.105	0.879	0.907	0.649	0.52	0.403	0.288
Q91V33	4	1	0.983	0.958	1.023	0.588	0.405	0.26	0.254	0.196	0.193
B4F795	3	1	0.985	1.005	1.032	1.022	1.045	0.886	0.782	0.76	0.681
D3ZZL9	6	1	1.077	1.107	1.169	0.951	0.786	0.542	0.305	0.141	0.081
Q8VII6	5	1
B1WBW4	4	1	0.922	0.967	0.971	0.318	0.249	0.113	0.116	0.1	0.074
O35331	4	1
P62755	4	1	1.048	0.915	1.093	0.55	0.487	0.332	0.321	0.264	0.219
Q64194	3	1	0.933	1.05	0.984	0.822	0.942	0.791	0.651	0.48	0.301
Q498M4	3	1	1.115	1.082	1.131	0.943	0.963	0.853	0.669	0.601	0.47
Q8K4F7	5	1	0.963	1.101	1.131	1.065	1.047	0.881	0.715	0.249	0.116
P10686	6	1	0.93	0.933	0.966	0.525	0.349	0.215	0.191	0.144	0.085
P15943	5	1	0.935	0.987	1.051	0.897	0.922	0.758	0.718	0.545	0.324
Q6Q0N3	3	1	0.953	1.053	1.021	0.791	0.631	0.368	0.162	0.081	0.035
Q63372	5	1
I6L9G5	4	1	0.964	1.062	1.087	0.883	0.796	0.827	0.681	0.723	0.663
P27881	2	1
P40241	5	1	1.045	1.123	1.002	1.106	0.892	0.932	0.783	0.734	0.592
Q6AYC2	5	1	1.058	1.026	0.913	0.477	0.377	0.267	0.241	0.173	0.13
P04166	2	1	1.088	1.26	1.275	1.121	1.092	0.89	0.927	0.982	0.912
Q66H94	6	1	1.003	1.004	1.037	0.739	0.675	0.521	0.421	0.349	0.217
Q8R4A1	3	1	1.086	1.169	1.031	0.884	0.737	0.452	0.462	0.334	0.238
Q56A18	3	1	1.022	0.884	0.778	0.562	0.38	0.281	0.282	0.313	0.217
Q64232	5	1	0.976	1.012	1.009	0.649	0.556	0.36	0.297	0.251	0.163
Q9JIH7	5	1
Q8K4V4	6	1	0.964	1.041	1.014	0.573	0.372	0.228	0.166	0.158	0.158
O09178	5	1	0.993	1.038	0.998	0.619	0.542	0.326	0.251	0.134	0.082
Q6RJR6	4	1	0.949	1.05	1.065	0.958	0.942	0.823	0.692	0.621	0.448
A9CMA6	4	1	1.333	1.014	0.925	0.878	0.8	0.803	0.875	0.803	0.8
Q08201	1	1	1.001	0.938	0.855	0.45	0.363	0.241	0.135	0.148	0.059
P09414	3	1	0.832	0.979	0.851	0.749	0.882	0.704	0.728	0.747	0.467
P00762	1	1	1.047	1.126	1.028	1.135	1.147	1.055	0.912	0.988	0.839
O35162	5	1	0.942	1.064	0.99	0.781	0.795	0.41	0.33	0.264	0.128
O35828	5	1	1.096	1.114	1.199	0.706	0.632	0.324	0.279	0.217	0.092
Q99J82	4	1	0.968	0.908	0.95	0.477	0.386	0.233	0.155	0.135	0.136
Q63186	3	1	1.081	1.15	1.168	1.024	0.855	0.333	0.226	0.201	0.135
Q8R478	3	1	1.008	1.056	1.016	0.792	0.798	0.424	0.297	0.242	0.132
Q7TSU1	3	1
P21575	3	1	0.806	1.086	0.919	0.416	0.309	0.162	0.176	0.148	0.108
Q6AXY0	3	1
Q4QQV8	5	1	1.106	1.031	1.206	1.035	0.986	0.889	0.774	0.702	0.526
Q5PQL7	2	1	1.056	1.102	0.929	0.553	0.579	0.308	0.391	0.301	0.173
Q64244	3	1	1.356	1.157	1.134	0.996	0.923	0.996	0.59	0.536	0.414
Q9Z2G8	3	1	0.964	0.979	1.014	0.667	0.457	0.275	0.2	0.19	0.158
Q07803	6	1	0.92	0.863	0.92	0.453	0.357	0.251	0.182	0.18	0.127
P07825	2	1	0.948	1.068	1.111	1.001	1.018	0.837	0.821	0.655	0.256
P97887	4	1	0.997	1.03	1.03	0.894	0.805	0.813	0.731	0.561	0.562
Q6AYR8	3	1
Q642C0	5	1	1.024	0.976	1.019	0.621	0.442	0.228	0.195	0.175	0.121
Q921A2	4	1	1.044	0.909	0.966	0.952	0.802	0.723	0.802	0.639	0.485
Q6IRK9	3	1	0.888	0.964	1.153	1.014	1.017	0.824	0.838	0.559	0.412
Q66HF9	1	1
F1LP64	4	1
Q810U0	3	1	1.188	1.079	1.038	0.939	0.964	0.912	0.731	0.76	0.618
F1LRS8	4	1	1.095	1.094	1.145	0.951	0.933	0.704	0.637	0.519	0.507
Q505J8	4	1	0.905	0.878	0.944	0.4	0.324	0.175	0.154	0.135	0.085
Q8R431	4	1	0.971	1.124	1.077	1.053	0.74	0.66	0.31	0.204	0.139
Q9Z311	4	1	0.933	1.044	1.075	0.829	0.736	0.408	0.292	0.145	0.086
P18163	4	1	0.9	0.847	0.815	0.51	0.331	0.231	0.131	0.101	0.025
Q3T1L0	4	1	1.019	1.131	1.083	0.96	0.91	0.796	0.654	0.236	0.141
O35263	6	1	0.851	0.84	0.913	0.4	0.255	0.108	0.105	0.091	0.043
P0C0A1	5	1	0.9	0.996	1.015	0.82	0.616	0.329	0.225	0.233	0.149
P13599	4	1	0.79	0.961	0.875	0.779	0.818	0.717	0.408	0.488	0.335
P0C0A2	5	1	0.953	1.165	1.198	0.857	0.54	0.219	0.221	0.139	0.103
P82450	5	1	0.92	1.049	1.014	0.889	0.725	0.69	0.553	0.5	0.426
Q5RK19	3	1	0.953	1.025	1.093	0.776	0.545	0.25	0.173	0.104	0.1
Q9Z2Q7	4	1	1.13	1.242	1.305	1.16	1.154	0.994	0.828	0.798	0.701
P81718	4	1	0.853	0.873	0.794	0.426	0.324	0.217	0.192	0.187	0.127
O35854	3	1	0.874	0.964	0.962	0.795	0.507	0.444	0.378	0.17	0.118
Q9R1D1	3	1	0.79	0.79	0.925	0.802	1.071	0.823	0.81	1.041	0.771
Q66HC5	6	1	0.992	0.945	1.041	0.598	0.362	0.223	0.147	0.12	0.078
Q505J6	6	1	0.953	1.122	1.105	0.888	0.915	0.809	0.692	0.385	0.113
Q4KLN7	4	1	1.084	1.037	1.012	0.864	0.639	0.471	0.436	0.457	0.396
Q62760	3	1	1	1.058	1.045	0.875	0.878	0.728	0.556	0.53	0.507
Q6AYT7	3	1	1.143	1.578	1.456	1.306	1	0.537	0.517	0.367	0.218
A0A0G2JXT6	4	1
Q8K585	3	1	0.959	0.978	0.884	0.867	1.086	1.001	0.962	1.063	0.814
Q5U4E6	3	1	0.994	1.06	0.891	0.801	0.534	0.478	0.392	0.392	0.357
Q63965	4	1	0.888	1.028	0.976	0.828	0.622	0.276	0.187	0.093	0.048
P19490	2	1
Q63707	3	1	0.898	1.004	0.951	0.861	0.835	0.552	0.423	0.25	0.213
Q6TRW4	4	1	0.942	0.852	0.802	0.669	0.823	0.608	0.64	0.52	0.66
P60868	3	1	1.072	0.926	1.023	0.658	0.622	0.412	0.376	0.214	0.169
O88941	5	1	1.023	1.166	1.056	0.767	0.601	0.349	0.225	0.203	0.103
Q9Z336	2	1	1.03	1.012	1.07	0.814	0.694	0.406	0.395	0.31	0.246
O08623	4	1	1.037	1.102	1.053	1.123	0.951	0.672	0.619	0.738	0.541
P62271	5	1	1.082	0.923	1.055	0.657	0.624	0.353	0.282	0.255	0.131
P97829	2	1	0.988	1.099	0.97	0.911	0.98	0.881	0.819	0.76	0.697
Q6AY86	4	1	1.002	1.141	0.967	1.018	0.658	0.486	0.228	0.165	0.124
P50408	4	1	0.922	1.071	1.039	0.854	0.814	0.75	0.54	0.465	0.266
P97840	3	1	0.892	0.919	0.859	0.892	0.878	0.434	0.425	0.301	0.217
Q63312	4	1
P97710	4	1	0.938	1.022	1.046	0.934	0.937	0.881	0.778	0.67	0.551
Q9ET64	4	1	0.926	0.918	1.035	0.789	0.761	0.561	0.342	0.227	0.1
Q7TP36	5	1	0.901	0.865	0.774	0.414	0.538	0.312	0.289	0.234	0.261
P35171	2	1	1.026	1.084	1.162	1.03	1.006	0.863	0.817	0.813	0.702
Q9JIL8	4	1	1.042	0.945	0.949	0.558	0.504	0.401	0.323	0.25	0.318
D4A3K5	3	1	0.749	0.593	0.88	0.568	0.797	0.606	0.577	0.86	0.552
Q9R0J8	3	1	0.891	0.951	0.852	0.717	0.501	0.337	0.234	0.162	0.096
Q2HWF0	3	1	0.887	0.891	0.914	0.424	0.288	0.152	0.155	0.235	0.2
Q9WUD9	2	1
Q66HG0	5	1	0.914	1.039	1.023	0.885	0.866	0.747	0.658	0.501	0.371
Q66H20	3	1
B0BNM9	4	1	1.105	1.112	0.999	0.864	0.77	0.394	0.208	0.132	0.125
Q63356	4	1
O55012	4	1	1	1.026	1.073	1.016	0.787	0.537	0.415	0.408	0.314
Q5XIH4	4	1	0.928	0.988	1.007	0.71	0.666	0.512	0.448	0.252	0.245
Q63474	5	1	0.901	0.909	0.83	0.6	0.468	0.395	0.359	0.273	0.216
Q6DKG0	4	1	1.033	0.961	1.013	0.525	0.369	0.244	0.195	0.161	0.151
O35764	4	1	0.944	0.885	1.065	0.872	0.827	0.713	0.674	0.527	0.372
Q9R0L4	3	1	0.967	0.909	0.905	0.318	0.219	0.15	0.077	0.01	0.01
Q80WK7	4	1	0.953	1.076	1.094	0.872	0.89	0.692	0.639	0.47	0.236
P62762	4	1	0.945	0.976	1.002	0.988	0.956	0.64	0.607	0.529	0.376
Q5I0H9	3	1	0.804	0.998	0.991	0.9	0.895	0.5	0.38	0.338	0.173
Q561R9	4	1	0.951	1.204	1.039	1.024	0.674	0.617	0.443	0.45	0.207
Q5M939	4	1	0.925	0.875	0.963	0.374	0.312	0.177	0.182	0.111	0.067
Q5EIC4	3	1	1.011	1.08	1.01	0.747	0.762	0.536	0.472	0.403	0.394
Q9JJW3	1	1	0.981	1.136	1.082	1.042	1.044	1.002	1.046	1.16	0.97
Q5U312	5	1	1.046	1.071	1.041	0.78	0.729	0.588	0.387	0.413	0.234
P30713	3	1	0.957	1.026	1.058	0.962	0.916	0.503	0.28	0.197	0.09
Q5XIC4	3	1
P97680	4	1	0.958	0.832	0.948	0.623	0.348	0.31	0.242	0.2	0.126
Q9Z1H9	5	1	1.092	1.085	1.077	1.011	0.821	0.649	0.495	0.431	0.397
Q68FT9	3	1	1.096	1.137	1.07	0.863	0.81	0.649	0.619	0.487	0.237
Q63507	3	1	0.749	0.689	0.807	0.485	0.502	0.303	0.263	0.219	0.118
Q6P7Q1	3	1	0.975	1.086	1.138	0.898	0.668	0.489	0.311	0.258	0.01
Q8VI02	3	1	1.111	1.105	1.132	0.986	0.665	0.286	0.291	0.281	0.25
P84100	3	1	0.93	0.824	1.061	0.734	0.777	0.579	0.562	0.448	0.33
P62902	4	1	0.818	0.832	0.882	0.555	0.534	0.433	0.405	0.316	0.363
Q91XV6	2	1	1.277	1.173	1.269	1.437	1.35	1.343	1.03	0.967	1.041
Q62910	3	1	1	1.027	1.066	0.731	0.703	0.507	0.485	0.451	0.351
P23711	4	1	0.988	1.051	0.965	0.462	0.425	0.228	0.231	0.287	0.199
Q62639	4	1
Q5XIP6	4	1
P20294	4	1	0.791	0.878	0.999	0.665	0.477	0.248	0.234	0.157	0.127
Q9QXY4	3	1	1.245	1.287	1.245	1.362	1.277	1.266	0.777	1.117	1.181
Q568Z6	5	1	1.184	1.098	1.221	0.748	0.588	0.442	0.384	0.242	0.321
P07092	3	1	0.831	1.022	0.971	0.805	0.872	0.679	0.628	0.478	0.374
P35284	5	1	0.961	0.982	0.946	0.534	0.624	0.346	0.337	0.272	0.236
Q53AQ4	3	1	0.889	0.877	0.913	0.609	0.439	0.269	0.265	0.379	0.277
Q91Z79	3	1
O88794	4	1	0.824	0.766	0.807	0.587	0.482	0.315	0.174	0.191	0.22
B2GV54	4	1	0.869	1.136	0.864	0.855	0.732	0.519	0.441	0.295	0.195
Q6AYM4	5	1
P0C0S7	2	1	0.959	0.93	0.94	0.766	1.109	0.951	1.073	1.093	1.045
P06214	3	1
Q5U2R0	3	1
P23565	2	1	0.857	1.081	1.047	0.669	0.438	0.237	0.098	0.118	0.113
Q5BK32	3	1	0.892	0.853	0.863	0.311	0.268	0.15	0.092	0.145	0.084
Q64605	4	1
P25093	3	1	1.118	1.454	1.401	1.132	1.079	1.059	1.25	0.816	0.01
P50878	4	1	0.904	0.725	0.88	0.566	0.557	0.383	0.386	0.346	0.405
Q9P290	4	1	1.167	1.197	1.251	1.12	0.781	0.716	0.352	0.358	0.219
O08564	2	1	0.873	1.267	1.154	0.98	1.013	0.92	0.895	0.806	0.664
Q9WTT7	3	1	1.015	1.042	1.193	0.615	0.548	0.39	0.302	0.253	0.188
Q4V8C2	4	1	1.137	1.199	0.929	0.582	0.687	0.401	0.515	0.354	0.307
Q925S8	3	1	0.873	0.99	1.062	0.636	0.493	0.308	0.194	0.153	0.077
Q63468	2	1
Q498T2	2	1	0.937	0.776	1.06	1.05	0.965	0.751	0.877	0.731	0.867
P36970	3	1	1.075	1.034	0.996	0.844	0.58	0.394	0.266	0.165	0.088
Q5FVQ8	4	1
Q4QR99	4	1	1.01	1.067	0.906	0.902	0.807	0.711	0.507	0.317	0.145
Q6PEC0	3	1	0.978	0.914	1.004	0.605	0.519	0.277	0.234	0.255	0.116
Q64060	2	1	0.846	0.716	0.668	0.33	0.301	0.219	0.173	0.202	0.149
Q4V899	2	1	0.937	1.243	0.856	1.225	0.838	0.838	0.784	0.829	0.676
B5DEN9	3	1	0.821	1.094	1.101	0.918	1	0.588	0.711	0.638	0.664
Q5XIU5	3	1	1.054	1.065	1.042	0.904	0.706	0.348	0.311	0.277	0.145
Q5U1V9	2	1	1.015	1.216	1.163	1.01	0.854	0.683	0.627	0.568	0.542
Q8K3P4	4	1	0.751	0.749	0.845	0.641	0.599	0.608	0.472	0.552	0.45
Q6MG06	4	1	0.91	0.872	0.782	0.246	0.211	0.092	0.085	0.079	0.038
Q5RK27	3	1
Q6AY97	3	1	1.224	1.252	1.126	1.221	1.12	0.88	0.817	0.675	0.473
Q10743	3	1	0.765	0.978	1.048	0.817	0.939	0.783	0.591	0.613	0.557
Q5RJK8	3	1	0.899	0.885	0.929	0.589	0.418	0.257	0.27	0.215	0.238
P04550	2	1	0.759	0.856	0.884	0.764	0.696	0.755	0.635	0.693	0.593
O70277	2	1	0.895	0.886	0.776	0.576	0.404	0.298	0.339	0.285	0.2
Q6GMN2	3	1	0.941	1.127	1.04	0.877	0.763	0.547	0.307	0.269	0.125
P07154	4	1	0.888	1.033	0.991	0.908	0.935	0.582	0.526	0.426	0.323
Q5XIE0	3	1	1.025	0.891	0.862	0.448	0.4	0.277	0.244	0.194	0.195
Q75UQ2	4	1	1.013	1.017	1.02	0.819	0.852	0.669	0.612	0.593	0.542
Q5FVH2	3	1	0.962	0.963	0.927	0.783	0.928	0.654	0.708	0.377	0.224
O54748	4	1	0.991	0.892	0.974	0.577	0.376	0.267	0.253	0.217	0.166
Q5RKH0	4	1	1.066	1.236	1.317	1.124	1.054	0.737	0.668	0.255	0.01
P81799	2	1	0.928	1.036	0.879	0.897	0.577	0.297	0.238	0.136	0.108
Q64380	3	1	1.051	1.02	1.094	0.449	0.334	0.227	0.165	0.128	0.05
Q99MH9	5	1	1.24	1.039	1.311	0.685	0.945	0.583	0.433	0.386	0.232
Q6P6S5	3	1	0.937	0.791	0.947	0.702	0.937	0.63	0.516	0.37	0.298
Q4QQW4	4	1	0.869	0.781	0.674	0.565	0.308	0.106	0.084	0.047	0.01
Q63199	2	1	0.929	0.857	0.907	0.899	0.875	0.694	0.613	0.776	0.631
A4L9P7	6	1
P01041	3	1	1.057	1.156	1.045	0.928	0.624	0.371	0.2	0.183	0.133
Q27W01	3	1	0.958	1.021	0.88	0.792	0.682	0.49	0.437	0.428	0.323
Q9Z0W5	3	1
Q5PQQ2	4	1	0.918	0.968	0.942	0.78	0.857	0.828	0.615	0.828	0.573
P62966	3	1	1.031	0.993	1.047	0.578	0.5	0.401	0.334	0.33	0.365
P62078	3	1	1.026	1.097	1.1	0.892	0.797	0.584	0.444	0.372	0.332
Q6P767	4	1	0.962	1.105	1.015	0.881	0.992	0.845	0.852	0.814	0.742
P62282	4	1	0.962	0.877	1.09	0.755	0.816	0.63	0.626	0.589	0.51
G3V7W1	4	1	0.977	0.975	1.033	0.824	0.681	0.363	0.254	0.166	0.133
B1WC88	3	1	1.18	0.795	1.141	0.863	1.133	0.594	0.9	0.44	0.468
Q1WIM3	3	1	1.028	0.929	1.009	0.585	0.573	0.413	0.425	0.373	0.366
Q3B7D2	4	1	0.969	0.961	0.964	0.597	0.561	0.248	0.152	0.16	0.08
Q9Z142	3	1	1.028	0.991	1.011	0.855	0.861	0.578	0.446	0.197	0.115
Q01066	3	1	1.032	1.109	0.92	0.672	0.587	0.328	0.251	0.181	0.192
Q01986	2	1	0.887	0.968	0.98	0.778	0.582	0.315	0.234	0.218	0.154
Q9R0I8	3	1	1.11	0.901	0.917	0.545	0.362	0.154	0.118	0.113	0.087
Q1H5H1	2	1	0.959	1.15	1.122	0.831	0.762	0.643	0.538	0.539	0.262
Q63092	3	1
P31016	2	1	1.047	0.918	1.03	0.655	0.501	0.358	0.249	0.289	0.163
Q64122	1	1	1.009	1.064	1.033	0.566	0.559	0.389	0.31	0.367	0.327
Q6AY41	4	1	0.998	1.049	1.033	1.002	1.054	0.821	0.738	0.542	0.48
P80432	2	1	0.878	0.972	1.002	0.85	0.93	0.836	0.65	0.584	0.359
Q5BJP2	2	1
P53563	4	1
P53678	4	1	1.057	1.027	0.941	0.693	0.484	0.315	0.235	0.138	0.054
Q5PPJ9	2	1
Q5HZE2	3	1	0.957	0.964	1.043	0.718	0.65	0.418	0.31	0.096	0.054
Q00238	3	1	0.854	0.854	0.951	0.874	0.782	0.5	0.452	0.457	0.488
Q8R4E1	3	1	0.953	0.992	1.093	0.698	0.923	0.684	0.569	0.429	0.264
Q32PZ3	5	1	0.817	0.843	0.866	0.339	0.298	0.209	0.173	0.144	0.112
P69682	3	1	1.004	1.051	0.923	0.762	0.632	0.351	0.363	0.244	0.228
Q08877	2	1	0.913	1.026	0.932	0.402	0.122	0.063	0.01	0.089	0.038
Q5M7T1	3	1
Q9JK72	4	1	0.953	1.02	0.889	0.515	0.449	0.262	0.257	0.191	0.144
Q9QW30	4	1	0.928	0.949	1.013	0.805	0.549	0.51	0.423	0.354	0.313
Q6TXG9	2	1	1.204	1.133	0.898	0.987	0.935	0.775	0.551	0.714	0.768
Q68FU7	3	1	1.057	1.13	1.237	0.927	0.979	0.687	0.551	0.19	0.086
P15978	1	1	0.985	1.081	1.122	0.868	0.955	0.708	0.733	0.489	0.487
Q9Z0U4	2	1	0.934	0.863	0.925	0.722	0.57	0.427	0.333	0.308	0.222
P57113	3	1	1.062	1.068	0.964	0.432	0.269	0.188	0.133	0.136	0.065
Q5FVL6	3	1
O35115	3	1	1.022	0.879	0.86	0.762	0.657	0.619	0.448	0.429	0.39
Q9WVK3	2	1	0.838	1.058	1.015	0.938	0.615	0.265	0.162	0.01	0.01
Q9ES71	3	1	0.936	0.976	0.976	0.804	0.954	0.614	0.365	0.144	0.049
Q04631	3	1	0.964	0.931	0.862	0.875	0.776	0.401	0.24	0.257	0.141
Q63644	2	1
O88923	3	1	0.948	1.088	1.062	1.113	0.863	0.74	0.567	0.549	0.369
B3DMA2	4	1	0.865	0.889	0.961	0.593	0.332	0.122	0.103	0.098	0.072
Q5HZY2	4	1	0.97	0.994	0.904	0.579	0.504	0.251	0.199	0.16	0.108
P61212	2	1	0.923	0.885	0.73	0.591	0.452	0.32	0.203	0.117	0.085
P69735	4	1
Q6YDN7	2	1
Q9R1T1	3	1	0.968	1.055	1.101	0.968	0.672	0.516	0.436	0.578	0.803
P08011	2	1	0.984	0.877	0.872	0.658	0.598	0.42	0.302	0.199	0.14
Q8K3P7	3	1	1.092	0.987	0.958	0.94	0.974	0.952	0.769	0.619	0.302
P29314	4	1	0.848	0.803	0.879	0.558	0.522	0.346	0.341	0.256	0.175
Q6AYT5	3	1	0.92	1.058	0.95	0.41	0.309	0.095	0.151	0.203	0.14
P62628	2	1	0.969	1.09	0.996	0.963	0.939	0.817	0.756	0.865	0.688
Q5FVQ9	5	1	1.023	0.791	0.855	0.185	0.176	0.082	0.065	0.059	0.06
Q6IRE4	4	1	0.896	0.907	0.957	0.599	0.568	0.308	0.317	0.305	0.174
P20069	4	1	0.953	1.015	1.018	0.605	0.36	0.149	0.101	0.074	0.015
P21139	4	1	0.891	0.916	0.927	0.777	0.715	0.433	0.203	0.128	0.082
P51577	2	1	1.461	1.467	1.242	0.97	0.939	0.582	0.285	0.345	0.321
Q5M868	2	1
P56522	5	1	1.029	1.004	0.924	0.716	0.359	0.154	0.12	0.107	0.098
Q58FK9	3	1	0.987	1.217	1.105	0.996	0.947	0.928	0.818	0.743	0.612
P04218	2	1
P08430	2	1	1.108	1.031	1.025	0.872	0.822	0.413	0.348	0.214	0.108
P14841	2	1	1.001	1.064	1.086	1.052	0.978	0.67	0.559	0.478	0.342
P62718	3	1	0.861	0.624	0.884	0.44	0.418	0.228	0.227	0.18	0.11
Q6PCU8	3	1	0.981	1.057	1.16	0.793	0.638	0.319	0.29	0.418	0.523
A0JPJ7	4	1	0.903	0.805	0.772	0.263	0.243	0.149	0.153	0.161	0.105
Q07141	1	1
Q641Z4	2	1
Q5XIN3	4	1	1.049	1.143	1.109	0.801	0.696	0.419	0.321	0.244	0.269
O88588	3	1	1.019	1.018	0.982	0.922	0.752	0.477	0.473	0.366	0.26
B5DFN3	2	1	1.201	1.211	1.172	1.149	1.01	0.702	0.413	0.235	0.123
Q6P752	2	1	0.943	0.995	1.056	0.81	0.712	0.471	0.288	0.18	0.165
Q9WTN5	3	1	0.924	0.946	1.122	0.84	0.864	0.806	0.752	0.492	0.176
O08719	3	1	1.016	1.115	1.027	0.937	1.013	0.863	0.841	0.925	0.723
P27008	4	1
Q8VHF0	3	1
Q9JL55	3	1
P19944	3	1	0.887	0.964	1.034	0.947	0.944	0.574	0.574	0.509	0.454
P42667	5	1	0.941	1.054	0.972	0.907	0.748	0.478	0.297	0.166	0.085
Q6AYG3	3	1
Q08415	4	1	1.116	1.31	1.082	0.828	0.866	0.634	0.591	0.491	0.241
Q8VID1	4	1	0.887	0.967	0.976	0.668	0.393	0.217	0.218	0.145	0.162
P10818	1	1	1.019	1.079	1.145	0.886	0.764	0.44	0.403	0.347	0.345
O55035	4	1	0.92	0.926	0.914	0.679	0.627	0.606	0.518	0.452	0.438
Q62813	3	1	0.864	0.921	0.776	0.583	0.632	0.553	0.539	0.425	0.351
P36506	2	1	0.929	0.94	0.884	0.603	0.472	0.192	0.155	0.171	0.132
D3ZAF6	2	1	1.017	1.003	1.076	0.95	0.926	0.677	0.636	0.397	0.194
Q75Q41	3	1	1.153	1.271	1.229	1.559	1.407	1.585	0.839	0.788	0.263
Q9JKE3	3	1	0.948	1.126	1.134	1.039	1.117	1	0.903	0.928	0.619
D4ABB8	2	1
Q496Z0	3	1	1.092	1.134	1.055	0.794	0.785	0.508	0.245	0.252	0.166
P97615	3	1
P42346	5	1	0.916	0.908	1.052	0.664	0.43	0.252	0.273	0.207	0.136
Q5XI83	5	1	0.947	0.973	0.965	0.59	0.412	0.288	0.196	0.159	0.16
P32577	2	1
Q4TU93	3	1	0.986	0.944	1.07	0.759	0.684	0.549	0.539	0.483	0.425
O35532	3	1	1.106	1.064	1.132	0.878	1.174	0.846	0.763	0.669	0.469
A2VCX1	4	1	1.132	1.026	1.082	0.57	0.295	0.085	0.112	0.089	0.042
Q5XI07	3	1	0.93	0.856	0.909	0.604	0.69	0.588	0.278	0.61	0.39
P61805	3	1	1.035	1.057	0.972	0.989	0.904	0.593	0.393	0.279	0.185
P62914	3	1	1.011	0.838	0.922	0.514	0.537	0.395	0.369	0.321	0.295
Q63258	3	1	1.028	1.08	1.108	0.784	0.784	0.543	0.568	0.512	0.343
P51111	2	1	1.237	1.186	0.874	0.772	0.381	0.228	0.14	0.172	0.195
Q66H40	3	1	0.913	0.891	0.991	0.796	0.895	0.77	0.804	0.891	0.662
Q9ES40	4	1	0.938	0.966	0.956	0.881	0.858	0.733	0.652	0.526	0.325
Q3KRD8	3	1	1.115	1.113	1.254	1.099	0.923	0.819	0.543	0.176	0.102
P84903	3	1	1.131	1.355	1.278	1.163	0.909	0.624	0.413	0.347	0.362
P05943	2	1
Q4KLZ6	4	1	0.856	0.888	0.702	0.755	0.824	0.564	0.346	0.287	0.271
P70619	3	1	0.951	1.101	1.118	1.035	0.965	0.832	0.725	0.665	0.306
Q4G017	2	1
Q9JHY2	2	1	0.959	1.067	1.061	0.976	0.941	0.464	0.323	0.19	0.094
Q5RKI8	3	1	1.094	1.21	1.246	0.792	0.699	0.391	0.333	0.306	0.19
Q68FU8	3	1	1.115	1.171	0.95	0.84	0.682	0.518	0.457	0.349	0.264
P60841	3	1	1.078	1.15	1.181	0.997	1.029	0.758	0.721	0.84	0.622
P51792	3	1	0.907	0.937	0.848	0.717	0.848	0.383	0.361	0.305	0.353
P20673	4	1	0.944	0.968	0.991	0.791	0.477	0.201	0.109	0.105	0.084
P61314	2	1	0.773	0.718	0.88	0.542	0.445	0.248	0.246	0.153	0.128
Q4V887	2	1	0.901	1.135	0.995	1.041	0.819	0.734	0.527	0.527	0.588
Q9JIT3	2	1	0.963	1.254	1.285	1.344	1.133	1.065	0.796	0.762	0.492
P82458	3	1	0.917	0.818	0.917	0.438	0.384	0.348	0.308	0.234	0.263
Q641Y5	4	1	0.968	0.904	0.787	0.599	0.377	0.268	0.157	0.177	0.091
Q6AYH3	3	1	1.125	0.946	1.021	0.878	0.692	0.36	0.412	0.376	0.235
Q62834	2	1	0.875	0.895	0.938	0.416	0.482	0.249	0.28	0.304	0.241
B0K019	4	1	1.021	1.068	1.112	1.154	1.077	0.866	0.719	0.559	0.292
P63312	1	1	0.984	0.919	1.107	0.763	0.734	0.653	0.673	0.568	0.467
P51799	3	1	0.904	1.014	0.917	0.711	0.624	0.32	0.287	0.277	0.178
P22909	2	1	0.794	1	0.912	0.759	0.648	0.457	0.389	0.226	0.178
O88884	3	1
Q6AYH9	2	1
Q4QR75	4	1	0.991	0.878	0.934	1.075	1.009	0.85	0.493	0.371	0.399
P67874	3	1	0.821	0.878	0.867	0.589	0.464	0.35	0.23	0.194	0.105
A6N6J5	4	1
P97633	3	1	0.985	0.899	0.872	0.641	0.589	0.338	0.368	0.235	0.131
Q9Z0J5	2	1	1.013	1.048	1.008	0.852	0.929	0.73	0.753	0.644	0.392
Q765A7	3	1
Q63553	1	1
Q08013	1	1	0.955	0.975	0.913	0.827	0.705	0.831	0.57	0.445	0.393
P61959	2	1	0.94	0.985	0.968	0.815	0.718	0.654	0.482	0.531	0.396
Q9ES53	3	1	0.989	1.136	1.013	0.884	0.827	0.602	0.442	0.337	0.166
Q6PEB9	3	1	0.997	0.994	0.997	0.877	0.746	0.52	0.363	0.314	0.214
O08587	4	1	1.445	1.338	1.331	1.198	1.13	0.721	0.484	0.396	0.503
Q6AYL6	2	1
Q62835	3	1	0.981	0.974	1.076	0.705	0.76	0.528	0.387	0.439	0.511
P19627	1	1
P13264	3	1	1.04	0.901	0.861	0.563	0.563	0.313	0.214	0.175	0.115
P70584	3	1
O54922	3	1	1.042	0.984	0.84	0.5	0.442	0.28	0.309	0.223	0.196
P35738	3	1	0.862	0.866	0.914	0.847	0.44	0.366	0.224	0.181	0.091
B2GV24	3	1	0.949	0.873	0.825	0.28	0.29	0.173	0.15	0.119	0.094
Q56A27	3	1	0.918	0.977	0.976	0.619	0.525	0.297	0.256	0.218	0.132
Q99P39	4	1	1.16	1.165	1.4	1.016	0.969	0.659	0.553	0.296	0.093
P07483	3	1	0.986	1.118	1.047	0.733	0.752	0.582	0.451	0.411	0.29
P50904	3	1
P41516	3	1	0.957	0.947	0.932	0.465	0.377	0.288	0.209	0.155	0.065
A1L1L2	3	1	1.044	0.971	0.962	0.589	0.326	0.181	0.147	0.16	0.102
Q5FVJ7	3	1	1.139	1.082	1.051	0.635	0.524	0.317	0.199	0.244	0.1
O54861	4	1
Q2EJA0	3	1	1.002	1.185	1.187	0.938	0.96	0.851	0.716	0.679	0.584
Q4KLJ8	4	1	0.971	0.958	1.034	0.595	0.473	0.337	0.195	0.181	0.156
P60825	2	1	0.926	0.96	0.945	0.703	0.546	0.368	0.339	0.267	0.237
Q5U204	3	1	0.902	0.997	0.991	1.056	0.938	0.948	0.738	0.736	0.341
Q5PQV5	3	1	1.275	1.133	1.341	1.024	1.357	0.906	0.659	0.631	0.325
P13852	3	1
Q63100	3	1	0.807	1.054	1.026	0.823	0.92	0.9	0.632	0.609	0.661
Q7TQ20	4	1	0.971	0.966	0.906	0.793	0.655	0.538	0.344	0.223	0.122
A1A5S1	4	1	0.803	0.593	0.503	0.247	0.162	0.141	0.16	0.144	0.01
Q68FS3	3	1	0.877	0.934	1.008	0.653	0.53	0.209	0.127	0.108	0.069
Q62720	3	1	0.951	1.091	1.018	0.908	0.96	0.825	0.791	0.695	0.527
Q3SWS8	2	1
Q5M7A4	2	1	0.935	0.813	1.079	0.6	0.457	0.323	0.203	0.268	0.225
Q5XFW6	3	1	0.907	0.827	0.804	0.592	0.499	0.31	0.324	0.212	0.143
Q5M823	2	1	1.117	0.905	1.098	0.514	0.362	0.252	0.191	0.214	0.187
P83888	2	1	1.025	0.989	1.212	1.156	0.941	0.735	0.506	0.38	0.349
D4AEC2	4	1	1.246	1.147	1.191	1.125	1.275	0.966	0.92	0.946	0.918
P36365	3	1
O70437	3	1	1.008	1.047	1.071	0.824	0.74	0.494	0.428	0.208	0.128
Q9R1R4	3	1	0.872	0.838	0.828	0.323	0.336	0.231	0.179	0.214	0.151
Q9Z173	3	1	0.564	0.631	0.745	0.678	0.805	0.711	0.651	0.497	0.678
Q63787	3	1
P02770	3	1	1.1	1.019	1.215	0.957	1.172	0.884	0.945	0.807	0.763
Q9JI51	4	1	0.923	0.969	1.065	0.703	0.861	0.692	0.682	0.514	0.507
Q641Z8	3	1	0.909	1.065	1.126	0.803	0.757	0.347	0.231	0.181	0.157
P00406	4	1	0.961	1.056	1.081	0.944	0.964	0.715	0.595	0.199	0.055
Q6AXZ2	2	1
Q6AXT8	3	1	0.941	0.947	0.906	0.517	0.322	0.144	0.119	0.059	0.04
Q641Z7	3	1	1.176	0.852	1.287	0.886	1.136	0.923	0.966	0.648	0.66
F1LU71	3	1
Q6AYY8	3	1	1.078	0.985	1.268	0.59	0.478	0.332	0.161	0.166	0.112
Q6P7D4	3	1	0.964	0.93	0.926	0.658	0.449	0.208	0.158	0.108	0.061
O54921	4	1
P33124	4	1
Q5EB81	3	1
Q8VD52	4	1	0.824	0.776	0.802	0.7	0.821	0.638	0.613	0.483	0.262
Q5PPJ4	3	1	1.018	0.988	0.854	0.439	0.415	0.222	0.19	0.23	0.136
Q63604	3	1
P13941	4	1	0.997	0.933	1.045	0.813	1.046	0.885	1.193	0.891	0.714
E9PT23	2	1	1.155	1.025	1.189	0.958	0.981	0.733	0.8	0.707	0.526
Q6AXN3	3	1	0.994	0.944	0.926	0.991	1.009	0.609	0.414	0.189	0.124
Q498R7	3	1
Q6AZ50	3	1	1.4	1.05	1.212	0.896	0.738	0.538	0.388	0.346	0.581
P42335	1	1	0.916	1.239	0.987	0.899	0.991	0.884	0.703	0.481	0.405
Q6U6G5	3	1	0.956	1.129	0.996	0.846	0.723	0.498	0.354	0.333	0.229
Q9QXL7	4	1	1.017	0.929	0.901	0.557	0.445	0.287	0.238	0.154	0.081
D3ZFB6	2	1	0.834	0.986	1.043	0.85	0.863	0.85	0.857	0.656	0.568
Q6JAM9	3	1	1.034	0.859	1.015	1.063	0.932	0.845	0.641	0.573	0.699
Q62599	5	1	1.125	0.903	0.925	0.72	0.601	0.464	0.29	0.199	0.075
P83871	2	1	0.919	1.024	0.966	0.799	0.688	0.461	0.34	0.244	0.225
G3V6S8	3	1	0.896	0.8	0.856	0.38	0.29	0.183	0.214	0.206	0.07
Q9Z1X1	1	1	1.002	0.843	0.888	0.659	0.59	0.381	0.388	0.415	0.284
Q6DGG1	3	1	0.871	0.955	0.963	0.864	0.907	0.849	0.711	0.566	0.212
P28648	3	1	0.926	1.156	1.013	0.98	0.858	0.849	0.65	0.75	0.674
Q99PM1	3	1	1.122	1.172	1.461	0.794	0.717	0.439	0.294	0.389	0.222
P18437	1	1	0.987	0.948	0.991	0.82	0.971	0.768	0.899	0.878	0.822
P97878	3	1	0.952	1.013	0.94	0.523	0.349	0.282	0.236	0.164	0.143
Q4KLL4	3	1	0.994	1.215	1.112	0.901	0.975	0.507	0.287	0.296	0.193
Q9WVA1	3	1	0.945	1.081	1.148	0.844	0.655	0.592	0.548	0.389	0.564
Q3T1J2	3	1	0.931	1.068	0.905	0.787	0.768	0.548	0.401	0.221	0.137
Q63772	3	1	0.933	0.993	0.995	0.945	0.785	0.447	0.422	0.338	0.293
Q8VHW5	2	1
Q920P6	3	1	0.935	0.942	1.075	1.025	0.954	0.73	0.816	0.802	0.559
Q02589	3	1	0.989	0.837	0.918	0.306	0.236	0.086	0.099	0.053	0.042
Q9JIX3	2	1	1.086	1.106	1.203	1.08	1.1	0.866	0.672	0.608	0.348
Q9QZG1	2	1	1.149	1.11	1.131	0.959	0.967	0.965	0.741	0.789	0.559
F1M775	4	1	0.867	0.913	0.938	0.576	0.458	0.354	0.323	0.292	0.307
Q4QQS8	3	1	0.855	0.927	0.879	0.792	0.64	0.468	0.35	0.341	0.211
P62853	3	1	0.951	1.035	1.263	0.541	0.629	0.485	0.373	0.275	0.24
Q9R085	2	1	0.973	0.904	1.03	0.407	0.239	0.148	0.174	0.098	0.083
Q8CGS5	3	1
P07151	2	1	1.148	1.18	1.113	1.003	0.966	0.912	0.691	0.534	0.352
G3V6U9	2	1
Q5HZA6	3	1	0.852	0.973	1.01	0.725	0.62	0.422	0.303	0.138	0.107
Q9R0Z7	2	1
F1LSG8	3	1	0.986	1.049	0.998	0.749	0.569	0.492	0.443	0.56	0.374
Q63487	3	1	1.063	1.146	1.214	0.891	0.821	0.613	0.503	0.241	0.104
Q5XHY7	2	1	1.105	1.308	1.067	0.805	0.618	0.391	0.348	0.388	0.268
Q923V8	3	1	1.001	1.016	1.021	0.933	0.963	0.607	0.539	0.43	0.23
F1LP90	2	1	0.931	0.892	0.796	0.411	0.232	0.132	0.102	0.135	0.057
O35049	3	1	0.964	1.012	0.979	0.756	0.762	0.534	0.46	0.435	0.246
Q5M7T9	3	1	1.133	1.295	1.52	1.11	0.861	0.618	0.491	0.306	0.324
D3ZC96	2	1	1.244	1.063	1.056	0.947	1.025	0.741	0.334	0.222	0.134
Q63060	3	1	1.11	1.192	1.173	0.918	0.736	0.786	0.695	0.481	0.226
Q4V888	1	1	1.028	1.081	1.19	0.897	0.673	0.38	0.366	0.304	0.324
P84087	1	1	0.962	1.13	0.925	0.962	1.09	0.746	0.68	0.776	0.599
Q9Z1A5	2	1	1.012	1.406	0.915	0.812	0.6	0.309	0.176	0.23	0.01
Q562B5	3	1	0.87	0.932	0.958	0.741	0.684	0.44	0.329	0.274	0.102
P84889	2	1	1.056	0.94	1.048	0.825	0.757	0.522	0.602	0.327	0.116
Q9EQZ1	1	1
P60522	1	1	0.973	1.076	1.046	0.924	0.954	0.626	0.424	0.321	0.122
O35165	2	1	1.003	1.05	1.04	0.934	0.881	0.704	0.62	0.523	0.396
Q63433	2	1
Q5BJP9	3	1	1.64	1.686	1.64	1.198	1.221	1.198	1.093	0.942	0.535
P84060	3	1	1.01	1.035	0.958	0.828	0.702	0.568	0.463	0.233	0.155
O88377	2	1	0.906	0.91	1.044	0.586	0.536	0.276	0.226	0.182	0.133
Q4FZT2	2	1	0.983	1.006	1.045	0.739	0.501	0.21	0.176	0.185	0.159
O88387	2	1
Q5XI97	3	1
Q9WTV0	3	1	0.951	0.971	0.881	0.467	0.315	0.206	0.142	0.106	0.096
P51146	1	1
P19132	4	1	0.96	0.972	0.964	0.824	0.802	0.578	0.499	0.432	0.356
Q9QYM2	1	1
Q68FR2	2	1
Q8JZQ0	3	1	0.915	0.893	0.896	0.899	0.78	0.796	0.53	0.457	0.433
Q5M9G9	2	1	0.885	0.855	0.74	0.82	0.56	0.361	0.128	0.126	0.01
B2RYW9	3	1	0.929	0.978	0.986	0.765	0.506	0.331	0.248	0.141	0.044
Q4QR85	2	1
P10687	3	1
P69736	4	1	0.897	0.875	1.017	0.86	0.885	0.67	0.649	0.57	0.45
P70618	2	1	1.038	1.022	1.02	0.501	0.359	0.33	0.175	0.207	0.148
D3ZD32	2	1
O08874	2	1
Q62784	4	1	0.879	1.083	0.894	0.612	0.548	0.299	0.199	0.142	0.061
O55004	1	1	1.033	1.281	1.281	0.983	1.124	0.678	0.669	0.413	0.24
P85007	1	1	1.114	1.68	1.154	1.177	0.909	0.949	0.783	1.16	1.137
Q63014	3	1
Q9Z0U5	2	1	1.016	1.033	1.028	0.484	0.533	0.276	0.175	0.276	0.15
Q6EV70	2	1	0.894	1.065	0.955	0.848	0.711	0.413	0.351	0.323	0.152
Q6Q0N0	3	1	1.131	1.144	1.152	0.912	0.786	0.615	0.586	0.594	0.294
P63281	3	1	1.012	1.22	1.176	0.906	0.602	0.323	0.234	0.165	0.082
Q4QQT3	2	1	1.2	1.134	1.092	0.425	0.332	0.168	0.051	0.046	0.01
Q5U301	3	1
Q498T9	2	1	0.974	1.024	0.953	0.8	0.882	0.391	0.245	0.161	0.092
P09605	2	1
B5DF41	2	1
O35264	2	1	0.944	0.97	0.997	0.592	0.384	0.197	0.179	0.15	0.138
D3ZCL3	2	1
P01830	2	1
Q920D2	3	1	1.016	0.945	0.881	0.413	0.387	0.261	0.248	0.222	0.175
Q80ZG1	3	1	0.858	1.003	0.896	0.46	0.246	0.171	0.156	0.107	0.066
Q3T1J9	2	1	1.09	1.172	1.227	1.176	0.894	0.628	0.329	0.231	0.225
Q5I0K3	3	1
O88350	3	1	0.92	0.931	1.052	0.811	0.677	0.423	0.27	0.211	0.144
Q5XIE1	3	1
P17702	2	1	0.946	0.834	1.066	0.572	0.513	0.271	0.263	0.234	0.199
P19637	3	1	0.847	0.847	1.172	0.735	0.92	0.612	0.459	0.517	0.383
Q9ESR9	2	1	0.855	0.554	0.611	0.611	0.663	0.378	0.311	0.275	0.207
Q63269	1	1
B0BNG0	3	1	0.663	0.886	0.849	0.738	0.36	0.172	0.08	0.109	0.085
Q80WA4	2	1	0.912	0.937	0.751	0.698	0.575	0.456	0.351	0.137	0.102
Q5U2X2	4	1
Q5XIP1	3	1
A0A0G2JTR4	3	1	1.387	1.412	1.251	0.397	0.392	0.261	0.156	0.126	0.136
Q6AYA6	2	1	0.84	0.854	0.95	0.886	0.962	0.449	0.469	0.195	0.087
Q9QYU2	3	1
P63249	1	1	1.449	1.219	1.258	0.916	1.096	0.955	0.848	0.893	0.758
P63041	1	1
Q5FVK6	3	1	1.1	1.111	1.049	0.748	0.608	0.433	0.376	0.338	0.239
Q5KTC7	3	1
P16409	2	1
Q9QYP2	3	1	0.943	0.998	0.829	0.819	0.731	0.669	0.49	0.581	0.571
Q6AXS3	4	1
P13109	3	1
Q6AYT0	2	1	0.874	1.016	1.067	0.913	0.798	0.534	0.285	0.206	0.202
P97603	3	1	0.866	0.994	0.834	0.695	0.532	0.457	0.463	0.518	0.43
P62859	2	1	0.997	0.782	0.981	0.672	0.695	0.505	0.619	0.467	0.368
Q5I0D5	3	1	0.979	1.043	1.192	0.891	0.877	0.478	0.255	0.145	0.19
Q6PST4	3	1	1.032	1.014	1.086	0.572	0.441	0.254	0.159	0.156	0.095
O70595	3	1	0.938	0.931	1.112	0.748	0.709	0.399	0.347	0.141	0.131
P61023	3	1	1.15	0.948	1.045	0.821	0.703	0.444	0.371	0.352	0.349
O55000	3	1	0.918	0.868	0.929	0.73	0.648	0.438	0.379	0.338	0.533
Q6PCT5	3	1
Q63184	3	1	0.935	0.902	0.842	0.371	0.363	0.222	0.193	0.179	0.127
P57093	3	1
Q62818	2	1	0.989	0.958	0.831	1.057	0.927	0.644	0.441	0.249	0.203
Q9R050	2	1	0.849	0.917	0.921	0.815	0.731	0.413	0.206	0.069	0.01
Q9JM80	2	1
Q5PPI1	1	1
P43278	2	1
P35433	3	1	0.812	1.059	1.015	0.829	0.881	0.614	0.582	0.54	0.2
Q6VV72	3	1	0.776	0.739	0.774	0.784	0.497	0.372	0.269	0.219	0.151
P97526	3	1
Q8R1R5	2	1
Q5XI79	3	1	1.094	1.079	1.173	0.924	0.609	0.345	0.248	0.236	0.194
Q9QYP0	2	1
Q4QQR9	2	1	1.028	1.194	1.059	1.104	0.965	0.483	0.278	0.146	0.01
P97689	3	1	0.866	0.955	1.001	0.733	0.771	0.611	0.549	0.278	0.141
Q62655	1	1
Q62718	1	1
Q6XVN8	2	1	0.994	1.076	1.09	0.856	0.825	0.472	0.261	0.137	0.071
B2GV52	3	1	0.977	1.049	0.972	0.719	0.538	0.284	0.213	0.148	0.134
Q7TNY6	3	1	1.012	0.92	1.096	0.58	0.476	0.251	0.229	0.217	0.206
P63043	1	1
Q63627	2	1	1.011	1.417	1.017	0.84	0.88	0.749	0.68	0.657	0.56
P70627	4	1
Q4V8K2	3	1	1.252	0.862	0.925	0.409	0.433	0.224	0.102	0.197	0.01
Q6AYJ5	3	1	1.164	1	1.011	0.45	0.546	0.297	0.245	0.156	0.208
Q6AYU3	2	1
Q63358	3	1	1.395	1.192	1.228	1.084	0.898	0.587	0.551	0.557	0.545
P97888	1	1
Q5XIB4	3	1	0.925	0.933	1.042	0.547	0.271	0.104	0.077	0.056	0.027
Q9WTR8	2	1
Q64LC9	3	1
P86173	2	1	0.923	0.898	0.906	0.589	0.467	0.264	0.189	0.165	0.159
Q642G4	3	1	0.938	0.975	0.926	0.669	0.57	0.356	0.32	0.251	0.237
P20417	2	1
Q6AYQ1	2	1	1.146	1	0.898	0.837	1.179	0.62	0.623	0.309	0.198
Q712U5	2	1	1.001	0.906	1.135	0.922	0.97	1.024	1.19	1.236	1.185
Q9JHW5	2	1	1.184	1.076	1.074	0.971	0.901	0.48	0.424	0.368	0.13
Q8K4I6	2	1
Q8K4G6	2	1	0.857	0.579	0.603	0.062	0.081	0.028	0.01	0.01	0.01
Q9WU49	2	1	0.998	0.867	0.862	0.682	0.583	0.425	0.264	0.189	0.129
Q01750	3	1	0.779	0.911	0.852	0.811	0.698	0.508	0.393	0.373	0.276
D3ZAW2	3	1	0.996	1.103	0.972	0.774	0.574	0.334	0.24	0.11	0.106
Q924S1	3	1	0.967	0.887	0.982	0.767	0.544	0.21	0.162	0.141	0.113
Q62688	1	1	1.038	1.053	1.214	1.015	1.092	0.84	0.901	0.763	0.832
P35467	2	1	0.977	1.101	1.048	0.934	1.01	0.886	0.836	0.884	0.743
D3ZEH5	2	1	1.069	1.075	1.066	0.723	0.758	0.849	0.472	0.569	0.368
P12928	1	1
Q5PPK9	2	1	0.91	0.962	1.007	0.802	0.584	0.433	0.254	0.223	0.134
P23978	1	1	1.049	0.953	1.005	0.784	0.547	0.553	0.419	0.393	0.221
Q5XIL8	2	1
Q9ES73	3	1
Q3MID3	3	1	1.014	1.042	1.108	0.747	0.51	0.349	0.382	0.276	0.366
Q9JKC9	2	1
O08678	1	1	0.901	0.85	0.911	0.567	0.442	0.356	0.285	0.31	0.24
Q9JLH7	3	1	1.031	0.816	0.873	0.27	0.26	0.213	0.107	0.15	0.137
Q6AY64	1	1	0.988	1.069	1.046	0.631	0.697	0.444	0.415	0.378	0.236
P21816	2	1	0.866	0.883	0.975	0.793	0.827	0.643	0.492	0.45	0.323
Q811X6	2	1
P62489	2	1
Q498C8	2	1	1.274	1.152	1.244	1.25	1.118	0.932	0.795	0.705	0.621
P39951	1	1	0.827	0.999	0.872	0.476	0.312	0.168	0.16	0.167	0.094
P52504	1	1	0.959	1.016	1.094	0.772	0.712	0.545	0.515	0.451	0.378
Q68FX9	2	1	0.971	0.874	0.829	0.276	0.213	0.125	0.1	0.114	0.052
Q9R237	1	1
Q8K1P7	4	1	1.344	1.19	1.258	0.943	0.961	0.799	0.534	0.459	0.222
Q5XI01	2	1	1.248	0.989	1.091	0.595	0.504	0.274	0.274	0.288	0.245
Q07984	3	1	0.967	0.971	1.146	1.026	0.905	0.681	0.592	0.431	0.296
D3ZD05	2	1
Q62867	3	1
Q68FT1	2	1	0.907	0.941	1.085	0.725	0.694	0.442	0.397	0.19	0.17
Q4QQV3	2	1	1.001	1.062	1.037	1.069	1.104	0.91	0.768	0.734	0.683
Q6JP77	2	1	1.008	1.232	1.033	1.071	0.799	0.761	0.565	0.529	0.448
Q6AY96	2	1
Q6IG04	1	1
O70199	2	1	1.051	1.074	1.077	0.94	0.859	0.514	0.403	0.398	0.277
Q6AYK1	1	1	0.628	0.634	0.506	0.512	0.404	0.244	0.27	0.308	0.323
Q2IBD4	3	1
Q56B11	3	1	0.931	0.973	0.892	0.77	0.78	0.454	0.309	0.218	0.131
Q99N37	2	1	0.957	0.811	0.915	0.331	0.351	0.269	0.233	0.113	0.06
P62997	1	1
Q64633	1	1
O35397	2	1	1.045	1.061	0.981	0.77	0.703	0.717	0.547	0.403	0.244
Q56AP7	2	1
O08836	2	1
O35052	2	1
Q6TUD4	2	1
P62912	3	1	1.006	0.876	0.922	0.525	0.605	0.332	0.279	0.104	0.06
P11951	3	1	0.955	0.949	1.072	0.872	0.927	0.64	0.618	0.298	0.361
Q6MG55	3	1
P53817	2	1	1.185	1.131	1.131	0.964	1.018	0.571	0.5	0.369	0.31
D4A1R8	3	1	0.905	1.008	0.911	0.764	0.455	0.263	0.149	0.149	0.01
P29117	2	1	0.879	0.894	0.824	0.739	0.5	0.213	0.144	0.073	0.03
B2GUZ1	1	1	0.91	0.948	0.854	0.249	0.201	0.135	0.122	0.076	0.038
Q80VJ4	2	1
Q4AE70	3	1
[truncated: 1,009 more rows]

## Sheet: NEU_T_1
Prot_ID	numSpec	FC_TMTX126	FC_TMTX127L	FC_TMTX127H	FC_TMTX128L	FC_TMTX128H	FC_TMTX129L	FC_TMTX129H	FC_TMTX130L	FC_TMTX130H	FC_TMTX131
P30427	186	1	0.967	0.988	0.92	0.615	0.433	0.288	0.287	0.178	0.167
P16086	131	1	1.014	1.044	1.036	0.82	0.805	0.582	0.47	0.252	0.227
P38650	114	1	1.011	0.979	0.913	0.593	0.386	0.276	0.461	0.227	0.198
P15205	73	1	1.005	1.035	1.053	0.87	0.962	0.782	0.705	0.476	0.503
D3ZHA0	76	1	1.047	1.047	1.05	0.809	0.752	0.52	0.464	0.297	0.283
Q62812	53	1	0.825	0.863	0.821	0.666	0.55	0.372	0.361	0.221	0.24
D3ZHV2	83	1	1.014	1	0.929	0.55	0.394	0.282	0.364	0.217	0.216
Q9JLT0	53	1	0.823	0.838	0.789	0.634	0.487	0.405	0.454	0.279	0.305
P06686	28	1	1.025	1.042	1.046	0.827	0.821	0.578	0.522	0.279	0.24
P46462	47	1	1.024	1.027	1.048	0.9	1.016	0.847	0.799	0.582	0.379
P63018	24	1	1.021	1.041	0.951	0.693	0.563	0.363	0.313	0.185	0.188
P34058	28	1	1.043	1.038	0.995	0.656	0.434	0.273	0.328	0.177	0.164
P31000	31	1	0.918	0.914	0.847	0.661	0.519	0.227	0.19	0.086	0.096
Q9QXQ0	33	1	1.043	1.085	1.106	0.924	1.063	0.879	0.657	0.209	0.179
P06685	24	1	1.016	1.033	1.015	0.846	0.946	0.797	0.604	0.242	0.202
P82995	23	1	1.042	1.07	1.062	0.714	0.457	0.297	0.298	0.148	0.142
P10719	26	1	0.986	1.027	1.044	0.9	1.036	0.864	0.751	0.292	0.161
P11442	49	1	1.02	1.045	1.051	0.779	0.514	0.311	0.388	0.183	0.173
P63039	32	1	1.022	1.007	1.049	0.941	1.106	0.869	0.734	0.299	0.22
P12785	54	1	0.999	1.001	0.839	0.468	0.29	0.234	0.389	0.198	0.181
P06761	36	1	1.013	1.014	0.99	0.754	0.747	0.546	0.51	0.336	0.286
P85972	57	1	1.035	1.06	1.076	0.91	1.044	0.894	0.881	0.633	0.395
P21263	52	1	0.986	0.994	0.99	0.8	0.847	0.681	0.709	0.525	0.552
Q9Z1P2	22	1	1.039	1.068	1.103	0.897	1.039	0.859	0.703	0.23	0.2
P60711	7	1	0.944	0.989	0.972	0.75	0.759	0.565	0.53	0.261	0.142
Q66HD0	41	1	1.026	1.045	1.043	0.879	0.87	0.646	0.638	0.456	0.396
P10860	30	1	1.002	1.024	0.98	0.725	0.389	0.277	0.453	0.158	0.138
P04764	21	1	0.998	1.013	0.971	0.756	0.769	0.54	0.381	0.145	0.125
P05197	37	1	1.043	1.061	1.092	0.899	1.015	0.837	0.763	0.324	0.211
P47942	18	1	0.991	1.003	1.007	0.848	0.879	0.664	0.59	0.309	0.19
P48721	32	1	0.957	0.919	0.764	0.528	0.356	0.267	0.415	0.187	0.165
P11980	31	1	1.029	1.036	1.042	0.878	0.956	0.631	0.434	0.186	0.152
P47819	29	1	0.888	0.836	0.768	0.6	0.438	0.16	0.163	0.076	0.091
O88600	35	1	0.998	0.945	0.888	0.536	0.468	0.372	0.421	0.271	0.284
P06687	14	1	0.996	1.013	1.03	0.758	0.771	0.495	0.45	0.251	0.225
P34926	46	1	1.06	1.029	1.035	0.805	0.92	0.712	0.79	0.575	0.588
P07335	18	1	1.03	1.02	0.912	0.52	0.313	0.207	0.268	0.168	0.16
P13596	28	1	0.996	0.987	0.921	0.698	0.698	0.565	0.564	0.454	0.482
Q6P9T8	2	1	0.895	0.947	0.954	0.862	0.824	0.697	0.851	0.363	0.311
Q9ER34	31	1	1.005	1.011	0.927	0.526	0.27	0.196	0.385	0.151	0.127
P68370	1	1	0.92	0.959	0.947	0.826	0.814	0.656	0.742	0.336	0.267
P62260	17	1	1.035	1.044	1.083	0.9	1.028	0.847	0.651	0.299	0.216
P04785	33	1	1.033	1.036	1.072	0.907	1.031	0.795	0.684	0.48	0.427
P53534	24	1	1.045	1.073	1.058	0.847	0.776	0.387	0.392	0.21	0.169
Q5M7W5	30	1	1.041	1.049	1.04	0.863	1.047	0.914	0.943	0.771	0.833
O35814	34	1	1.03	1.023	1.02	0.81	0.778	0.482	0.361	0.222	0.221
Q62952	16	1	1.019	1.003	1.037	0.833	0.884	0.685	0.612	0.307	0.207
P15999	29	1	1	1.064	1.084	0.989	1.132	0.954	0.883	0.388	0.261
P11598	28	1	1.013	1.008	0.932	0.75	0.663	0.5	0.49	0.33	0.271
Q3KRE8	1	1	0.803	0.793	0.926	0.86	0.817	0.74	1.023	0.428	0.387
P85108	1	1	0.824	0.788	0.817	0.842	0.712	0.703	1.302	0.559	0.563
P50137	24	1	1.027	1.08	1.105	0.944	1.077	0.984	0.952	0.693	0.302
Q2PQA9	29	1	0.97	0.935	0.81	0.484	0.301	0.234	0.319	0.194	0.198
P10960	22	1	1.01	1.068	1.082	0.973	1.13	1.166	1.025	0.93	0.954
Q5U300	28	1	1.026	0.942	0.735	0.409	0.265	0.19	0.299	0.166	0.156
P48037	36	1	1.049	1.044	1.026	0.609	0.343	0.244	0.347	0.182	0.169
Q63617	28	1	0.968	1.003	1.05	0.882	0.939	0.782	0.778	0.622	0.506
P35565	30	1	0.986	0.921	0.888	0.685	0.723	0.556	0.575	0.397	0.351
P05708	32	1	1.02	1.052	1.052	0.842	0.704	0.396	0.387	0.2	0.176
P14659	13	1	0.981	0.981	0.864	0.622	0.555	0.399	0.387	0.258	0.245
P04797	17	1	0.963	0.995	0.987	0.712	0.575	0.36	0.368	0.134	0.137
Q62638	33	1	1.023	1.023	1.065	0.914	1.034	0.879	0.842	0.515	0.388
P05065	16	1	1.051	1.023	1.032	0.833	0.838	0.614	0.552	0.259	0.144
P69897	3	1	0.768	0.737	0.742	0.767	0.705	0.69	1.326	0.571	0.541
P11507	28	1	0.992	0.945	0.824	0.558	0.375	0.265	0.415	0.182	0.156
Q9JK11	26	1	1.034	1.036	1.035	0.846	1.059	0.854	0.916	0.706	0.729
P18418	25	1	0.996	0.966	0.923	0.737	0.716	0.565	0.565	0.403	0.357
P70615	29	1	0.908	0.911	0.81	0.512	0.348	0.219	0.221	0.145	0.163
P16617	23	1	1.059	1.067	1.016	0.618	0.314	0.15	0.24	0.121	0.108
P31977	24	1	0.943	0.944	0.953	0.674	0.37	0.253	0.305	0.16	0.152
P30009	13	1	1.098	1.049	1.095	0.839	1.09	0.951	0.993	0.824	0.827
P38659	23	1	1.021	1.036	1.058	0.839	0.763	0.558	0.543	0.361	0.316
P63102	12	1	1.014	1.082	1.084	0.944	1.076	0.944	0.74	0.341	0.264
O35763	23	1	0.948	0.964	0.989	0.746	0.44	0.274	0.323	0.183	0.203
P62944	14	1	1.007	1.027	1.03	0.806	0.71	0.513	0.516	0.342	0.254
Q6AYZ1	1	1
Q5XIF6	1	1
Q3KR86	29	1	0.933	0.937	0.827	0.624	0.514	0.337	0.368	0.187	0.199
P04636	20	1	1.003	1.061	1.09	0.964	1.076	0.928	0.736	0.273	0.137
Q9Z2L0	15	1	1.032	1.059	1.172	0.954	1.078	1.04	1.015	0.804	0.778
Q5RKI0	21	1	1.033	1.054	1.09	0.876	0.851	0.411	0.33	0.165	0.146
P85845	25	1	1	1.025	1.042	0.821	0.723	0.433	0.349	0.149	0.133
O08651	19	1	0.962	0.949	0.902	0.613	0.514	0.203	0.247	0.115	0.107
Q4FZT9	27	1	1.014	1.006	1.005	0.733	0.647	0.44	0.4	0.213	0.176
Q4QRB4	6	1	0.931	0.926	0.949	0.878	0.88	0.692	0.891	0.454	0.38
P97536	32	1	1.031	1.088	1.082	0.916	1.019	0.827	0.598	0.267	0.233
P15146	35	1	1.031	1.08	1.027	0.893	1.022	0.874	0.936	0.759	0.834
P62738	3	1	0.965	0.954	1.072	0.786	0.855	0.678	0.606	0.238	0.264
Q9JLA3	26	1	1.022	1.039	1.037	0.86	0.854	0.606	0.583	0.406	0.351
Q05175	17	1	1.011	1.049	1.063	0.904	1.044	0.967	0.957	0.82	0.823
F1LQ48	15	1	0.985	0.877	0.575	0.334	0.284	0.207	0.214	0.125	0.114
Q66HA8	26	1	1.014	0.961	0.833	0.412	0.264	0.189	0.26	0.134	0.144
Q66HF1	24	1	0.961	1.008	0.959	0.699	0.42	0.241	0.387	0.164	0.155
P50554	20	1	1.04	1.053	1.083	0.946	1.079	0.882	0.784	0.387	0.293
Q5XIM9	23	1	1.043	1.045	1.033	0.83	0.777	0.469	0.378	0.163	0.142
Q08163	19	1	1.013	1.048	1.088	0.822	0.725	0.351	0.312	0.156	0.142
P18484	27	1	0.982	1.021	1.026	0.77	0.639	0.419	0.482	0.243	0.206
P07936	20	1	1.029	1.03	1.018	0.849	1.08	0.935	0.957	0.807	0.825
P07150	22	1	1.047	1.059	1.049	0.686	0.327	0.183	0.273	0.134	0.131
P24155	27	1	1.04	1.066	1.079	0.872	1.037	0.843	0.83	0.594	0.378
P68255	13	1	1.022	1.041	1.052	0.866	0.889	0.608	0.501	0.265	0.234
P09117	14	1	0.956	0.922	0.916	0.734	0.727	0.494	0.416	0.189	0.126
P28023	25	1	0.961	0.921	0.82	0.518	0.386	0.329	0.402	0.244	0.311
Q68FQ0	21	1	1.025	1.043	1.048	0.88	0.848	0.585	0.496	0.205	0.167
P11884	20	1	0.975	0.982	0.937	0.617	0.281	0.164	0.323	0.111	0.101
Q924N5	20	1	0.952	0.852	0.675	0.395	0.272	0.222	0.399	0.201	0.172
P42123	16	1	1.037	1.061	1.072	0.922	1.048	0.932	0.879	0.53	0.261
P38652	21	1	0.988	1.022	1.018	0.811	0.869	0.688	0.749	0.398	0.229
P50398	12	1	1.007	1.063	1.07	0.883	0.837	0.435	0.416	0.19	0.165
Q9JLJ3	16	1	1.036	1.04	1.075	0.904	0.975	0.754	0.555	0.192	0.154
P15650	12	1	1.016	1.066	1.075	0.887	0.969	0.622	0.508	0.179	0.124
P04905	12	1	0.977	0.981	0.931	0.624	0.413	0.236	0.287	0.144	0.117
P14668	21	1	1.054	1.052	0.988	0.423	0.215	0.146	0.2	0.105	0.109
P29457	17	1	0.987	1.053	1.045	0.923	0.877	0.672	0.679	0.453	0.383
P24942	9	1	1.034	1.059	1.061	0.8	0.999	0.85	0.892	0.619	0.447
Q66HD3	23	1	1.01	1.062	0.989	0.776	0.68	0.449	0.444	0.339	0.387
Q02253	19	1	0.979	0.98	0.82	0.446	0.238	0.209	0.418	0.147	0.114
P50399	16	1	1.051	1.058	1.109	0.906	0.775	0.353	0.41	0.179	0.147
P55051	9	1	1.026	1.035	1.042	0.865	0.861	0.584	0.468	0.261	0.187
Q794F9	17	1	1.026	1.057	1.066	0.903	1.046	0.923	0.904	0.615	0.544
Q6P502	24	1	1.057	1.066	1.068	0.885	0.88	0.553	0.423	0.178	0.161
P50475	23	1	1.016	0.996	0.932	0.664	0.57	0.439	0.486	0.305	0.19
Q4V7C7	18	1	1.025	1.053	1.069	0.859	0.96	0.754	0.664	0.302	0.191
A2VD12	21	1	1.037	1.015	1.042	0.843	0.936	0.705	0.767	0.547	0.489
B3GNI6	13	1	1.01	1.043	1.043	0.89	0.952	0.719	0.56	0.327	0.171
Q9JHU0	18	1	0.986	0.973	0.955	0.739	0.657	0.378	0.467	0.232	0.201
O88761	24	1	0.996	1.041	0.992	0.737	0.627	0.453	0.429	0.218	0.201
P00787	10	1	1.044	0.973	0.945	0.736	0.829	0.592	0.534	0.385	0.407
Q80U96	27	1	1.036	1.044	1.058	0.758	0.518	0.292	0.379	0.203	0.174
Q9EPH8	20	1	0.979	0.932	0.933	0.754	0.618	0.37	0.384	0.226	0.235
Q62651	15	1	1.021	1.056	1.076	0.911	1.019	0.906	0.904	0.445	0.172
Q6P6V0	20	1	1.059	1.087	1.1	0.797	0.582	0.23	0.333	0.154	0.134
Q07266	19	1	0.987	1.04	0.974	0.751	0.715	0.554	0.544	0.407	0.399
Q64428	21	1	0.963	0.821	0.542	0.28	0.146	0.171	0.48	0.169	0.132
P85968	15	1	1.02	1.067	1.081	0.893	0.917	0.556	0.343	0.181	0.149
P13383	28	1	0.907	0.874	0.823	0.621	0.467	0.356	0.35	0.239	0.248
Q63525	18	1	1.051	1.086	1.079	0.906	1.051	0.791	0.56	0.212	0.204
P04692	14	1	0.952	0.962	0.959	0.763	0.87	0.746	0.733	0.569	0.575
O35244	14	1	1.078	1.05	1.114	0.875	1.078	0.887	0.785	0.326	0.201
P62630	11	1	0.945	0.991	0.937	0.747	0.608	0.351	0.406	0.196	0.194
P00507	18	1	1.011	1.066	1.06	0.925	1.083	0.935	0.883	0.528	0.222
Q5XIN6	21	1	1.004	1.033	0.97	0.749	0.671	0.467	0.523	0.319	0.284
P54319	23	1	1.012	1.072	1.067	0.841	0.902	0.59	0.554	0.3	0.293
P24268	13	1	1.029	1.054	1.094	0.921	1.041	0.881	0.855	0.585	0.488
Q99068	21	1	1.013	1.032	1.059	0.903	0.975	0.772	0.708	0.507	0.454
P63004	18	1	1.048	1.108	1.109	0.941	1.045	0.948	0.893	0.593	0.342
Q05962	8	1	0.976	0.99	1.067	0.915	0.977	0.948	0.968	0.717	0.6
Q9EQS0	21	1	1.069	1.048	1.081	0.826	0.718	0.421	0.441	0.274	0.265
Q924S5	24	1	0.953	0.96	0.89	0.635	0.537	0.374	0.477	0.231	0.2
O35567	14	1	0.962	0.919	0.802	0.409	0.293	0.181	0.254	0.13	0.12
P85973	13	1	0.991	1.052	1.09	0.974	1.108	0.997	0.957	0.572	0.255
Q920L2	16	1	1.045	1.042	1.06	0.869	1.006	0.805	0.759	0.387	0.205
Q63569	16	1	0.992	1.003	0.942	0.691	0.639	0.432	0.409	0.233	0.199
Q5XI78	24	1	1.027	0.941	0.806	0.467	0.259	0.21	0.371	0.144	0.133
P61980	16	1	0.983	0.967	0.916	0.606	0.474	0.347	0.353	0.219	0.216
P28037	24	1	1.046	0.999	0.868	0.482	0.355	0.273	0.321	0.152	0.148
Q7TPB1	16	1	1.05	1.033	1.043	0.85	0.785	0.512	0.471	0.236	0.211
P52303	9	1	1.022	1.063	1.094	0.734	0.855	0.626	0.534	0.288	0.282
Q8VI04	13	1	1.021	1.057	1.076	0.925	1.029	0.895	0.822	0.551	0.456
Q63716	11	1	1.048	1.074	1.109	0.906	0.94	0.625	0.501	0.282	0.223
Q9Z1E1	17	1	0.997	1.029	1.031	0.817	0.769	0.502	0.486	0.284	0.287
P60901	14	1	0.99	1.025	1.078	0.923	1.045	0.924	0.935	0.761	0.639
Q6P6R2	14	1	1.054	1.081	1.134	0.973	1.166	1.037	1.054	0.893	0.927
P61983	9	1	1.014	1.064	1.103	0.937	1.089	0.947	0.783	0.459	0.283
P12007	14	1	1.026	1.036	1.053	0.847	0.748	0.545	0.594	0.229	0.166
Q9WU82	15	1	1.02	1.065	1.094	0.907	0.941	0.79	0.736	0.381	0.203
Q66X93	23	1	0.937	0.918	0.611	0.372	0.257	0.203	0.276	0.158	0.148
P04642	16	1	1.043	1.051	1.059	0.913	0.946	0.846	0.868	0.552	0.328
P97852	17	1	1.008	1.057	1.013	0.76	0.487	0.274	0.413	0.176	0.128
Q9QUL6	21	1	0.931	0.938	0.883	0.63	0.541	0.428	0.506	0.235	0.239
P15178	22	1	1.02	0.988	0.852	0.609	0.457	0.307	0.364	0.176	0.162
P32551	13	1	1.015	1.005	1.064	0.898	0.935	0.783	0.563	0.198	0.154
P48500	16	1	0.983	1.056	1.042	0.869	0.904	0.731	0.543	0.235	0.172
P68511	11	1	1.026	1.067	1.101	0.912	1.005	0.709	0.58	0.255	0.213
P07171	17	1	1.05	1.076	1.101	0.945	1.057	0.924	0.932	0.778	0.747
P52296	20	1	1.02	1.056	0.984	0.646	0.404	0.298	0.356	0.169	0.173
P35213	9	1	1.007	0.979	0.875	0.531	0.454	0.361	0.42	0.234	0.178
Q6TUG0	12	1	1.074	1.034	1.04	0.851	0.826	0.573	0.629	0.392	0.294
O89049	17	1	1.048	1.068	1.057	0.857	0.783	0.578	0.554	0.307	0.183
P60123	18	1	1.01	1.017	0.98	0.736	0.811	0.618	0.564	0.229	0.121
Q09073	8	1	1.014	1.052	1.084	0.952	1.036	0.947	0.947	0.734	0.594
P27653	21	1	0.996	0.906	0.763	0.474	0.381	0.302	0.391	0.204	0.167
P85834	18	1	0.802	0.691	0.548	0.46	0.214	0.267	0.784	0.254	0.201
Q99PF5	18	1	0.929	0.99	0.987	0.826	0.932	0.744	0.639	0.419	0.333
Q5XIT9	15	1	1.014	1.003	0.968	0.862	0.906	0.807	0.784	0.535	0.399
Q63083	17	1	1.054	1.141	1.113	0.939	1.098	0.941	0.959	0.781	0.863
Q62950	13	1	1.002	0.987	0.979	0.808	0.846	0.617	0.671	0.314	0.253
P52873	23	1	1.024	0.955	0.849	0.509	0.274	0.227	0.474	0.178	0.161
Q63598	18	1	1.01	1.075	1.074	0.91	0.909	0.652	0.448	0.206	0.204
P13635	20	1	1.001	1.009	1.066	0.925	0.934	0.809	0.824	0.562	0.551
Q63081	16	1	1.056	1.049	1.031	0.837	0.921	0.584	0.569	0.389	0.316
Q62667	20	1	1.079	1.075	1.096	0.928	0.976	0.772	0.617	0.278	0.203
P25286	14	1	1.056	1.073	1.165	0.904	0.999	0.946	1.023	0.776	0.691
P25113	12	1	1.05	1.095	1.116	0.942	1.063	0.94	0.877	0.601	0.248
Q63347	19	1	0.973	0.996	0.965	0.721	0.646	0.454	0.428	0.258	0.226
Q5QD51	18	1	1.017	0.987	0.962	0.704	0.944	0.78	0.816	0.679	0.7
P23514	18	1	1.07	1.041	1.091	0.884	0.9	0.585	0.504	0.231	0.206
Q68FR6	21	1	0.995	0.999	0.9	0.506	0.327	0.232	0.306	0.153	0.132
P28480	17	1	1.011	1.053	1.032	0.816	0.798	0.525	0.455	0.207	0.187
Q03555	13	1	1.061	1.072	1.103	0.909	1.04	0.81	0.747	0.468	0.328
P21775	14	1	1.02	1.048	1.062	0.941	1.044	0.931	0.933	0.729	0.556
P04906	8	1	1.054	1.045	1.037	0.818	0.833	0.495	0.434	0.215	0.158
P04762	18	1	1.013	1.03	0.987	0.736	0.539	0.257	0.347	0.177	0.14
Q63610	13	1	0.931	1.016	0.955	0.823	0.865	0.755	0.682	0.533	0.45
P17764	12	1	0.977	0.987	0.981	0.762	0.628	0.303	0.387	0.15	0.138
P07153	17	1	0.997	0.978	0.981	0.785	0.582	0.373	0.392	0.205	0.157
Q5SGE0	24	1	0.964	0.734	0.343	0.258	0.134	0.171	0.438	0.172	0.133
Q04462	18	1	0.961	0.978	0.901	0.563	0.391	0.252	0.265	0.144	0.128
Q9Z2Q1	21	1	1.047	1.002	1.045	0.749	0.658	0.366	0.37	0.186	0.164
Q6AYT3	17	1	1.002	1.033	0.975	0.772	0.668	0.436	0.311	0.135	0.113
Q64057	14	1	0.999	1.042	1.014	0.781	0.659	0.306	0.317	0.138	0.135
Q4AEF8	17	1	0.973	1.011	1.058	0.822	0.802	0.495	0.442	0.203	0.164
Q9WVC0	16	1	1.012	0.99	0.994	0.789	0.812	0.52	0.327	0.144	0.122
Q9ER24	19	1	1.01	1.056	0.972	0.6	0.367	0.281	0.432	0.236	0.219
P09527	14	1	1.055	1.007	1.002	0.813	0.851	0.695	0.669	0.368	0.263
P45592	16	1	1.045	1.038	1.028	0.779	0.756	0.409	0.294	0.137	0.136
P08009	6	1	1.082	1.058	1.063	0.783	0.756	0.513	0.496	0.213	0.157
Q8VHF5	15	1	1.002	1.029	1.002	0.836	0.753	0.459	0.436	0.164	0.123
P56574	16	1	0.993	0.977	0.907	0.65	0.484	0.208	0.375	0.133	0.11
P63331	1	1	0.995	0.902	1.184	0.811	1.03	0.662	0.781	0.428	0.242
Q63862	1	1	0.639	0.721	0.68	0.415	0.234	0.257	0.302	0.27	0.201
P98158	19	1	1.094	1.115	1.103	0.923	1.033	0.824	0.758	0.525	0.483
Q68FS4	17	1	0.986	0.928	0.8	0.509	0.418	0.285	0.361	0.17	0.137
Q9ESW0	19	1	1.064	1.066	1.069	0.903	0.997	0.863	0.872	0.504	0.241
P50442	11	1	1.02	1.059	1.064	0.895	0.916	0.51	0.465	0.185	0.134
P04897	6	1	1.004	0.994	0.959	0.676	0.545	0.288	0.473	0.222	0.203
F1MA98	23	1	0.928	0.925	0.813	0.573	0.462	0.295	0.294	0.211	0.219
P45953	17	1	1.062	1.087	1.038	0.9	0.934	0.727	0.738	0.354	0.207
P02091	3	1	0.916	0.918	0.986	0.81	0.994	0.955	0.886	0.71	0.538
Q32PX7	19	1	1.007	1.011	1.026	0.858	0.968	0.789	0.735	0.516	0.401
P11517	2	1	0.979	0.949	1.084	0.807	1.029	0.998	0.859	0.706	0.581
Q62951	15	1	1.021	1.015	0.977	0.765	0.763	0.423	0.436	0.225	0.207
P55053	9	1	1.008	1.053	1.072	0.904	0.939	0.601	0.415	0.187	0.196
P49134	15	1	1.047	1.074	1.093	0.895	0.958	0.799	0.79	0.634	0.596
P15800	19	1	0.971	1.053	0.993	0.823	0.957	0.704	0.693	0.392	0.321
P0C2X9	17	1	0.952	0.844	0.446	0.289	0.164	0.189	0.481	0.166	0.138
P50503	13	1	0.995	1.002	0.967	0.632	0.344	0.246	0.277	0.177	0.178
Q6IMY8	18	1	0.901	1.009	0.791	0.507	0.34	0.284	0.419	0.193	0.185
P62716	1	1	1.024	1.034	1.038	0.789	0.853	0.655	0.639	0.403	0.239
P81155	8	1	0.992	1.069	1.093	0.979	1.022	0.996	0.933	0.733	0.607
Q66H12	14	1	0.992	1.03	1.069	0.934	1.012	0.831	0.757	0.48	0.362
O55156	14	1	0.99	0.992	1.007	0.739	0.639	0.487	0.465	0.292	0.292
P60892	8	1	1.034	1.044	1.104	0.912	1.027	0.765	0.632	0.292	0.199
Q5XIH7	18	1	0.999	1.041	1.076	0.955	0.966	0.927	0.837	0.639	0.439
P41562	16	1	0.984	1.001	0.966	0.796	0.757	0.583	0.486	0.219	0.177
P05370	16	1	1.013	0.991	0.931	0.734	0.63	0.286	0.289	0.145	0.116
Q64560	21	1	1.002	1.067	1.098	0.867	0.86	0.418	0.406	0.182	0.18
Q794E4	8	1	0.963	0.939	0.806	0.472	0.338	0.197	0.193	0.125	0.139
Q6P6Q2	8	1	1.107	1.047	1.944	0.554	1.347	1.01	1.902	0.985	0.58
P16638	21	1	0.977	0.982	0.901	0.662	0.435	0.229	0.358	0.174	0.166
P0DP31	9	1	1.044	1.037	1.011	0.809	1.026	0.845	0.876	0.747	0.712
P62815	14	1	1.035	1.024	1.012	0.898	0.945	0.757	0.613	0.322	0.201
P13437	13	1	0.944	0.952	0.943	0.84	0.877	0.727	0.73	0.451	0.237
Q9R1Z0	11	1	0.965	1.101	1.101	0.965	0.975	0.976	0.921	0.742	0.667
Q6URK4	14	1	0.955	0.913	0.802	0.452	0.297	0.2	0.236	0.154	0.194
P35559	19	1	1.083	1.114	1.082	0.894	0.802	0.577	0.506	0.297	0.196
Q5XIM7	17	1	0.891	0.863	0.724	0.513	0.369	0.265	0.337	0.166	0.149
P11505	5	1	0.968	1.002	0.974	0.699	0.632	0.429	0.558	0.294	0.249
P02650	17	1	0.98	1.045	1.045	0.901	0.957	0.79	0.8	0.623	0.591
P48679	20	1	0.951	0.924	0.837	0.656	0.589	0.321	0.237	0.131	0.138
O88767	11	1	1.04	1.057	1.07	0.928	1.065	0.897	0.79	0.501	0.351
P07687	17	1	1.045	1.07	1.087	0.941	1.048	0.95	0.894	0.531	0.252
Q6AY56	1	1	1.105	0.971	0.95	0.761	0.808	0.633	0.775	0.386	0.212
Q5XIG8	12	1	1.044	1.036	1.019	0.797	0.829	0.645	0.531	0.253	0.205
P04256	9	1	0.948	1.018	1.015	0.75	0.529	0.367	0.366	0.227	0.233
P23785	10	1	0.979	1.121	1.029	0.863	0.928	0.791	0.737	0.538	0.538
P07340	12	1	1.009	1.054	1.113	0.951	1.023	0.901	0.808	0.568	0.466
Q60587	15	1	0.966	0.854	0.564	0.29	0.141	0.169	0.475	0.173	0.13
P61589	7	1	1.005	1.007	0.971	0.777	0.808	0.651	0.643	0.338	0.23
P29995	17	1	0.977	0.946	0.791	0.421	0.327	0.225	0.35	0.199	0.152
P59215	13	1	0.967	0.903	0.839	0.557	0.389	0.279	0.5	0.252	0.205
Q9JIL3	16	1	1.025	0.996	1.036	0.833	0.857	0.668	0.564	0.292	0.264
P09495	8	1	0.981	1.019	1.003	0.794	0.925	0.773	0.774	0.606	0.576
Q9JI85	12	1	1.021	1.069	1.091	0.945	1.088	0.96	0.963	0.769	0.791
P41542	18	1	1.016	1.021	0.966	0.691	0.568	0.365	0.373	0.216	0.211
Q63797	16	1	0.965	1.003	0.98	0.825	0.862	0.597	0.449	0.289	0.271
O88989	14	1	1.082	1.036	1.079	0.909	0.994	0.769	0.491	0.154	0.13
B2GV06	13	1	0.988	0.94	0.842	0.498	0.277	0.214	0.43	0.184	0.147
P09895	10	1	0.886	0.91	0.793	0.635	0.538	0.398	0.355	0.168	0.196
A0A0G2K2P5	17	1	1.036	0.99	0.911	0.55	0.412	0.273	0.305	0.163	0.146
G3V9R8	15	1	0.946	0.976	0.842	0.557	0.394	0.319	0.327	0.23	0.226
Q6NYB7	7	1	1.011	0.942	0.923	0.764	0.792	0.624	0.613	0.341	0.278
P16446	10	1	1.087	1.093	1.086	0.919	1.026	0.81	0.593	0.301	0.232
P68101	13	1	0.977	1.025	0.959	0.781	0.767	0.512	0.446	0.263	0.225
Q6P7B0	12	1	0.999	1.077	1.008	0.838	0.844	0.691	0.681	0.416	0.275
P14408	14	1	1.082	1.043	0.979	0.589	0.334	0.249	0.44	0.202	0.183
P13803	10	1	0.95	0.971	0.852	0.637	0.433	0.299	0.45	0.206	0.162
P04182	10	1	1.007	1.028	1.038	0.895	0.907	0.67	0.605	0.273	0.158
P85125	8	1	1.073	1.033	1.021	0.772	0.757	0.556	0.428	0.236	0.241
P11915	15	1	1.037	1.014	1.056	0.845	0.806	0.489	0.435	0.24	0.22
P47858	15	1	0.942	0.949	0.946	0.787	0.823	0.696	0.815	0.41	0.236
P24054	12	1	0.972	1.005	1.116	0.81	1.009	0.856	0.943	0.652	0.622
P18420	13	1	1.007	1.036	1.057	0.91	1.036	0.905	0.904	0.736	0.635
Q62871	10	1	1.106	1.066	1.049	0.766	0.73	0.558	0.551	0.312	0.344
P14604	13	1	0.996	1.043	1.076	0.951	1.064	0.922	0.894	0.609	0.159
Q8VIJ5	19	1	1.062	1.024	1.02	0.754	0.765	0.45	0.446	0.269	0.28
P62963	7	1	1.011	1.03	1.019	0.69	0.346	0.141	0.24	0.111	0.114
Q66HR2	9	1	1.04	1.018	1.041	0.796	0.613	0.353	0.338	0.201	0.186
Q07936	17	1	1.03	1.051	1.034	0.746	0.421	0.21	0.309	0.15	0.123
P17425	13	1	0.932	0.869	0.721	0.445	0.273	0.196	0.381	0.175	0.161
Q4KM35	10	1	1.03	1.04	1.041	0.907	0.985	0.863	0.851	0.696	0.516
Q812D1	16	1	0.986	1.049	1.019	0.776	0.672	0.539	0.53	0.386	0.375
P61107	10	1	1.038	1.03	0.998	0.834	0.949	0.733	0.74	0.454	0.372
Q68FP1	17	1	1.013	1.064	1.058	0.815	0.608	0.325	0.304	0.155	0.163
Q9R063	12	1	1.082	1.07	1.142	0.913	1.107	0.902	0.835	0.485	0.252
P47245	14	1	1.056	1.071	1.082	0.807	0.723	0.408	0.389	0.209	0.189
A7VJC2	10	1	0.965	0.936	0.887	0.501	0.349	0.237	0.287	0.183	0.219
P10760	13	1	1.046	1.062	1.081	0.896	0.947	0.719	0.703	0.306	0.2
Q6AYH5	10	1	1.052	1.046	0.925	0.627	0.43	0.321	0.377	0.234	0.24
P67779	15	1	1.001	1.048	1.063	0.932	0.977	0.938	0.862	0.678	0.49
P70645	11	1	1.018	1.084	1.097	0.938	1.092	0.98	0.896	0.618	0.386
P62198	15	1	0.991	0.985	0.977	0.725	0.628	0.389	0.413	0.201	0.169
Q64541	1	1
P10111	11	1	0.984	0.998	0.957	0.616	0.301	0.136	0.177	0.081	0.07
Q6DGG0	12	1	1.048	1.038	0.965	0.533	0.325	0.214	0.306	0.167	0.164
Q8VHV7	4	1	0.96	0.835	0.652	0.413	0.343	0.268	0.254	0.158	0.165
Q6UPE1	13	1	1.019	1.017	1.007	0.828	0.642	0.229	0.391	0.161	0.13
P07632	11	1	1.034	1.083	1.13	0.947	1.112	0.966	1.013	0.799	0.827
O35987	11	1	1.007	1.044	1.047	0.845	0.772	0.481	0.448	0.284	0.292
P05712	9	1	1.013	0.977	0.935	0.787	0.786	0.642	0.717	0.352	0.257
P35435	9	1	0.958	1.012	1.036	0.973	1.136	0.943	0.97	0.393	0.221
P37397	11	1	0.979	1.065	0.934	0.724	0.728	0.619	0.665	0.462	0.495
Q5XHZ0	17	1	1.013	0.996	0.971	0.649	0.46	0.256	0.449	0.182	0.156
P24329	10	1	1.011	0.993	0.858	0.559	0.4	0.276	0.419	0.172	0.132
Q9JJ19	15	1	0.987	0.96	0.974	0.791	0.808	0.664	0.655	0.514	0.469
Q9Z0W7	9	1	1.073	1.024	0.984	0.66	0.539	0.258	0.337	0.18	0.17
P34064	7	1	1.132	1.082	1.107	0.975	1.079	0.928	0.978	0.79	0.715
Q4KMA2	12	1	1.027	1.051	1.086	0.908	0.995	0.9	0.857	0.63	0.586
O35142	17	1	0.991	0.96	0.963	0.731	0.644	0.381	0.356	0.172	0.153
Q1JU68	18	1	0.948	0.936	0.842	0.423	0.279	0.208	0.345	0.164	0.147
F1LMZ8	15	1	1.009	0.99	0.887	0.613	0.491	0.323	0.338	0.162	0.146
P06238	13	1	1.003	1.039	1.069	0.854	1.009	0.884	0.859	0.659	0.527
Q07009	15	1	1.024	1.025	1.041	0.782	0.792	0.455	0.424	0.23	0.22
Q62703	13	1	1.001	1.08	1.095	0.895	1.043	0.859	0.985	0.869	1.02
P40329	17	1	0.886	0.852	0.704	0.42	0.261	0.19	0.332	0.185	0.166
P35571	17	1	0.937	1.028	0.995	0.796	0.87	0.768	0.827	0.598	0.479
Q5XI32	14	1	1.038	1.027	1.067	0.838	0.874	0.68	0.515	0.255	0.187
P07323	5	1	0.945	0.852	0.885	0.611	0.757	0.505	0.442	0.249	0.151
P07943	14	1	1.031	1.078	1.093	0.947	1.007	0.732	0.437	0.17	0.134
Q66H80	18	1	1.049	1.039	1.051	0.83	0.755	0.417	0.327	0.163	0.127
Q75WE7	15	1	1.02	1.045	1.033	0.781	0.725	0.545	0.584	0.428	0.396
O70351	8	1	1.154	1.055	1.132	0.776	0.668	0.422	0.561	0.255	0.18
P46413	15	1	1.051	1.099	1.107	0.87	0.956	0.817	0.889	0.656	0.64
P09330	4	1	1.03	1.078	1.028	0.871	0.824	0.651	0.574	0.327	0.264
P37285	15	1	0.952	0.947	0.867	0.537	0.31	0.211	0.3	0.155	0.145
Q9JM53	15	1	1.022	1.004	1.037	0.879	0.833	0.71	0.589	0.303	0.17
Q66H61	16	1	0.995	0.873	0.732	0.442	0.301	0.229	0.366	0.204	0.213
Q63663	14	1	1.024	1.033	1.009	0.762	0.422	0.259	0.292	0.195	0.189
P13084	10	1	0.982	1.015	0.995	0.812	0.86	0.758	0.756	0.537	0.517
P49432	11	1	1.007	0.954	0.841	0.595	0.343	0.199	0.421	0.157	0.122
P63245	13	1	0.994	0.954	0.808	0.584	0.496	0.362	0.407	0.159	0.135
Q5XFX0	11	1	0.993	1.028	1.043	0.741	0.599	0.427	0.417	0.267	0.258
P15865	11	1	0.672	0.652	0.626	0.754	0.563	0.684	0.998	0.677	0.675
P19804	5	1	1.033	1.059	1.121	0.957	1.095	0.971	0.934	0.618	0.27
Q99JD4	11	1	0.999	1.002	1.012	0.767	0.68	0.373	0.426	0.22	0.206
Q6AY84	12	1	1.007	1.025	0.978	0.798	0.813	0.579	0.464	0.258	0.208
Q99ML5	11	1	1.032	1.085	1.123	0.983	1.115	0.949	0.891	0.539	0.357
Q68FY0	12	1	0.968	1	1.039	0.92	0.916	0.748	0.523	0.182	0.133
Q64548	12	1	0.986	1.026	1.034	0.831	0.91	0.797	0.869	0.639	0.767
O88453	12	1	1.057	1.045	1.027	0.791	0.997	0.846	0.836	0.666	0.651
P47875	9	1	1.009	1.108	1.126	0.916	1.072	0.889	1.025	0.815	0.906
P61765	15	1	0.918	0.928	0.892	0.595	0.478	0.383	0.552	0.299	0.299
P23965	11	1	1.015	1.053	1.061	0.922	1.059	0.907	0.921	0.807	0.8
Q6IFW6	13	1	1.1	0.915	1.984	0.596	1.309	1.139	1.832	1.299	0.697
P51650	15	1	1.019	1.019	1.079	0.914	1	0.616	0.56	0.218	0.185
Q9ESN0	14	1	0.988	0.997	0.889	0.541	0.499	0.397	0.446	0.302	0.27
Q9WUH4	12	1	1.023	1.046	1.084	0.86	1.037	0.895	0.942	0.778	0.799
Q7M0E3	11	1	0.976	1.031	1.051	0.83	0.888	0.658	0.429	0.195	0.175
P11506	5	1	1.022	1.101	0.958	0.675	0.596	0.493	0.514	0.353	0.305
P05982	13	1	1.017	1.038	0.981	0.669	0.46	0.203	0.265	0.141	0.131
Q05982	4	1	1.101	1.039	1.12	1.001	1.062	0.989	1.026	0.545	0.312
P09606	11	1	0.97	0.854	0.804	0.615	0.596	0.254	0.244	0.12	0.116
Q5RKI1	11	1	1.023	1.042	0.995	0.715	0.594	0.413	0.489	0.239	0.198
P18421	10	1	1.026	1.079	1.098	0.967	1.012	0.914	0.904	0.752	0.59
Q68FR9	9	1	1.023	0.953	0.887	0.57	0.407	0.256	0.228	0.14	0.12
P26453	8	1	1.045	1.038	1.035	0.818	0.891	0.732	0.805	0.579	0.591
P62909	13	1	0.886	0.892	0.8	0.644	0.517	0.427	0.512	0.253	0.229
Q64542	4	1	0.896	0.971	0.88	0.782	0.749	0.536	0.548	0.489	0.326
Q9JJ22	14	1	0.995	1.035	1.059	0.917	0.888	0.65	0.627	0.359	0.327
Q63768	11	1	1.034	1.036	0.922	0.564	0.393	0.251	0.296	0.138	0.149
P26772	12	1	1.077	1.063	1.078	0.959	1.073	0.975	0.942	0.76	0.657
P42676	13	1	0.99	1	0.906	0.729	0.726	0.554	0.588	0.358	0.198
P0DMW0	8	1	0.882	0.831	0.866	0.56	0.513	0.247	0.235	0.16	0.235
B5DEH2	12	1	1.019	1.063	1.071	0.807	0.653	0.449	0.467	0.24	0.18
Q5M9G3	10	1	0.975	1.054	0.999	0.741	0.669	0.395	0.324	0.208	0.216
P13676	13	1	0.922	1.045	0.948	0.779	0.859	0.768	0.74	0.591	0.375
Q68FU3	13	1	1.012	0.982	0.917	0.641	0.436	0.238	0.404	0.145	0.119
Q5XIC0	9	1	0.986	1.052	1.091	0.849	0.894	0.571	0.537	0.242	0.179
P63086	9	1	1.01	1.016	1.019	0.825	0.837	0.564	0.419	0.206	0.166
P10888	9	1	1.037	1.063	1.14	0.945	0.98	0.913	0.679	0.474	0.406
P12711	11	1	1.047	1.108	1.122	0.954	1.039	0.826	0.712	0.35	0.238
Q6MG60	10	1	1.031	1.062	1.097	0.963	0.991	0.721	0.415	0.139	0.145
Q641Y8	15	1	0.991	1.002	0.973	0.71	0.438	0.198	0.233	0.128	0.132
Q6P7A9	13	1	0.955	1.042	1.064	0.898	0.974	0.783	0.743	0.497	0.472
O08629	16	1	0.927	0.865	0.739	0.4	0.305	0.192	0.244	0.134	0.115
Q2TL32	17	1	1.042	1.056	1.04	0.668	0.525	0.393	0.511	0.301	0.291
Q00981	9	1	1.001	1.015	1.037	0.736	0.554	0.269	0.338	0.178	0.179
Q3ZB98	11	1	0.943	1.037	1.049	0.818	1.08	0.916	0.986	0.731	0.919
O54975	15	1	1.005	1.041	0.997	0.812	0.738	0.49	0.284	0.133	0.138
B2GUZ5	8	1	1.043	1.058	0.977	0.727	0.77	0.65	0.571	0.302	0.218
Q9Z2S9	15	1	1.015	1.069	1.052	0.853	0.845	0.598	0.521	0.342	0.318
P62193	13	1	0.962	0.979	0.934	0.663	0.561	0.389	0.401	0.196	0.176
P21396	13	1	1.04	1.084	1.133	0.956	1.011	0.822	0.614	0.252	0.193
O08838	12	1	0.978	0.947	0.91	0.693	0.667	0.439	0.516	0.281	0.262
Q4V7C6	13	1	0.995	1.032	0.939	0.639	0.47	0.254	0.306	0.174	0.16
P31044	6	1	1.041	1.074	1.107	0.925	0.907	0.623	0.34	0.183	0.167
P62898	5	1	0.999	1.049	1.107	0.992	1.03	0.929	0.921	0.688	0.674
P15791	7	1	0.982	0.963	0.924	0.692	0.569	0.388	0.408	0.21	0.185
P21670	11	1	1.072	1.078	1.089	0.954	1.063	0.987	1.001	0.858	0.723
P21913	12	1	0.96	1.044	1.009	0.918	0.908	0.798	0.755	0.393	0.191
Q63560	13	1	0.95	0.989	1.003	0.818	0.926	0.771	0.813	0.579	0.649
Q63570	14	1	1.036	1.078	1.085	0.806	0.758	0.52	0.584	0.302	0.246
P38983	9	1	1.011	1.022	0.931	0.717	0.64	0.456	0.465	0.193	0.186
P63159	12	1	0.898	0.888	0.88	0.754	0.757	0.607	0.517	0.372	0.339
P08753	6	1	0.955	1.018	0.955	0.72	0.552	0.326	0.556	0.242	0.234
P18422	15	1	1.039	1.064	1.117	0.935	1.036	0.917	0.972	0.745	0.657
Q9R066	13	1	0.984	1.04	1.036	0.91	1.03	0.935	0.909	0.765	0.738
P07633	11	1	1.035	0.998	1.072	0.829	0.69	0.312	0.472	0.208	0.131
O35821	14	1	0.936	0.974	0.866	0.503	0.377	0.295	0.352	0.185	0.207
P56571	10	1	0.989	1.03	1.068	0.939	1.052	0.982	0.951	0.644	0.389
Q6AYD3	11	1	0.918	0.891	0.852	0.63	0.451	0.292	0.323	0.194	0.193
P24368	12	1	1.013	0.979	0.962	0.683	0.612	0.449	0.511	0.322	0.264
Q99NA5	13	1	1.006	1.009	1.058	0.866	0.815	0.492	0.466	0.184	0.159
P81795	11	1	1.027	1.014	1.038	0.887	0.859	0.681	0.601	0.324	0.231
F1LNJ2	18	1	1.053	1.05	1.042	0.866	0.683	0.4	0.435	0.28	0.249
P62632	3	1
O35303	13	1	1.001	1.011	0.887	0.539	0.345	0.259	0.439	0.224	0.199
Q4KM49	18	1	0.963	1.009	0.865	0.623	0.435	0.346	0.379	0.237	0.212
Q4FZT0	10	1	1.046	1.059	1.104	0.853	0.892	0.798	0.828	0.67	0.448
Q63945	10	1	1.068	1.118	1.135	0.934	1.182	0.962	0.893	0.582	0.377
Q62920	14	1	1.029	1.07	1.021	0.762	0.68	0.469	0.499	0.298	0.314
Q641X3	11	1	1.026	1.103	1.069	0.98	1.073	0.846	0.882	0.543	0.4
P15087	12	1	1.046	1.029	1.04	0.81	0.9	0.649	0.65	0.413	0.355
P02401	6	1	0.884	0.904	0.903	0.833	0.876	0.822	0.922	0.828	0.891
P85515	9	1	0.987	1.056	1.04	0.885	0.825	0.666	0.565	0.282	0.21
P25235	12	1	1.022	1.096	1.088	0.873	0.775	0.488	0.483	0.274	0.192
O70593	12	1	1.016	0.984	0.994	0.74	0.66	0.328	0.26	0.119	0.107
P17220	8	1	1.075	1.103	1.099	0.935	1.116	0.902	0.964	0.762	0.649
Q64361	6	1	1.017	0.987	1.082	0.891	0.958	0.804	0.673	0.335	0.155
P63036	12	1	0.969	1.001	0.922	0.717	0.661	0.515	0.458	0.245	0.218
Q4QQW8	10	1	1.073	1.062	1.105	0.945	0.96	0.837	0.893	0.628	0.62
Q9QYU1	12	1	1.038	1.007	1.051	0.765	0.919	0.722	0.757	0.635	0.645
P07872	11	1	1.092	1.057	1.095	0.902	1.052	0.912	0.957	0.671	0.342
P19643	11	1	1.001	0.972	1.055	0.889	0.867	0.516	0.421	0.234	0.174
P49242	13	1	0.844	0.804	0.763	0.718	0.576	0.48	0.543	0.271	0.299
P54311	5	1	0.974	1.036	1.001	0.818	0.734	0.501	0.479	0.216	0.16
Q4G061	12	1	1.002	1.021	0.875	0.495	0.346	0.268	0.408	0.234	0.204
B5DFN2	11	1	0.933	0.895	0.884	0.701	0.658	0.493	0.519	0.264	0.195
Q9Z1A6	16	1	0.879	0.882	0.68	0.439	0.328	0.247	0.292	0.144	0.13
Q7TP47	12	1	0.967	0.944	0.908	0.667	0.448	0.247	0.293	0.16	0.168
P11232	6	1	1.055	1.08	1.058	0.897	1.156	1.025	1.018	0.923	0.893
Q6AY09	2	1	0.919	0.671	0.448	0.24	0.291	0.174	0.227	0.142	0.162
Q6AYN4	11	1	1.048	1.03	0.819	0.473	0.404	0.342	0.439	0.256	0.289
Q6AXS5	11	1	1.008	1.119	1.065	0.891	1.033	0.889	0.939	0.763	0.822
Q920Q0	11	1	0.966	0.996	1.012	0.867	0.945	0.797	0.857	0.647	0.643
Q5XIU9	8	1	0.868	0.895	0.88	0.707	0.678	0.51	0.57	0.44	0.448
P62703	9	1	0.738	0.689	0.6	0.588	0.376	0.338	0.459	0.226	0.194
P19332	9	1	1.019	1.045	0.999	0.881	1.116	0.899	0.859	0.676	0.858
P63170	2	1	1.057	1.009	0.969	0.7	0.629	0.428	0.427	0.237	0.225
Q8VBU2	4	1	0.996	0.955	0.829	0.462	0.296	0.22	0.274	0.178	0.204
P58775	2	1
P26284	10	1	1.004	0.955	0.846	0.641	0.408	0.28	0.44	0.19	0.175
P29266	7	1	1.052	1.033	1.064	0.943	1.114	1.015	0.791	0.249	0.197
D4ABY2	11	1	0.98	0.959	1.009	0.729	0.668	0.353	0.379	0.168	0.147
P12368	9	1	1.052	1.005	0.964	0.684	0.544	0.275	0.305	0.138	0.126
P05369	10	1	1.017	1.04	1.024	0.724	0.563	0.242	0.393	0.191	0.218
Q5FVQ4	11	1	1.104	1.116	1.127	0.919	0.829	0.51	0.481	0.308	0.236
P30835	7	1	1.01	1.049	0.99	0.84	0.895	0.707	0.823	0.45	0.218
P41499	14	1	0.907	0.976	0.931	0.662	0.295	0.172	0.237	0.125	0.134
P84092	12	1	0.973	0.914	0.902	0.694	0.525	0.352	0.388	0.196	0.187
Q9EPH2	6	1	1.066	1.017	1.092	0.873	1.061	0.905	0.974	0.791	0.859
Q920J4	8	1	1.018	0.992	0.842	0.488	0.34	0.251	0.308	0.153	0.128
Q5M7U6	8	1	1.021	1.071	1.082	0.852	0.884	0.668	0.63	0.313	0.212
Q9JJ50	11	1	0.984	1.031	1.032	0.733	0.522	0.363	0.408	0.206	0.207
Q6PEC4	9	1	1.064	1.041	1.037	0.818	1	0.816	0.832	0.65	0.567
P85970	9	1	1.047	1.03	1.063	0.881	1.022	0.777	0.745	0.379	0.25
Q6RUV5	7	1	1.04	1.024	1.051	0.842	0.873	0.691	0.679	0.285	0.212
Q9QVC8	13	1	0.97	1.012	0.762	0.451	0.283	0.203	0.247	0.129	0.132
P27952	12	1	0.828	0.731	0.717	0.638	0.477	0.396	0.6	0.298	0.266
Q6Q0N1	11	1	0.985	1.044	1.026	0.727	0.612	0.376	0.373	0.204	0.176
Q63270	14	1	1.005	0.997	0.97	0.74	0.66	0.35	0.408	0.204	0.171
Q9Z270	9	1	1.084	1.041	1.065	0.856	0.88	0.637	0.474	0.284	0.252
Q3T1J1	8	1	1.016	0.948	0.846	0.461	0.307	0.237	0.298	0.206	0.227
P23358	8	1	0.829	0.714	0.675	0.666	0.491	0.454	0.517	0.262	0.243
P55161	13	1	1.039	1.053	0.991	0.78	0.65	0.393	0.479	0.243	0.234
Q6IMF3	5	1	1.166	1.192	2.231	0.566	1.567	1.171	2.495	1.223	0.757
Q8VHK7	10	1	0.996	1.02	0.926	0.732	0.699	0.506	0.391	0.256	0.23
Q9JK25	6	1	0.958	1.116	1.148	0.958	0.994	0.842	0.791	0.626	0.388
Q62733	9	1	1.053	1.094	1.047	0.876	0.842	0.738	0.676	0.466	0.505
Q9JJ54	12	1	1.018	1.009	0.991	0.8	0.829	0.654	0.562	0.399	0.351
P19945	8	1	0.832	0.806	0.759	0.704	0.546	0.486	0.533	0.267	0.216
P62961	3	1	0.987	0.978	0.973	0.803	0.885	0.766	0.804	0.571	0.572
B2RYG6	7	1	1.03	1.052	1.014	0.811	0.73	0.387	0.444	0.247	0.218
Q62745	4	1	1.009	1.052	1.093	0.854	0.977	0.854	0.835	0.699	0.704
Q9QYF3	14	1	0.93	0.976	0.892	0.555	0.509	0.384	0.499	0.305	0.276
P97849	10	1	0.953	0.857	0.642	0.37	0.23	0.192	0.393	0.183	0.146
Q9WVB1	7	1	0.972	1	0.977	0.787	0.76	0.632	0.62	0.439	0.341
Q5XI73	8	1	0.98	0.972	0.978	0.777	0.844	0.597	0.434	0.193	0.185
P52555	8	1	1.063	1.021	1.069	0.852	0.871	0.582	0.55	0.372	0.305
P00388	12	1	1.061	1.027	0.989	0.639	0.476	0.342	0.441	0.285	0.281
P13233	10	1	0.943	0.965	0.861	0.708	0.538	0.392	0.568	0.228	0.195
Q62940	14	1	0.947	0.867	0.715	0.474	0.321	0.248	0.391	0.215	0.182
P10824	4	1	0.868	0.858	0.833	0.726	0.519	0.333	0.285	0.16	0.113
P11030	4	1	1.056	1.045	1	0.663	0.702	0.413	0.39	0.242	0.221
Q1HCL7	11	1	1.02	0.992	1.012	0.795	0.713	0.366	0.516	0.211	0.201
Q01205	8	1	1.051	1.056	1.059	0.863	0.97	0.904	0.987	0.788	0.805
P62982	7	1	1.065	1.03	0.981	0.781	0.895	0.768	0.824	0.707	0.672
P70490	12	1	1.069	1.024	1.085	0.821	0.962	0.781	0.873	0.585	0.605
P36972	11	1	1.039	1.028	1.11	0.872	1.037	0.833	0.814	0.501	0.312
Q68FX0	9	1	0.957	1.013	0.966	0.8	0.684	0.39	0.485	0.18	0.174
P27867	12	1	1.066	1.056	1.099	0.841	0.722	0.385	0.277	0.123	0.117
Q99N27	10	1	1.014	0.971	0.978	0.661	0.486	0.292	0.396	0.208	0.296
P97690	11	1	0.96	0.997	0.94	0.657	0.55	0.346	0.392	0.219	0.196
P10536	5	1	1.034	1.034	1.085	0.845	0.891	0.7	0.757	0.518	0.527
B5DF89	14	1	0.992	1.063	1.018	0.892	0.856	0.559	0.394	0.213	0.215
Q8K1Q0	8	1	1.031	1.065	0.983	0.736	0.599	0.363	0.434	0.26	0.259
P16975	11	1	1.04	1.016	1.038	0.837	0.822	0.634	0.661	0.496	0.44
Q8VHU4	13	1	1.055	1.025	0.999	0.73	0.647	0.366	0.508	0.252	0.226
P31232	9	1	1.05	1.031	0.97	0.566	0.394	0.246	0.235	0.111	0.147
Q4FZY0	8	1	1.051	1.048	1.121	0.837	0.871	0.717	0.723	0.53	0.433
P83941	4	1	1.109	1.053	1.052	0.738	0.614	0.259	0.23	0.098	0.113
P63088	1	1	1.34	1.387	1	1.175	1.052	0.686	0.655	0.438	0.186
Q91Y81	11	1	1.015	1.072	1.084	0.916	0.986	0.8	0.694	0.379	0.164
P19468	12	1	1.009	0.996	0.854	0.452	0.234	0.179	0.242	0.129	0.118
Q6P9U8	10	1	1.002	1.011	0.813	0.534	0.342	0.245	0.291	0.133	0.165
Q62698	8	1	0.975	0.977	0.889	0.68	0.569	0.511	0.625	0.393	0.345
Q9Z1W6	10	1	0.922	0.979	0.957	0.88	0.961	0.849	0.809	0.606	0.677
Q63584	5	1	1.092	1.054	1.163	0.952	1.007	0.772	0.611	0.292	0.198
P18395	9	1	1.07	0.901	0.775	0.466	0.338	0.184	0.185	0.075	0.07
E9PSK7	12	1	1	0.956	1.039	0.832	0.682	0.607	0.569	0.277	0.26
Q5I0G4	12	1	0.99	0.977	1.032	0.818	0.806	0.611	0.593	0.324	0.213
Q8CFD0	10	1	0.982	1.059	1.071	0.81	0.522	0.288	0.352	0.171	0.138
P56536	6	1	0.844	0.838	0.674	0.503	0.364	0.3	0.474	0.267	0.266
Q9WVE9	12	1	1.019	1.028	0.937	0.679	0.598	0.496	0.459	0.366	0.319
P62828	8	1	0.985	1.022	1.004	0.797	0.799	0.586	0.483	0.163	0.131
P49911	10	1	1.011	1.039	0.947	0.644	0.534	0.293	0.292	0.181	0.179
P14882	11	1	0.993	1.029	1.011	0.796	0.573	0.25	0.399	0.166	0.144
P62138	1	1	1.04	1.017	1.067	0.801	0.772	0.584	0.563	0.318	0.221
Q6IFV1	2	1	1.812	1.323	2.405	0.776	1.737	0.646	1.552	0.822	0.511
Q499N5	10	1	0.898	0.698	0.471	0.317	0.188	0.2	0.46	0.199	0.159
P31399	8	1	1.014	1.029	1.021	0.859	0.921	0.705	0.574	0.254	0.223
P39052	8	1	1.088	1.014	0.996	0.616	0.412	0.29	0.526	0.232	0.217
P85971	10	1	1.017	1.05	1.041	0.852	0.966	0.747	0.63	0.257	0.153
B2GUV7	14	1	1.001	1.009	0.943	0.728	0.55	0.413	0.456	0.268	0.32
P29315	10	1	1.049	1.07	1.069	0.916	0.897	0.492	0.384	0.248	0.21
Q6P7P5	9	1	0.99	0.935	0.775	0.375	0.23	0.204	0.28	0.163	0.151
P31596	8	1	0.968	1.075	1.03	0.88	0.986	0.87	0.939	0.767	0.612
P04355	4	1	0.802	1.106	1.021	0.72	1.037	0.852	0.864	0.748	0.817
Q62826	9	1	0.925	0.853	0.653	0.395	0.301	0.247	0.259	0.135	0.134
P48004	8	1	1.066	1.046	1.065	0.932	1.118	1.009	1.039	0.892	0.738
Q5RK09	11	1	0.983	1.019	0.934	0.689	0.538	0.427	0.434	0.262	0.27
Q6IMX7	7	1	1.092	1.095	1.058	0.737	0.586	0.336	0.413	0.191	0.23
O35796	5	1	0.992	0.923	0.872	0.609	0.484	0.306	0.4	0.181	0.187
Q5HZY0	8	1	0.907	1.023	0.925	0.648	0.584	0.384	0.39	0.22	0.224
Q99MZ8	10	1	0.997	1.036	1.089	0.918	1.03	0.849	0.778	0.542	0.413
P83868	7	1	1	0.982	0.865	0.476	0.257	0.148	0.181	0.096	0.096
Q497B0	10	1	1.028	1.033	1.073	0.847	0.932	0.589	0.491	0.301	0.262
Q62785	7	1	0.986	1.041	0.972	0.835	0.978	0.88	0.775	0.704	0.688
Q3SWU3	9	1	0.978	0.987	0.954	0.776	0.763	0.612	0.599	0.434	0.396
P04961	10	1	1.031	1.02	1.07	0.862	0.805	0.577	0.426	0.165	0.134
P28075	6	1	1.101	1.104	1.168	0.934	1.172	1.033	1.044	0.97	0.866
Q78P75	2	1	1.022	1.019	0.997	0.818	0.891	0.755	0.691	0.474	0.392
O55096	12	1	1.028	0.994	0.949	0.572	0.336	0.25	0.312	0.192	0.157
P47727	8	1	0.98	1.021	0.997	0.735	0.641	0.329	0.322	0.156	0.146
O70257	8	1	0.955	1	0.921	0.828	0.83	0.686	0.609	0.426	0.367
D4AD37	11	1	1.021	1.083	0.992	0.891	0.93	0.791	0.697	0.459	0.331
Q6Q7Y5	8	1	0.944	0.94	0.955	0.748	0.689	0.452	0.537	0.285	0.248
P52481	9	1	0.957	1.039	0.996	0.732	0.664	0.579	0.514	0.292	0.208
Q63798	10	1	1.125	1.089	1.05	0.8	0.947	0.671	0.669	0.445	0.391
Q3MIE4	7	1	1.081	1.022	1.037	0.802	0.9	0.75	0.628	0.343	0.226
P04041	8	1	0.986	0.992	1.011	0.816	0.907	0.76	0.775	0.573	0.415
P15651	10	1	1.049	1.024	1.012	0.731	0.601	0.404	0.465	0.157	0.136
P56603	4	1	1.038	1.026	1.069	0.887	0.993	1.048	0.828	0.71	0.525
O08839	9	1	1.024	0.951	0.995	0.639	0.537	0.367	0.382	0.237	0.267
Q5HZV9	9	1	0.993	0.879	0.831	0.522	0.407	0.276	0.297	0.131	0.159
P16036	8	1	1.068	1.079	1.163	0.993	1.16	1.078	1.169	0.94	1
B2RZ78	9	1	0.991	1.025	1.072	0.879	0.893	0.599	0.522	0.213	0.192
O08557	7	1	1.065	1.127	1.083	0.887	0.857	0.521	0.333	0.151	0.166
F1LR10	11	1	1.071	1.114	1.131	0.948	1.143	0.939	0.963	0.611	0.675
P08050	6	1	0.971	1.048	1.086	0.923	1.054	1.01	1.062	0.813	0.713
O09175	9	1	1.062	1.08	1.063	0.671	0.467	0.326	0.379	0.209	0.173
A0JPM9	9	1	1.087	1.048	1.053	0.873	0.91	0.674	0.551	0.27	0.267
Q6GQP4	8	1	1.029	0.968	0.92	0.667	0.621	0.449	0.534	0.274	0.237
Q9JJP9	6	1	0.983	1.028	1.057	0.804	0.965	0.785	0.86	0.732	0.615
P04904	7	1	0.966	0.917	0.762	0.444	0.237	0.127	0.232	0.112	0.087
P14562	7	1	1.007	1.057	1.077	0.934	1.085	1.005	1.014	0.84	0.848
Q4KM74	8	1	1.016	1.008	0.946	0.702	0.473	0.29	0.301	0.167	0.152
Q6PCU2	11	1	1.022	1.035	1.05	0.843	0.906	0.583	0.452	0.227	0.178
Q9JI66	9	1	0.979	1	1.006	0.736	0.6	0.487	0.586	0.296	0.242
P35281	7	1	1.029	0.991	1.039	0.814	0.936	0.751	0.758	0.465	0.367
O35783	7	1	1.019	1.13	1.101	0.915	1.184	0.995	1.173	0.99	1.114
Q6P7S1	11	1	1.03	1.078	1.065	0.971	1.059	0.956	0.955	0.846	0.765
P29411	8	1	0.955	1.011	0.866	0.634	0.352	0.202	0.39	0.169	0.118
Q99376	10	1	0.968	0.99	0.997	0.891	0.967	0.896	0.874	0.726	0.609
Q5I0D1	12	1	1.007	1.029	0.988	0.725	0.558	0.227	0.273	0.129	0.136
P84083	3	1	0.99	0.978	0.923	0.736	0.682	0.521	0.527	0.27	0.215
P20070	6	1	1.085	1.062	1.037	0.753	0.658	0.37	0.432	0.225	0.186
P61206	2	1	1.016	1.049	0.992	0.808	0.816	0.622	0.624	0.285	0.241
P08413	7	1	0.69	0.767	0.724	0.558	0.52	0.471	0.84	0.427	0.386
O35353	3	1	0.938	0.982	0.902	0.736	0.547	0.328	0.375	0.157	0.141
Q641Y0	8	1	0.994	1.034	1.113	0.932	0.92	0.614	0.602	0.31	0.247
G3V7P1	9	1	0.946	0.998	0.882	0.752	0.858	0.73	0.699	0.543	0.52
P13697	10	1	1.061	1.05	1.056	0.868	0.961	0.669	0.502	0.254	0.202
P43244	12	1	0.949	1.022	0.894	0.645	0.651	0.575	0.606	0.47	0.485
B0BN85	9	1	1.06	1.077	1.11	0.853	0.975	0.692	0.509	0.265	0.262
Q920A6	6	1	1.014	1.032	0.979	0.902	0.872	0.762	0.788	0.564	0.503
Q9WV25	9	1	1.043	1.049	1.011	0.739	0.649	0.373	0.39	0.256	0.254
Q9QYU4	10	1	1.038	1.115	1.179	0.98	1.066	0.926	0.925	0.644	0.429
Q9Z339	10	1	1.087	1.023	1.008	0.805	0.96	0.883	0.831	0.587	0.45
Q5FVC7	9	1	0.966	0.889	0.767	0.475	0.345	0.264	0.344	0.198	0.138
Q5RJR8	9	1	1.009	1.035	0.995	0.825	0.753	0.508	0.379	0.236	0.234
Q9Z0V5	6	1	1.033	1.046	1.114	0.938	0.985	0.747	0.786	0.558	0.591
Q9QZR6	12	1	1.021	1.025	1.011	0.825	0.759	0.441	0.409	0.209	0.18
P54313	2	1	0.994	1.001	1.01	0.763	0.587	0.3	0.39	0.165	0.156
Q64119	9	1	0.913	0.987	0.888	0.641	0.431	0.257	0.262	0.165	0.175
Q9JLZ1	7	1	1.016	1.074	0.99	0.635	0.514	0.357	0.363	0.254	0.212
Q811Q2	6	1
Q10758	3	1	0.928	1.047	1.348	0.53	0.774	0.61	0.95	0.509	0.395
P08010	4	1	1.031	1.039	1.005	0.688	0.541	0.274	0.303	0.178	0.142
P09812	2	1	0.992	1.085	1.052	0.777	0.807	0.452	0.557	0.286	0.247
P19511	8	1	0.975	1.043	1.038	0.899	0.904	0.699	0.577	0.192	0.143
P63329	5	1	0.998	1.074	1.053	0.897	0.94	0.812	0.761	0.446	0.345
Q6AXQ0	9	1	0.977	0.943	0.885	0.603	0.385	0.23	0.253	0.138	0.131
O35509	11	1	0.998	0.923	0.94	0.761	0.814	0.581	0.494	0.24	0.185
P19491	7	1	0.933	0.939	0.932	0.691	0.647	0.494	0.563	0.334	0.273
P47860	5	1	1.077	0.89	0.964	0.868	0.819	0.501	0.536	0.203	0.147
P61265	8	1	0.936	0.982	0.948	0.762	0.778	0.687	0.662	0.495	0.457
Q5I0D7	9	1	1.005	1.094	1.089	0.948	1.047	0.83	0.683	0.269	0.179
Q6UPE0	11	1	0.921	1.006	0.889	0.654	0.531	0.496	0.548	0.342	0.299
B0BNA7	8	1	0.975	0.916	0.696	0.328	0.168	0.142	0.214	0.117	0.126
Q9JHW0	6	1	1.02	0.995	1.101	0.95	1.148	1.013	1.032	0.879	0.734
P20171	3	1	1.049	0.983	0.987	0.816	0.849	0.648	0.64	0.289	0.173
D3ZBN0	9	1	0.659	0.611	0.597	0.716	0.503	0.637	1.035	0.625	0.712
Q6AXR4	9	1	0.964	1.001	0.979	0.895	0.968	0.825	0.878	0.577	0.429
Q6AY30	10	1	1	0.962	0.923	0.7	0.673	0.513	0.422	0.171	0.154
Q6AY23	8	1	0.968	0.956	0.976	0.796	0.751	0.628	0.671	0.374	0.216
Q2TA68	12	1	0.924	0.962	0.832	0.658	0.43	0.269	0.438	0.187	0.136
Q64303	7	1	0.973	0.972	0.971	0.795	0.799	0.604	0.483	0.249	0.19
Q62824	10	1	0.926	0.958	0.894	0.625	0.378	0.286	0.451	0.284	0.274
P62747	3	1	1.026	0.971	0.979	0.782	0.879	0.731	0.752	0.406	0.294
P11730	7	1	1.024	0.966	0.863	0.613	0.54	0.384	0.511	0.294	0.303
P06302	6	1	0.997	1.039	0.926	0.748	0.748	0.609	0.643	0.493	0.562
Q9Z1M9	13	1	0.967	0.911	0.932	0.706	0.669	0.456	0.366	0.199	0.221
D4AAT7	10	1	0.976	1.032	1.044	0.911	1.011	0.92	0.941	0.724	0.665
Q9JHW1	11	1	1.098	1.085	1.095	0.83	1.118	0.794	0.778	0.573	0.466
P43245	9	1	0.988	0.972	0.924	0.613	0.5	0.461	0.558	0.347	0.34
P01946	8	1	0.922	0.91	0.996	0.731	0.941	0.829	0.791	0.569	0.413
Q4FZX7	7	1	1.036	1.05	1.072	0.858	0.86	0.738	0.71	0.426	0.287
P16970	10	1	1.011	0.987	0.782	0.469	0.359	0.258	0.387	0.218	0.17
Q63413	4	1	1.004	1.036	1.051	0.796	0.694	0.38	0.385	0.207	0.191
P54001	10	1	1.032	1.034	1.062	0.896	0.921	0.75	0.64	0.407	0.362
P51635	11	1	1.004	1.005	0.973	0.501	0.279	0.199	0.331	0.193	0.156
Q6UPR8	8	1	0.978	1.021	1.054	0.848	0.905	0.825	0.888	0.704	0.66
P36202	8	1	0.977	1.015	0.991	0.809	0.767	0.598	0.627	0.449	0.45
Q6MG08	9	1	0.939	0.945	0.897	0.684	0.525	0.439	0.513	0.334	0.329
Q04970	1	1	0.952	1.106	0.979	0.772	0.737	0.598	0.494	0.292	0.206
Q62636	4	1	0.964	0.988	0.942	0.764	0.785	0.669	0.647	0.364	0.227
Q5PPN5	9	1	1.047	1.066	1.043	0.902	0.887	0.726	0.642	0.499	0.384
Q4KLL4	8	1	0.994	0.909	1.026	0.901	0.844	0.502	0.496	0.288	0.254
P52759	7	1	1.029	1.01	1.006	0.808	0.962	0.787	0.852	0.729	0.706
Q71UF4	7	1	0.991	1.004	1.033	0.836	0.842	0.535	0.401	0.189	0.163
P27321	8	1	0.958	1.043	0.992	0.829	0.91	0.801	0.728	0.595	0.622
Q02874	9	1	0.845	0.873	0.839	0.747	0.729	0.654	0.851	0.446	0.374
P19234	9	1	1.014	1.075	1.075	0.886	0.837	0.512	0.533	0.238	0.209
P38656	7	1	1.048	1.014	0.941	0.587	0.352	0.211	0.195	0.099	0.111
B5DFC8	10	1	0.945	0.98	0.773	0.441	0.294	0.248	0.364	0.223	0.209
Q641Z6	9	1	0.948	0.919	0.838	0.54	0.312	0.218	0.388	0.168	0.16
E9PU28	9	1	0.981	1.052	0.95	0.746	0.662	0.488	0.567	0.345	0.296
Q5M7V8	8	1	0.981	1.008	1.002	0.753	0.78	0.584	0.648	0.377	0.224
Q811U3	9	1	0.897	0.888	0.712	0.501	0.44	0.374	0.423	0.289	0.315
P04166	6	1	1.039	1.105	1.178	0.914	1.082	1.012	1.056	0.8	0.72
Q9JJK1	4	1	0.973	1.003	1.017	0.845	0.976	0.901	0.926	0.76	0.755
P35704	7	1	1.006	1.019	1.064	0.901	0.931	0.678	0.543	0.28	0.26
Q64537	5	1	1.005	1.035	0.99	0.874	0.807	0.466	0.402	0.234	0.218
P70580	6	1	0.824	0.744	0.7	0.538	0.509	0.419	0.425	0.278	0.287
P32198	10	1	1.142	1.017	1.01	0.814	0.574	0.439	0.524	0.26	0.226
Q562C6	7	1	0.975	1.094	0.988	0.807	0.913	0.58	0.416	0.242	0.244
P51583	9	1	0.977	0.992	1.017	0.843	0.932	0.803	0.814	0.611	0.308
P29410	7	1	1.051	0.972	0.941	0.7	0.629	0.422	0.309	0.102	0.088
P55213	5	1	1.04	1.034	0.998	0.873	0.869	0.755	0.762	0.521	0.511
P27605	5	1	1.008	1.048	1.105	0.947	1.083	0.992	1.008	0.849	0.765
P13638	7	1	1.028	1.043	1.071	0.841	0.936	0.749	0.709	0.501	0.453
P21533	9	1	0.706	0.611	0.498	0.484	0.337	0.305	0.334	0.154	0.166
P53812	8	1	1.049	1.023	1.007	0.723	0.657	0.448	0.503	0.312	0.257
Q99J86	11	1	1.062	1.099	1.098	0.882	0.92	0.784	0.776	0.571	0.538
Q8K4K5	9	1	0.925	0.893	0.738	0.518	0.385	0.314	0.469	0.247	0.243
O70196	9	1	0.961	0.939	0.748	0.469	0.325	0.274	0.383	0.189	0.16
P97521	9	1	0.983	1.028	1.03	0.892	0.929	0.85	0.833	0.571	0.228
Q5U2Q7	9	1	1.003	1.01	1.011	0.752	0.448	0.253	0.346	0.21	0.141
Q00715	7	1	0.609	0.587	0.534	0.673	0.513	0.603	0.891	0.438	0.421
P12369	5	1	1.016	1.063	0.949	0.774	0.723	0.58	0.596	0.445	0.433
Q9JMJ4	8	1	1.079	1.017	1.058	0.827	0.85	0.684	0.58	0.242	0.185
Q63692	8	1	0.946	0.978	1.01	0.821	0.745	0.467	0.332	0.174	0.15
Q4FZU2	3	1	1.192	1.269	2.088	0.58	1.296	1.043	2.144	1.09	0.674
P21708	4	1	1.06	1.043	0.924	0.584	0.401	0.239	0.352	0.193	0.17
P18298	11	1	0.96	0.963	0.879	0.667	0.548	0.421	0.442	0.259	0.241
P50408	6	1	1.019	1.063	1.052	0.882	0.938	0.859	0.804	0.477	0.317
P0C5W1	9	1	0.939	0.995	0.952	0.781	0.541	0.307	0.404	0.236	0.211
Q5U2Z3	5	1	0.943	0.927	0.87	0.62	0.439	0.239	0.273	0.131	0.119
Q6P747	12	1	0.918	0.872	0.88	0.65	0.635	0.481	0.547	0.395	0.417
Q5FVM4	10	1	0.866	0.809	0.494	0.289	0.191	0.159	0.224	0.127	0.135
Q9Z2F5	5	1	0.951	0.99	0.993	0.744	0.742	0.565	0.565	0.272	0.192
P41498	6	1	0.989	0.975	0.88	0.514	0.335	0.196	0.223	0.12	0.112
B2RZ37	8	1	1.011	1.043	1.044	0.838	0.996	0.891	0.871	0.719	0.734
P18666	1	1	0.924	1.144	1.165	0.651	0.608	0.47	0.518	0.429	0.465
Q641Y2	10	1	1.025	1.057	1.049	0.695	0.431	0.335	0.446	0.157	0.13
P20788	7	1	1.003	1.027	1.027	0.914	0.956	0.778	0.643	0.301	0.225
P05371	7	1	1.076	1.055	1.04	0.788	0.799	0.702	0.686	0.518	0.442
D4A208	8	1	0.945	0.902	0.844	0.525	0.415	0.411	0.498	0.291	0.247
O55171	5	1	1.057	1.085	1.003	0.775	0.627	0.341	0.391	0.161	0.155
Q9WU61	9	1	1.038	1.125	1.092	0.946	0.951	0.824	0.694	0.439	0.329
Q75Q39	11	1	0.898	0.822	0.554	0.315	0.219	0.176	0.304	0.13	0.143
P28064	7	1	1.011	1.048	1.101	0.847	0.911	0.805	0.92	0.735	0.65
P63025	1	1
Q62736	8	1	0.923	1.086	0.973	0.835	0.751	0.629	0.619	0.452	0.485
P18886	11	1	0.911	0.82	0.451	0.249	0.139	0.149	0.372	0.163	0.11
P21531	10	1	0.887	0.847	0.835	0.799	0.519	0.459	0.602	0.282	0.273
P55068	5	1	0.986	1.093	1.019	0.764	0.827	0.55	0.668	0.424	0.419
Q5XIE6	8	1	0.977	1.045	0.99	0.63	0.492	0.225	0.356	0.11	0.107
P43138	6	1	1.066	1.097	0.926	0.638	0.768	0.571	0.722	0.352	0.411
Q5BK81	7	1	0.999	0.993	0.794	0.413	0.292	0.225	0.232	0.139	0.114
P40307	7	1	1.033	0.986	1.012	0.859	0.971	0.847	0.91	0.744	0.653
P39069	10	1	0.957	0.914	0.851	0.492	0.317	0.198	0.283	0.148	0.144
P63074	7	1	0.912	0.868	0.81	0.622	0.534	0.245	0.232	0.1	0.09
P63029	5	1	1.086	1.088	1.149	0.846	0.747	0.362	0.289	0.163	0.192
P13086	7	1	1.104	0.993	1.069	0.798	0.604	0.296	0.381	0.139	0.122
P62804	6	1	0.46	0.534	0.513	0.74	0.527	0.797	1.516	0.799	0.933
Q62764	2	1	1.04	1.105	1.089	0.833	1.069	1.051	0.995	0.798	0.764
Q64591	7	1	0.96	0.962	0.957	0.818	0.603	0.354	0.49	0.188	0.153
Q4KLL0	10	1	1.12	0.959	1.018	0.715	0.879	0.718	0.668	0.402	0.318
Q641X8	9	1	0.989	0.945	0.786	0.449	0.319	0.242	0.339	0.176	0.155
P07895	6	1	1.027	1.057	1.083	0.972	1.143	1.024	1.103	0.926	0.949
P62907	7	1	0.869	0.774	0.727	0.721	0.472	0.353	0.398	0.189	0.206
P08082	8	1	0.97	0.991	0.921	0.695	0.613	0.485	0.439	0.341	0.367
Q6AXV4	8	1	1.057	1.092	1.11	0.847	0.911	0.744	0.689	0.463	0.402
Q5FVI6	11	1	0.994	0.992	1.006	0.802	0.782	0.615	0.507	0.258	0.238
Q3T1K5	5	1	1.03	1.111	1.059	0.904	0.996	0.714	0.613	0.295	0.192
P04631	4	1	1.037	1.045	0.954	0.78	0.961	0.742	0.829	0.626	0.647
P47728	6	1	0.846	0.964	1.021	0.799	0.919	0.764	0.747	0.633	0.68
O35824	7	1	1.065	1.057	0.977	0.737	0.615	0.396	0.473	0.261	0.301
Q6P791	4	1	0.907	0.956	1.001	0.773	1.021	0.767	0.75	0.377	0.237
Q6PDU1	3	1	0.908	0.856	0.912	0.782	0.657	0.567	0.493	0.254	0.143
P33124	10	1	0.849	0.86	0.765	0.543	0.453	0.339	0.376	0.166	0.168
P14841	4	1	1.068	1.066	1.001	0.882	0.956	0.741	0.735	0.498	0.338
P25304	9	1	0.945	0.949	0.988	0.857	0.815	0.749	0.793	0.491	0.542
Q68FS2	8	1	1.075	1.159	1.164	1.025	1.097	0.847	0.656	0.363	0.279
P11762	7	1	1.102	1.057	1.091	0.855	0.955	0.682	0.586	0.358	0.348
Q8CFN2	5	1	1.004	1.01	1.035	0.84	0.955	0.773	0.712	0.387	0.223
Q9Z272	10	1	1.009	1.026	0.97	0.752	0.618	0.43	0.461	0.257	0.236
B0BNA5	10	1	1.018	1.03	1.017	0.71	0.521	0.314	0.277	0.122	0.12
P21571	6	1	1.091	1.036	1.073	0.891	1.017	0.702	0.52	0.268	0.347
Q5U2R7	8	1	1.015	1.093	1.072	0.908	1.109	0.91	0.915	0.697	0.578
Q4V898	7	1	0.957	0.98	0.944	0.698	0.575	0.39	0.34	0.205	0.208
Q4KLF8	7	1	0.988	0.963	0.961	0.905	0.863	0.721	0.618	0.413	0.226
P63324	4	1	0.875	1.025	0.92	0.722	0.576	0.467	0.398	0.197	0.195
P53042	9	1	0.961	1.039	0.983	0.732	0.623	0.319	0.322	0.173	0.14
P0C5H9	7	1	1.076	1.061	1.121	0.978	1.168	1.05	1.036	0.87	0.842
Q9EPB1	7	1	1.049	1.057	1.128	0.905	1.061	0.897	0.903	0.58	0.449
Q9Z269	6	1	1.054	1.04	1.042	0.741	0.613	0.39	0.316	0.165	0.181
Q9WVK7	10	1	1.054	1.033	1.105	0.942	0.842	0.454	0.504	0.176	0.146
Q5XI22	7	1	1.036	1.038	1.104	1.02	1.007	0.845	0.766	0.403	0.195
Q8VII6	8	1	1	1.012	1.237	0.926	1.05	0.852	0.932	0.769	0.76
Q6AXX6	7	1	0.963	0.981	0.933	0.763	0.756	0.554	0.518	0.257	0.156
Q6AYB5	9	1	1.028	0.922	0.885	0.489	0.358	0.292	0.333	0.213	0.202
B0BN93	9	1	1.011	1.037	1.006	0.646	0.555	0.355	0.441	0.213	0.2
Q5EB77	7	1	1.003	1.021	1.019	0.782	0.77	0.595	0.545	0.248	0.171
Q5RJQ4	7	1	1.033	1.047	1.008	0.787	0.66	0.332	0.387	0.242	0.204
P27615	9	1	1.05	1.065	1.095	0.928	1.012	0.892	0.855	0.718	0.644
Q8CHM7	7	1	0.992	1.062	0.992	0.842	0.741	0.491	0.502	0.258	0.227
Q9JHZ9	7	1	1.032	1.074	1.09	0.958	1.057	0.971	0.99	0.765	0.577
Q6MG49	10	1	0.952	1.043	0.967	0.766	0.684	0.498	0.479	0.314	0.335
P97576	9	1	1.043	0.996	1.015	0.722	0.327	0.249	0.419	0.181	0.166
P32736	4	1	0.947	0.955	1.062	0.851	0.882	0.627	0.511	0.35	0.397
Q3KRE0	7	1	0.857	0.848	0.699	0.496	0.368	0.323	0.455	0.256	0.228
P20069	8	1	0.998	0.97	0.895	0.604	0.317	0.244	0.379	0.148	0.154
P30839	7	1	1.023	1.006	1.035	0.716	0.665	0.347	0.434	0.19	0.129
Q8K3X8	4	1	0.972	1.061	0.965	0.869	0.899	0.77	0.789	0.612	0.607
Q9ES54	8	1	1.192	0.994	0.959	0.702	0.546	0.304	0.288	0.133	0.14
Q62908	7	1	1.081	1.113	1.108	0.951	1.074	0.955	0.911	0.745	0.747
Q06647	8	1	1.061	0.977	1.076	0.949	1.043	0.736	0.675	0.228	0.165
Q6IFU8	3	1	1.177	1.092	1.845	0.686	1.317	0.946	1.734	0.916	0.64
P05696	6	1	0.941	0.861	0.837	0.552	0.413	0.351	0.494	0.241	0.208
Q9WVS2	8	1	0.956	1.003	1.01	0.719	0.725	0.546	0.584	0.31	0.23
B0BN18	7	1	1.01	1.064	1.031	0.772	0.833	0.62	0.468	0.235	0.235
P84076	3	1	1.008	1.048	0.979	0.828	0.896	0.771	0.778	0.637	0.644
P41123	6	1	0.906	1.027	1.014	0.942	0.761	0.757	0.898	0.528	0.541
Q63965	7	1	1.02	0.992	1.008	0.76	0.522	0.3	0.41	0.17	0.162
Q75Q40	4	1	1.047	1.086	1.132	0.886	1.019	0.913	0.879	0.659	0.744
P24473	6	1	1.019	0.998	0.909	0.577	0.305	0.187	0.359	0.169	0.115
P12075	5	1	1.027	1.034	1.089	0.895	0.842	0.675	0.56	0.224	0.21
Q66HA6	6	1	1.034	0.985	1.076	0.863	0.91	0.792	0.879	0.638	0.503
P62634	7	1	0.979	0.999	1.006	0.871	0.936	0.796	0.781	0.64	0.68
Q9JHB5	8	1	1.001	1.07	1.086	0.82	1.074	0.945	0.958	0.682	0.474
P84817	5	1	0.933	1.029	1.027	0.923	0.99	0.898	0.843	0.678	0.503
Q63028	7	1	0.933	1.042	0.883	0.859	0.839	0.721	0.741	0.544	0.53
Q8CHN6	7	1	0.867	0.843	0.852	0.699	0.522	0.365	0.484	0.227	0.192
P60905	6	1	0.999	1.017	1.02	0.783	0.9	0.79	0.798	0.678	0.622
Q63198	8	1	0.967	0.959	0.763	0.498	0.398	0.32	0.361	0.252	0.279
Q5XFW8	8	1	1.017	0.993	0.924	0.73	0.591	0.313	0.368	0.169	0.15
B0BNF1	4	1	0.973	0.973	1.042	0.816	0.885	0.544	0.465	0.188	0.171
O08618	5	1	0.965	0.977	1.006	0.795	0.844	0.662	0.583	0.218	0.19
Q6MG48	8	1	1.056	0.919	1.054	0.74	0.883	0.493	0.657	0.477	0.437
P02803	3	1	0.827	1.108	0.963	0.612	1.04	0.931	0.901	0.793	0.888
Q4V7F2	7	1	1.011	1.03	1.034	0.892	0.877	0.686	0.561	0.375	0.304
Q765A7	9	1	1.054	1.02	1.072	0.833	0.905	0.715	0.694	0.247	0.174
Q63524	5	1	1.048	1.04	1.056	0.819	0.825	0.628	0.574	0.29	0.203
P08644	2	1	0.879	1.081	0.948	0.813	0.719	0.591	0.423	0.203	0.097
Q56A18	8	1	1.051	1.021	0.9	0.61	0.574	0.44	0.491	0.357	0.398
P55260	7	1	0.962	1.059	0.782	0.486	0.45	0.366	0.372	0.24	0.216
P52631	7	1	1.029	1.051	0.761	0.533	0.322	0.299	0.338	0.181	0.117
Q9JHL4	8	1	1.017	0.923	0.825	0.483	0.382	0.257	0.298	0.179	0.158
Q5U316	4	1	0.931	0.924	0.814	0.684	0.608	0.469	0.589	0.298	0.28
P52925	7	1	1.116	0.937	1.093	0.818	1.036	0.73	0.756	0.413	0.446
O35854	6	1	0.929	0.997	0.917	0.66	0.513	0.371	0.444	0.204	0.189
P82471	4	1	0.989	1.019	0.981	0.761	0.783	0.592	0.69	0.377	0.286
Q8CG45	5	1	0.993	1.01	1.019	0.769	0.633	0.219	0.228	0.104	0.086
Q8R511	9	1	1.116	1.031	0.769	0.404	0.326	0.25	0.341	0.194	0.159
D3ZW55	6	1	1.07	1.012	1.03	0.823	1.016	0.935	0.961	0.755	0.681
P97697	8	1	1.004	1.044	1.126	0.847	1.007	0.874	0.904	0.785	0.741
Q9ES21	9	1	0.942	0.928	0.879	0.625	0.392	0.246	0.315	0.181	0.168
Q5EAJ6	7	1	1.054	1.141	1.015	0.819	0.764	0.573	0.54	0.378	0.342
P32089	7	1	1.01	1.036	1.106	0.937	1.056	0.881	1.108	0.897	1.03
Q5U2X6	8	1	0.994	1.012	1.027	0.827	0.722	0.392	0.341	0.178	0.148
Q6QLM7	1	1
Q498R3	8	1	0.998	1.028	1.105	0.936	0.939	0.843	0.872	0.553	0.499
Q9EQR2	7	1	1.061	1.128	1.145	0.933	0.882	0.546	0.492	0.193	0.178
P05426	8	1	0.747	0.651	0.621	0.614	0.38	0.364	0.583	0.281	0.244
Q5U2Y1	10	1	0.997	0.922	0.639	0.412	0.364	0.231	0.266	0.15	0.114
Q9Z1Y3	5	1	1.086	1.037	1	0.763	0.967	0.839	0.93	0.743	0.669
P63045	1	1	1.032	1.029	1.109	0.908	1.088	1.013	1.007	0.86	0.88
Q6IG02	3	1	1.115	1.012	1.886	0.62	1.257	1.283	1.667	0.884	0.608
B0K020	5	1	1.043	1.024	1.096	0.949	1.016	0.831	0.777	0.484	0.41
Q5FVL2	7	1	1.02	1.028	1.039	0.789	0.7	0.27	0.292	0.165	0.173
P97608	8	1	0.969	1.041	0.919	0.662	0.651	0.426	0.503	0.353	0.254
P08503	6	1	1.026	1.03	1.078	0.904	0.897	0.569	0.529	0.182	0.133
Q9ESI7	7	1	0.871	0.939	0.865	0.572	0.438	0.385	0.682	0.325	0.289
Q6PEC1	9	1	0.952	0.983	0.975	0.804	0.869	0.712	0.555	0.373	0.321
Q62902	8	1	1.026	1.023	1.08	0.808	0.722	0.532	0.547	0.338	0.217
Q9QZA2	9	1	1.004	1.014	0.936	0.636	0.402	0.315	0.406	0.258	0.21
Q63228	5	1	1.118	1.119	1.069	0.925	1.089	0.911	0.824	0.507	0.426
Q6AY20	5	1	1.011	0.982	1.096	0.927	1.012	0.926	0.902	0.678	0.628
P70566	9	1	0.972	0.996	0.923	0.697	0.625	0.562	0.565	0.443	0.455
Q4V8F9	8	1	0.965	0.967	0.936	0.589	0.349	0.273	0.441	0.186	0.134
B1H267	7	1	0.985	0.996	0.942	0.721	0.532	0.317	0.317	0.196	0.19
P36876	7	1	0.988	1.07	1.013	0.836	0.816	0.537	0.445	0.185	0.191
P37361	5	1	0.977	1.08	1.103	0.921	1.102	0.946	1.129	0.707	1.122
P08592	8	1	1.075	0.969	1.079	0.962	0.939	0.701	0.756	0.589	0.459
P46101	9	1	1.031	1.049	0.967	0.865	0.915	0.779	0.767	0.713	0.69
Q5EGY4	8	1	1.044	1.025	1.061	0.792	0.957	0.698	0.627	0.304	0.267
Q9QY17	9	1	0.987	0.901	0.628	0.404	0.323	0.233	0.299	0.167	0.166
Q66HG5	7	1	0.998	1.098	1.062	0.929	0.888	0.582	0.523	0.336	0.27
Q9QUR2	7	1	1.027	1.077	1.007	0.836	0.835	0.737	0.604	0.449	0.287
Q812E9	5	1	1.091	1.096	1.124	0.902	1.074	0.931	1.005	0.8	0.808
P0C1X8	8	1	1.066	0.931	0.735	0.474	0.24	0.159	0.29	0.136	0.152
P97700	7	1	0.967	1.046	1.047	0.83	0.889	0.771	0.793	0.583	0.577
P53987	7	1	1.038	1.014	1.04	0.878	1.029	0.956	1.049	0.898	0.898
P01026	7	1	0.947	1.071	1.163	0.828	1.175	0.691	0.866	0.374	0.398
Q62656	8	1	0.983	0.96	0.869	0.615	0.623	0.474	0.598	0.372	0.282
P29534	5	1	1.198	1.04	1.13	0.772	0.703	0.492	0.515	0.432	0.378
Q9JJ31	9	1	0.979	1.052	0.938	0.664	0.764	0.421	0.394	0.206	0.134
Q32KJ6	8	1	0.93	1.01	0.981	0.842	0.975	0.847	0.859	0.642	0.716
P26051	6	1	1.025	1.042	1.04	0.87	1.073	0.874	0.858	0.731	0.7
O35094	10	1	1.104	1.113	1.03	0.868	0.693	0.368	0.529	0.208	0.151
P97834	8	1	1.093	1.116	1.121	0.839	0.872	0.688	0.5	0.189	0.218
Q5PQJ6	5	1	0.866	0.98	1.002	0.779	0.863	0.634	0.718	0.512	0.551
Q80Z29	8	1	1.1	1.058	1.133	0.936	1.145	0.811	0.637	0.277	0.247
P36201	3	1	0.994	1.044	1.059	0.85	1.005	0.919	0.894	0.705	0.579
Q6P7Q4	8	1	1.059	1.137	1.119	0.969	1.124	0.979	0.928	0.685	0.491
Q4G063	6	1	1.012	1.15	1.071	1.007	1.018	0.892	0.895	0.785	0.76
P46844	6	1	1.069	1.02	0.992	0.66	0.423	0.248	0.405	0.217	0.19
Q63377	6	1	1.005	1.041	1.111	0.93	1.022	0.868	0.82	0.457	0.352
P63100	6	1	1.028	1.059	1.057	0.813	0.996	0.815	0.807	0.704	0.735
Q9QXU8	5	1	0.947	0.96	0.919	0.634	0.418	0.25	0.363	0.208	0.189
Q5U1Z2	5	1	1.006	1.058	0.983	0.927	0.968	0.795	0.64	0.489	0.417
Q4V8C3	8	1	1.023	0.998	1.074	0.97	0.934	0.651	0.479	0.372	0.279
P61203	6	1	1.048	1.089	1.093	0.956	0.98	0.71	0.451	0.222	0.194
Q6PDV7	6	1	0.827	0.708	0.812	0.843	0.43	0.417	0.652	0.272	0.282
Q9EPC6	4	1	1.091	1.035	1.082	0.918	0.949	0.765	0.706	0.303	0.186
Q6AYC4	6	1	1.101	1.118	1.064	0.782	0.754	0.488	0.418	0.365	0.338
O88656	5	1	1.12	1.036	0.973	0.859	0.782	0.587	0.425	0.228	0.166
P14942	6	1	0.965	0.969	0.787	0.317	0.166	0.119	0.212	0.112	0.105
O35550	9	1	0.986	0.919	0.917	0.569	0.352	0.257	0.326	0.158	0.162
Q6PCT3	6	1	1.035	0.936	0.949	0.765	0.847	0.768	0.719	0.541	0.497
P50878	8	1	0.752	0.623	0.632	0.644	0.447	0.419	0.508	0.302	0.415
P11348	5	1	0.945	1.033	0.965	0.79	0.628	0.453	0.45	0.235	0.202
P62912	4	1	0.873	0.776	0.704	0.662	0.442	0.387	0.426	0.19	0.182
O70513	5	1	1.052	1.053	1.077	0.772	0.812	0.765	0.777	0.605	0.515
Q64640	8	1	1.034	1.025	0.901	0.621	0.497	0.269	0.278	0.139	0.174
Q9Z1Z3	8	1	0.959	1.047	1.019	0.819	0.843	0.571	0.459	0.29	0.276
Q9Z1B2	7	1	0.985	0.998	0.774	0.465	0.331	0.27	0.487	0.231	0.197
Q4QQT4	6	1	1.062	1.041	1.026	0.837	0.867	0.549	0.423	0.217	0.19
O08623	6	1	0.986	0.968	0.916	0.73	0.704	0.56	0.652	0.439	0.429
Q9Z0V6	5	1	1.039	1.048	1.099	0.969	1.075	0.965	0.95	0.531	0.263
P06762	6	1	0.959	0.963	0.899	0.541	0.362	0.19	0.215	0.096	0.108
P11275	2	1
Q9WV63	8	1	0.889	0.806	0.739	0.503	0.283	0.226	0.406	0.196	0.201
Q9ERE6	7	1	1.039	1.154	0.968	0.835	0.695	0.451	0.541	0.295	0.304
Q9R1T3	6	1	0.826	0.925	0.978	0.755	0.797	0.628	0.713	0.398	0.333
P13832	1	1	0.958	0.977	0.925	0.732	0.584	0.439	0.466	0.324	0.406
P61751	3	1	0.927	0.871	0.75	0.479	0.302	0.175	0.333	0.14	0.168
Q5RJR2	7	1	1.11	1.051	1.113	0.779	0.945	0.535	0.481	0.298	0.232
P02454	7	1	0.989	0.985	1.002	0.775	0.76	0.62	0.715	0.498	0.506
Q3B8Q0	6	1	1.024	0.97	0.879	0.707	0.606	0.434	0.503	0.281	0.309
P11497	8	1	1.239	1.187	0.795	0.795	0.67	0.341	0.773	0.42	0.25
P17164	8	1	1.006	0.992	1.075	0.925	0.952	0.806	0.923	0.643	0.606
P62425	6	1	0.863	0.776	0.734	0.731	0.596	0.513	0.771	0.412	0.304
O88902	8	1	0.973	0.954	0.807	0.48	0.323	0.261	0.403	0.184	0.176
P12346	5	1	0.995	1.029	1.04	0.908	0.972	0.858	0.846	0.682	0.663
Q925G1	7	1	0.901	0.952	1.014	0.829	0.809	0.702	0.638	0.471	0.454
P09951	7	1	0.974	0.99	0.902	0.755	0.68	0.568	0.604	0.369	0.383
Q9EST6	5	1	1.033	1.017	0.721	0.375	0.277	0.191	0.215	0.129	0.146
Q8CF97	7	1	1.096	1.173	1	0.654	0.658	0.422	0.578	0.395	0.336
Q66HL2	8	1	0.97	1.121	0.989	0.959	1.128	0.925	1.05	0.973	1.152
P63322	4	1	0.994	1.004	1.01	0.79	0.802	0.636	0.642	0.311	0.214
Q6AYS7	8	1	0.935	1.062	1.047	0.988	0.94	0.888	0.884	0.676	0.568
Q00438	6	1	0.857	0.646	0.376	0.22	0.197	0.15	0.182	0.108	0.072
Q91XU1	7	1	0.964	0.92	0.827	0.495	0.42	0.3	0.287	0.179	0.171
Q5M827	8	1	1.024	0.977	0.944	0.662	0.618	0.453	0.423	0.181	0.172
O35162	7	1	0.957	0.934	0.929	0.732	0.672	0.471	0.51	0.294	0.218
Q62717	7	1	0.969	0.941	0.872	0.576	0.381	0.264	0.423	0.212	0.209
Q07116	7	1	1.01	1	0.97	0.78	0.683	0.433	0.379	0.238	0.179
Q63016	6	1	1.029	0.986	1.127	0.901	1.054	0.832	0.964	0.849	0.729
P62890	5	1	0.803	0.688	0.602	0.658	0.479	0.463	0.633	0.294	0.207
D3Z8L7	6	1	0.974	0.956	0.926	0.67	0.615	0.504	0.633	0.278	0.259
Q5XIK2	7	1	0.95	1.16	1.06	0.773	0.806	0.533	0.642	0.259	0.18
P12843	5	1	0.955	1.253	0.778	0.792	0.973	0.665	0.656	0.394	0.326
P08461	7	1	0.978	0.954	0.979	0.761	0.775	0.516	0.494	0.239	0.163
Q9EQX9	4	1	1.051	1.049	1.043	0.692	0.425	0.254	0.317	0.164	0.147
P18266	5	1	1.057	1.188	1.105	0.856	0.677	0.402	0.415	0.172	0.288
Q63688	5	1	1.299	1.285	0.992	0.64	0.466	0.327	0.545	0.268	0.19
P48450	7	1	0.981	1.039	1.006	0.659	0.392	0.229	0.283	0.171	0.106
Q8VHE9	9	1	1.01	1.022	0.98	0.755	0.715	0.436	0.496	0.264	0.204
P60522	5	1	0.876	0.95	0.909	0.782	0.591	0.382	0.344	0.192	0.197
O35274	6	1	0.785	0.852	0.685	0.491	0.334	0.34	0.303	0.154	0.209
Q8K4V4	9	1	0.978	1	0.917	0.565	0.384	0.214	0.373	0.183	0.155
D4A1J4	6	1	1.087	1.002	1.187	0.85	1.097	0.855	0.764	0.354	0.163
Q9Z254	4	1	1.053	1.003	0.998	0.737	0.717	0.612	0.571	0.428	0.436
P13668	7	1	0.954	1.036	0.981	0.894	0.996	0.794	0.71	0.483	0.565
Q9EQG6	6	1	0.982	0.982	0.883	0.64	0.494	0.296	0.512	0.241	0.231
P62919	7	1	0.708	0.54	0.492	0.536	0.309	0.263	0.293	0.119	0.13
Q5FVQ8	7	1	1.05	1.053	1.028	0.764	0.649	0.377	0.479	0.23	0.194
Q62813	6	1	0.977	0.992	0.846	0.778	0.709	0.548	0.581	0.425	0.434
O35760	6	1	0.932	0.983	1.012	0.804	0.804	0.683	0.665	0.517	0.48
Q5BK63	8	1	0.911	0.898	0.928	0.49	0.148	0.158	0.426	0.124	0.126
O08730	4	1	1.045	0.977	1.066	0.885	0.797	0.618	0.594	0.286	0.257
P62994	6	1	0.989	0.961	0.942	0.777	0.647	0.338	0.36	0.193	0.17
Q5RK30	8	1	1.022	0.972	0.914	0.604	0.467	0.329	0.344	0.195	0.201
P63055	6	1	0.994	1.116	1.139	0.991	1.19	1.005	0.997	0.797	0.965
Q4KLZ6	6	1	1.033	0.989	1.001	0.732	0.632	0.37	0.367	0.164	0.168
Q9QXY4	6	1	1.042	1.207	1.024	0.854	1.117	0.996	0.939	0.677	0.735
P60203	7	1	0.915	0.996	1.017	0.897	1.025	0.888	0.917	0.715	0.688
P0C5E3	7	1	0.984	1.047	0.931	0.645	0.425	0.283	0.264	0.157	0.14
Q5XII0	5	1	0.948	0.902	0.903	0.833	1.004	0.888	0.933	0.812	0.705
P13471	4	1	0.89	0.895	0.895	0.855	0.512	0.427	0.548	0.218	0.196
Q8K4F7	6	1	1.011	1.078	1.033	0.907	1.048	0.827	0.761	0.315	0.364
Q6AY86	6	1	1.05	1.012	1.007	0.833	0.698	0.468	0.376	0.214	0.212
P62271	6	1	0.889	0.83	0.785	0.679	0.391	0.361	0.502	0.187	0.175
Q9Z122	8	1	0.903	0.942	0.867	0.612	0.504	0.317	0.427	0.214	0.157
P10688	5	1	1.054	1.02	0.866	0.447	0.301	0.24	0.309	0.206	0.211
Q5PQN0	2	1	0.857	0.888	0.897	0.783	0.952	0.534	0.867	0.557	0.582
Q9WTT6	6	1	1.051	1.134	1.218	0.938	1.143	0.917	0.98	0.592	0.478
Q566E5	5	1	1.092	0.999	1.03	0.739	0.673	0.504	0.533	0.297	0.229
O35112	7	1	1.017	1.011	1.05	0.799	0.963	0.789	0.716	0.475	0.475
P34067	4	1	1.012	1.132	1.076	0.913	0.994	1.022	0.86	0.859	0.666
P22791	7	1	1.08	0.897	0.611	0.389	0.195	0.173	0.361	0.191	0.139
O88994	7	1	0.904	0.915	0.922	0.712	0.598	0.464	0.506	0.219	0.152
P40112	5	1	1.076	1.075	1.081	0.949	1.119	0.978	1.052	0.908	0.775
Q5XI81	7	1	0.929	1.089	0.783	0.528	0.575	0.38	0.41	0.256	0.286
P11654	8	1	1.128	1.112	1.099	0.945	0.724	0.448	0.374	0.223	0.177
P62752	6	1	1.024	1.132	1.097	0.921	0.883	0.688	0.844	0.487	0.543
Q91Y78	4	1	1.077	1.116	1.043	0.755	0.721	0.374	0.389	0.24	0.266
Q3KR59	6	1	0.955	1.058	0.793	0.489	0.29	0.276	0.388	0.248	0.221
B2GV24	6	1	0.931	0.91	0.659	0.409	0.352	0.294	0.344	0.22	0.199
Q68FT3	7	1	1.113	1.008	0.991	0.808	1.041	0.877	0.92	0.598	0.56
P62243	7	1	0.792	0.74	0.673	0.7	0.554	0.415	0.502	0.246	0.203
P00173	4	1	0.926	1.061	0.992	0.896	0.938	0.759	0.654	0.464	0.541
P29419	4	1	1.104	1.189	1.215	0.926	1.082	0.838	0.627	0.267	0.212
Q6AXZ5	6	1	0.951	0.991	0.787	0.464	0.312	0.233	0.371	0.185	0.207
Q6P799	6	1	0.958	0.977	0.957	0.694	0.666	0.337	0.324	0.163	0.137
Q3KRD5	6	1	1.019	0.903	0.576	0.285	0.196	0.156	0.225	0.114	0.103
P14669	8	1	1.052	0.997	1.073	0.816	0.554	0.29	0.325	0.177	0.154
P32851	5	1	1.06	1.038	1.044	0.817	0.921	0.691	0.719	0.491	0.586
P08430	4	1	1.022	1.058	1.109	0.879	0.773	0.515	0.54	0.31	0.239
P97519	6	1	0.963	0.983	1.016	0.811	0.761	0.548	0.615	0.353	0.3
Q9Z0J5	6	1	0.955	0.935	1.004	0.887	0.874	0.789	0.708	0.527	0.473
Q9WTV5	5	1	1.111	1.018	1.136	0.877	0.864	0.615	0.553	0.273	0.279
P62278	6	1	0.746	0.674	0.595	0.626	0.408	0.341	0.448	0.24	0.188
Q32Q06	6	1	1.055	1.016	0.943	0.662	0.758	0.5	0.518	0.285	0.192
P35280	1	1	0.981	0.899	0.912	0.745	0.676	0.458	0.409	0.25	0.156
Q5U216	2	1	0.957	0.885	0.852	0.599	0.395	0.251	0.442	0.217	0.216
P38062	6	1	0.998	0.924	0.792	0.528	0.869	0.678	0.764	0.635	0.558
P70470	6	1	1.124	1.098	1.164	0.966	0.992	0.513	0.369	0.183	0.124
Q68A21	6	1	0.96	1.025	1.053	0.92	0.937	0.809	0.829	0.521	0.327
D3ZDK7	8	1	0.983	1.124	1.063	0.901	0.861	0.811	0.801	0.511	0.396
P61354	6	1	0.721	0.618	0.536	0.574	0.301	0.317	0.372	0.195	0.191
Q5XIA8	5	1	0.997	1.019	1.029	0.914	0.855	0.765	0.73	0.495	0.402
Q6AYG5	6	1	1.024	1.075	0.935	0.799	0.754	0.544	0.547	0.327	0.238
P97532	5	1	0.905	1.013	0.951	0.807	0.571	0.32	0.333	0.143	0.124
P00786	5	1	1.067	1.022	1.049	0.858	0.924	0.71	0.665	0.473	0.423
Q9QZM5	6	1	0.988	0.944	1.03	0.779	0.674	0.568	0.463	0.248	0.34
Q5U318	6	1	1.045	1.047	0.934	0.601	0.451	0.338	0.364	0.264	0.301
P02696	4	1	1.014	1.085	1.114	0.705	0.789	0.354	0.452	0.206	0.208
P63095	6	1	1.069	1.037	1.12	0.761	0.8	0.483	0.559	0.269	0.146
P62762	6	1	1.053	1.014	1.011	0.793	0.89	0.715	0.792	0.576	0.589
Q6AXM7	8	1	1.183	0.951	0.684	0.688	0.608	0.669	0.802	0.365	0.422
P62246	6	1	0.824	0.746	0.725	0.642	0.453	0.41	0.585	0.256	0.209
Q5I0E7	5	1	0.942	0.936	1.002	0.891	0.844	0.631	0.583	0.251	0.215
Q03346	5	1	0.918	0.887	0.823	0.528	0.35	0.227	0.412	0.212	0.156
P28042	4	1	0.97	0.937	0.976	0.848	0.876	0.81	0.94	0.79	0.741
Q498E0	4	1	1.082	1.056	1.056	0.758	0.688	0.477	0.509	0.363	0.309
P19492	2	1	1.051	1.125	1.088	0.762	0.618	0.393	0.473	0.347	0.254
O35331	5	1	0.925	1.056	1.015	0.911	0.977	0.905	0.829	0.596	0.342
P62718	6	1	0.718	0.578	0.52	0.559	0.286	0.296	0.416	0.174	0.143
Q9JHY2	4	1	1.081	1.045	1.093	0.82	0.812	0.428	0.709	0.263	0.136
Q6XQN1	6	1	0.916	0.943	0.896	0.753	0.874	0.807	0.709	0.377	0.141
P16391	4	1	0.975	1.014	0.997	0.824	0.855	0.676	0.641	0.459	0.419
Q2LAP6	6	1	0.916	0.952	0.918	0.718	0.503	0.311	0.335	0.192	0.208
Q5XIP9	8	1	1.024	1.065	1.075	0.87	0.703	0.533	0.525	0.302	0.221
Q4KLH5	6	1	0.956	0.899	1.007	0.891	0.817	0.742	0.617	0.443	0.507
P35465	2	1	0.647	1.01	0.812	0.705	0.99	0.696	0.58	0.473	0.382
B4F777	4	1	1.071	1.019	1.047	0.861	1.052	0.819	0.949	0.76	0.709
Q6AYA5	6	1	1.064	1.087	1.204	1.029	1.24	1.102	1.093	0.889	0.753
P07092	7	1	0.989	1.043	0.955	0.856	0.927	0.843	0.877	0.622	0.524
P62076	4	1	0.943	1	0.965	0.856	0.915	0.741	0.675	0.551	0.509
Q5U367	5	1	0.981	0.938	1.062	0.902	0.665	0.399	0.493	0.252	0.369
Q63424	7	1	1.096	1.141	1.169	0.925	1.131	0.999	1.046	0.812	0.6
P30349	5	1	1.031	0.989	1.045	0.777	0.762	0.396	0.279	0.146	0.11
Q6PDU7	3	1	0.967	1.045	1.169	0.938	0.806	0.678	0.577	0.177	0.148
Q7M767	5	1	0.997	0.986	0.877	0.56	0.415	0.265	0.35	0.202	0.189
D4A631	5	1	0.952	1.025	1.048	0.745	0.623	0.39	0.419	0.208	0.212
Q5XIA1	6	1	1.127	1.177	1.116	0.753	0.672	0.399	0.489	0.274	0.2
Q5I0P2	3	1	1.023	1.094	1.042	0.943	1.077	0.977	0.947	0.779	0.559
Q62915	6	1	1.003	1.058	1.038	0.849	0.773	0.43	0.448	0.23	0.19
Q4V888	4	1	0.942	0.946	0.978	0.724	0.838	0.674	0.625	0.353	0.429
P0C0S7	3	1	0.724	0.79	0.756	0.779	0.759	0.815	1.125	0.677	0.627
O89046	7	1	1.023	1.049	1.026	0.665	0.375	0.205	0.254	0.135	0.126
Q9QZA6	7	1	0.997	1.038	1.054	0.864	0.897	0.692	0.71	0.505	0.581
P12001	4	1	0.793	0.669	0.618	0.594	0.435	0.363	0.482	0.249	0.265
O35828	6	1
P62250	7	1	0.837	0.783	0.695	0.551	0.394	0.298	0.33	0.134	0.138
Q63009	5	1	1.103	1.033	1.074	0.693	0.561	0.29	0.438	0.186	0.165
Q62847	9	1	0.868	0.993	0.928	0.698	0.835	0.632	0.78	0.428	0.483
P97546	5	1	1.084	1.131	1.21	1.02	1.073	0.85	0.915	0.631	0.564
Q6PST4	6	1	1.005	0.925	0.867	0.538	0.413	0.336	0.501	0.241	0.276
Q4QR85	5	1	0.918	1.035	0.939	0.897	0.712	0.526	0.595	0.298	0.386
Q5XI29	6	1	0.958	1.041	0.988	0.846	0.914	0.622	0.472	0.25	0.232
P62282	6	1	0.835	0.795	0.762	0.817	0.469	0.449	0.658	0.277	0.243
P20611	6	1	1.063	1.035	1.044	0.985	0.904	0.806	0.747	0.498	0.528
Q5RKI8	7	1	0.985	0.911	1.013	0.747	0.572	0.397	0.456	0.172	0.188
P37996	6	1	1.057	0.926	0.968	0.77	0.666	0.423	0.34	0.149	0.154
Q6AY55	6	1	0.922	0.833	0.724	0.422	0.3	0.19	0.429	0.162	0.124
Q4VSI4	7	1	1.012	0.96	0.819	0.425	0.281	0.176	0.31	0.196	0.178
P62755	7	1	1.267	1.211	1.306	1.154	0.916	0.879	1.303	0.647	0.729
Q5HZY2	5	1	1.029	0.927	0.861	0.575	0.532	0.32	0.458	0.238	0.217
Q6AYK6	5	1	1.048	1.073	1.027	0.856	0.933	0.6	0.434	0.275	0.188
Q9Z1N4	6	1	0.959	1.059	0.999	0.885	0.81	0.57	0.393	0.092	0.09
Q64654	6	1	0.988	0.973	0.881	0.568	0.429	0.298	0.368	0.198	0.153
Q5BJK8	7	1	1.227	1.02	1.033	1.032	0.993	0.792	0.877	0.597	0.527
Q6AXM8	7	1	0.984	1.03	1.038	0.766	0.639	0.474	0.499	0.278	0.205
P13221	5	1	1.131	1.107	1.179	0.998	1.23	1.038	1.055	0.858	0.913
O08815	5	1	0.974	0.981	1.008	0.748	0.474	0.602	0.598	0.489	0.545
Q5GFD9	6	1	0.915	0.97	0.899	0.69	0.488	0.318	0.327	0.234	0.259
P17046	6	1	1.02	1.104	1.104	0.988	1.114	1.065	1.061	0.952	0.937
Q66HC5	5	1	0.997	0.968	0.869	0.56	0.314	0.209	0.276	0.139	0.17
P29314	8	1	0.802	0.738	0.668	0.615	0.484	0.402	0.485	0.256	0.237
Q3B8Q1	6	1	0.984	0.831	0.605	0.368	0.333	0.252	0.282	0.207	0.173
P07154	4	1	1.052	0.985	1.113	0.83	0.921	0.793	0.682	0.493	0.485
Q5FVJ0	8	1	0.779	0.927	0.851	0.538	0.428	0.326	0.433	0.221	0.217
Q9ES40	5	1	0.974	0.995	0.907	0.799	0.87	0.817	0.693	0.521	0.399
Q07205	3	1	1.019	0.988	0.885	0.655	0.411	0.227	0.268	0.143	0.168
P29066	5	1	1.059	1.119	1.032	0.854	0.877	0.604	0.452	0.208	0.199
P07151	2	1	1.09	1.047	0.995	0.838	1.049	0.914	0.877	0.616	0.467
Q9JL55	4	1	1.024	1.022	1.048	0.908	0.942	0.815	0.752	0.33	0.242
Q6QBQ4	3	1	0.921	1.074	1.021	0.718	0.973	0.864	0.885	0.732	0.533
P20651	2	1
Q9QX69	5	1	1.077	1.147	1.169	0.97	1.042	0.672	0.603	0.209	0.172
P41516	6	1	0.907	0.894	0.853	0.643	0.461	0.327	0.45	0.266	0.231
F1LYQ8	5	1	0.862	0.765	0.654	0.463	0.331	0.3	0.563	0.246	0.19
P80067	4	1	1.089	0.961	1.052	0.833	0.9	0.786	0.797	0.554	0.438
Q6P4Z9	4	1	1.202	0.934	1.152	0.949	0.988	0.821	0.58	0.514	0.179
Q6P756	5	1	0.964	0.989	1.096	0.81	0.796	0.46	0.397	0.193	0.165
Q63135	5	1	1.111	1.002	1.045	0.878	0.978	0.708	0.546	0.212	0.333
Q5BJY9	3	1	0.844	0.939	0.795	0.612	0.488	0.273	0.266	0.203	0.097
Q9JID2	2	1
P04646	6	1	0.747	0.554	0.468	0.426	0.232	0.232	0.313	0.122	0.119
Q5M9I5	3	1	1.022	1.142	1.054	0.885	1.048	0.849	0.643	0.384	0.42
P70550	2	1	0.996	0.91	0.991	0.785	0.759	0.554	0.538	0.203	0.171
P61972	3	1	1.073	1.006	1.128	0.989	1.127	1.023	1.001	0.76	0.563
P81128	6	1	0.91	0.927	0.758	0.376	0.277	0.206	0.328	0.152	0.15
P51146	2	1	1.418	1.078	0.876	0.671	1.046	0.7	0.772	0.305	0.15
Q6AXY0	3	1	0.981	0.969	0.908	0.608	0.363	0.245	0.278	0.179	0.2
P85969	3	1	1.039	0.995	0.953	0.743	0.743	0.755	0.715	0.448	0.304
P15978	3	1	0.983	1.078	1.068	0.851	0.906	0.697	0.702	0.412	0.427
P62959	4	1	0.968	1.037	0.994	0.841	0.874	0.656	0.533	0.254	0.144
O55043	7	1
Q6AXS3	6	1	0.853	0.861	0.709	0.48	0.516	0.354	0.39	0.297	0.303
P35427	6	1	0.809	0.762	0.875	0.872	0.609	0.456	0.845	0.409	0.515
Q5XI31	7	1	1.005	0.995	1.037	0.858	0.865	0.567	0.529	0.291	0.22
Q9WV97	4	1	0.939	0.964	0.999	0.798	1.019	0.918	0.719	0.548	0.379
Q496Z0	6	1	0.937	0.945	0.95	0.644	0.483	0.316	0.406	0.186	0.209
Q4KM73	5	1	0.922	0.935	0.845	0.511	0.291	0.198	0.288	0.154	0.101
Q62868	6	1	1.005	0.947	0.952	0.633	0.509	0.313	0.487	0.256	0.239
P22062	5	1	1.006	1.079	1.031	0.871	0.735	0.344	0.331	0.17	0.171
P31424	6	1
Q5HZE4	5	1	1.018	1.031	0.968	0.708	0.769	0.485	0.444	0.224	0.228
Q6TRW4	5	1	1.598	0.97	0.713	0.445	0.378	0.274	0.451	0.201	0.28
Q91ZN1	6	1	1.175	0.975	1.127	0.755	0.796	0.444	0.567	0.363	0.286
Q9EQH5	2	1	1.136	1.165	1.141	0.698	0.835	0.672	0.667	0.248	0.17
Q9HB97	6	1	1.01	1.031	1.008	0.622	0.405	0.308	0.378	0.21	0.226
Q6IUR5	4	1	1.06	1.102	0.972	0.773	0.851	0.694	0.687	0.527	0.481
Q66HR0	6	1	0.949	0.93	0.982	0.775	0.712	0.546	0.549	0.297	0.298
Q4KLH4	6	1	0.995	0.991	0.868	0.597	0.664	0.425	0.419	0.358	0.375
Q08602	6	1	1.014	0.996	1.047	0.582	0.437	0.247	0.308	0.164	0.157
Q6MG61	5	1	1	0.85	0.879	0.567	0.27	0.17	0.3	0.123	0.13
A1A5S1	6	1
Q05764	5	1	0.995	1.131	1.127	0.862	0.971	0.751	0.799	0.396	0.327
Q63537	3	1
P62074	4	1	1.062	0.946	1.064	0.872	1.054	0.768	0.72	0.443	0.383
O70595	7	1	1.181	1.227	1.331	1.12	0.916	0.448	0.696	0.284	0.341
Q71UE8	4	1	1.043	1.08	1.062	0.856	0.871	0.633	0.526	0.322	0.28
O88588	6	1	0.815	0.821	0.944	0.353	0.613	0.423	0.591	0.356	0.347
P27791	3	1	0.943	0.996	0.858	0.596	0.427	0.277	0.413	0.192	0.164
P68182	2	1
O08837	6	1	1.044	1.077	1.066	0.824	0.872	0.707	0.78	0.476	0.465
Q811A3	5	1	0.947	0.987	0.951	0.854	0.731	0.535	0.495	0.351	0.336
B5DF91	4	1	0.968	0.982	0.804	0.428	0.329	0.235	0.237	0.133	0.119
P22909	3	1	0.837	1.004	0.916	0.761	0.708	0.662	0.742	0.618	0.483
Q4V8E4	6	1	1.047	1.025	0.908	0.504	0.385	0.302	0.349	0.209	0.227
Q5U2U2	5	1	0.946	0.908	0.869	0.528	0.476	0.276	0.271	0.14	0.113
M0RC99	4	1	0.978	1.006	1.005	0.782	0.869	0.734	0.694	0.315	0.219
P61023	7	1	1.083	0.995	1.046	0.836	0.7	0.522	0.577	0.41	0.404
Q6RJR6	3	1	0.916	1.063	0.981	0.762	0.894	0.753	0.741	0.563	0.474
Q9JJM9	4	1	0.896	0.988	0.969	0.793	0.778	0.477	0.415	0.185	0.16
Q62599	7	1
Q3B8Q2	3	1	0.954	0.981	1.027	0.745	0.865	0.574	0.771	0.351	0.323
Q63362	5	1	0.978	0.956	0.994	0.658	0.533	0.387	0.502	0.282	0.225
P97629	5	1	1.063	1.103	1.121	0.858	0.907	0.724	0.758	0.527	0.492
B4F795	4	1	0.979	0.97	1.018	0.907	1.031	0.86	0.882	0.72	0.678
P50430	6	1	1.031	0.998	1.064	0.929	1.032	0.889	0.96	0.714	0.7
Q5U2U7	6	1	1.138	1.137	1.048	0.738	0.86	0.555	0.473	0.253	0.204
Q6AYM4	5	1	0.934	0.958	0.821	0.381	0.241	0.19	0.205	0.115	0.096
Q62696	5	1	1.109	1.163	1.113	0.753	0.544	0.259	0.402	0.293	0.192
Q10728	6	1	1.005	1.035	0.88	0.632	0.433	0.345	0.405	0.268	0.322
D4A7N1	4	1	1.087	1.125	1.001	0.773	0.816	0.55	0.558	0.438	0.342
P45479	4	1	0.97	1.044	1.031	0.788	0.872	0.681	0.615	0.421	0.418
P0CC09	1	1	0.656	0.729	0.663	0.735	0.721	0.845	1.253	0.801	0.897
Q7TP48	5	1	0.994	0.957	0.995	0.863	0.933	0.614	0.535	0.3	0.216
P23565	4	1	0.949	0.977	0.896	0.625	0.532	0.306	0.488	0.19	0.199
Q66H20	5	1	0.903	0.872	0.73	0.444	0.268	0.173	0.281	0.121	0.161
B1WBW4	6	1	0.979	0.838	0.722	0.412	0.268	0.217	0.323	0.157	0.16
P22734	5	1	0.988	1.024	0.98	0.745	0.632	0.352	0.314	0.162	0.135
P27008	7	1	0.953	1.002	0.754	0.462	0.35	0.212	0.274	0.133	0.127
P08081	7	1	1.043	0.952	0.916	0.671	0.572	0.445	0.412	0.344	0.385
Q3ZAV8	4	1	1.045	1.058	1.066	0.789	0.846	0.781	0.709	0.443	0.419
Q6AYC2	6	1	0.99	0.835	0.833	0.555	0.384	0.289	0.55	0.255	0.222
P17136	6	1	1.037	1.069	1.075	0.914	0.964	0.883	0.936	0.722	0.579
Q01460	4	1	1.181	1.128	1.209	0.915	0.939	0.789	0.689	0.392	0.381
Q920F5	6	1	0.816	1.179	1.056	0.844	0.747	0.566	0.503	0.226	0.155
P02770	4	1	1.061	1.046	1.184	1.015	1.194	1.086	1.115	0.912	0.89
Q62780	7	1	1.005	1.012	1.05	0.635	0.62	0.451	0.492	0.326	0.265
P53678	2	1	1.067	1.042	0.992	0.646	0.472	0.374	0.592	0.292	0.248
P97612	4	1	0.958	1.084	1.141	0.933	1.002	0.771	0.682	0.305	0.263
O88267	2	1
Q920D2	2	1	0.973	0.936	0.771	0.409	0.382	0.34	0.375	0.269	0.219
Q505J8	5	1	0.964	0.775	0.664	0.269	0.176	0.12	0.171	0.072	0.091
P54921	4	1	0.976	0.923	0.932	0.675	0.668	0.506	0.559	0.337	0.248
P61227	5	1	0.953	0.941	0.97	0.772	0.791	0.654	0.709	0.406	0.279
Q5U2X0	5	1	1.417	1.063	1.276	0.827	1.244	0.787	0.976	0.551	0.638
P35286	5	1	0.967	0.944	0.921	0.667	0.55	0.382	0.384	0.204	0.15
A0JPQ9	5	1	0.984	0.988	1.037	0.833	0.773	0.465	0.43	0.252	0.23
P05765	3	1	0.971	0.986	0.855	0.621	0.512	0.322	0.231	0.099	0.118
Q56A27	5	1	0.878	1.048	0.855	0.607	0.564	0.376	0.45	0.272	0.239
Q8CGU6	5	1	0.887	0.925	1.007	0.812	0.837	0.734	0.673	0.523	0.488
O35795	6	1	0.966	1.014	1.117	0.937	0.998	0.862	0.883	0.622	0.542
P86182	6	1	1.119	0.982	0.932	0.696	0.442	0.345	0.382	0.203	0.179
P80349	1	1	1.086	0.929	0.935	0.662	0.89	0.764	0.763	0.472	0.385
Q64232	6	1	0.939	0.872	0.81	0.531	0.471	0.283	0.346	0.156	0.108
Q6AYT0	5	1	1.187	1.075	0.914	0.825	1.011	0.418	0.403	0.257	0.205
Q6MG06	5	1	0.952	0.797	0.662	0.328	0.15	0.132	0.212	0.111	0.085
Q01986	5	1	1.041	0.984	0.956	0.673	0.508	0.284	0.436	0.229	0.186
Q5XIF3	4	1	1.027	0.991	0.945	0.459	0.293	0.219	0.307	0.168	0.184
Q5BJT7	5	1	1.103	1.056	0.883	0.474	0.388	0.308	0.442	0.16	0.22
P41350	5	1	1.061	1.159	1.165	1.036	1.046	1.115	0.952	0.773	0.779
P58200	6	1	1.032	1.026	1.015	0.784	0.971	0.715	0.698	0.467	0.502
O54861	5	1	1.073	1.118	1.09	0.857	0.944	0.722	0.64	0.533	0.463
Q9R0T3	6	1	1.021	1.062	1.028	0.792	0.736	0.527	0.457	0.285	0.247
Q9R0L4	4	1	0.846	0.918	0.677	0.385	0.218	0.206	0.302	0.214	0.164
Q63199	3	1	1.117	1.094	0.908	0.814	1.028	0.76	0.867	0.619	0.658
Q505J6	6	1	0.916	1.091	1.141	0.934	1.056	0.992	0.817	0.384	0.194
Q9Z142	5	1	1.048	1.062	1.071	0.842	0.769	0.677	0.584	0.232	0.191
Q6AYK8	4	1
Q5PQX1	6	1	0.968	1.007	0.967	0.89	0.682	0.404	0.459	0.251	0.286
Q9WU34	5	1	0.953	0.978	0.951	0.773	0.74	0.416	0.405	0.2	0.187
O88658	5	1	1.11	1.195	0.957	0.445	0.476	0.323	0.549	0.226	0.226
P86172	3	1	0.864	0.886	0.568	0.372	0.249	0.229	0.379	0.218	0.204
Q4G074	4	1
O35413	6	1
P08699	6	1	0.977	1.009	0.976	0.718	0.524	0.336	0.352	0.149	0.144
O35179	2	1	0.794	0.939	0.646	0.398	0.292	0.28	0.213	0.128	0.136
P09456	5	1	1.164	1.163	1.211	0.817	0.727	0.549	0.71	0.349	0.334
Q5XIT1	2	1
Q641Z7	3	1	0.91	1.136	0.985	1.04	0.994	0.899	0.988	0.589	0.559
Q80WA4	4	1	0.882	0.957	0.896	0.739	0.583	0.299	0.208	0.108	0.071
A0JPJ7	6	1	0.956	0.87	0.61	0.33	0.204	0.187	0.334	0.161	0.149
Q6MG55	7	1	0.929	0.981	0.867	0.606	0.328	0.233	0.234	0.187	0.171
Q6VBQ5	3	1	0.927	0.929	1.28	1.03	0.823	0.829	0.709	0.628	0.614
Q3B7D1	6	1	0.818	0.882	0.887	0.762	0.729	0.248	0.41	0.184	0.17
P36970	4	1	0.929	1.056	1.007	0.743	0.656	0.396	0.429	0.192	0.147
Q5M819	5	1	1.002	1.077	1.074	0.911	0.933	0.733	0.733	0.448	0.253
Q63507	4	1	0.682	0.677	0.629	0.7	0.455	0.448	0.551	0.291	0.259
Q68FU7	4	1	0.981	1.111	1.021	0.828	0.962	0.724	0.738	0.32	0.213
P80299	5	1	1.013	1.115	1.043	0.899	0.94	0.71	0.591	0.327	0.158
Q5U211	4	1	1.009	0.955	0.805	0.439	0.263	0.19	0.34	0.148	0.143
Q10473	5	1	0.87	0.973	1.037	0.92	0.662	0.382	0.534	0.271	0.338
Q6P7R8	4	1	0.927	0.898	0.936	0.652	0.397	0.266	0.385	0.129	0.148
Q80Z36	5	1	1.03	1.014	0.86	0.679	0.737	0.533	0.534	0.391	0.34
Q91V33	5	1	0.929	0.89	0.799	0.585	0.298	0.271	0.274	0.202	0.191
Q5BK20	4	1	1.112	1.063	1.108	0.854	0.987	0.708	0.757	0.569	0.569
Q04753	3	1	0.971	0.985	1.033	0.784	0.907	0.624	0.609	0.326	0.237
Q5BJ92	2	1
Q9JJ79	6	1
Q4FZT2	3	1	0.979	1.024	0.985	0.565	0.488	0.223	0.321	0.095	0.125
Q5RKH7	3	1	1.009	1.055	1.092	0.935	1.073	1.024	0.986	0.782	0.694
B0BNM1	5	1	1.022	1.065	1.062	1.016	1.055	0.889	0.729	0.293	0.184
B2RYI0	3	1	1.073	0.961	0.984	0.746	0.732	0.607	0.7	0.33	0.179
Q561S0	4	1	0.964	1.014	0.819	0.49	0.278	0.251	0.528	0.224	0.159
P23978	2	1	1.004	1.085	1.068	0.783	0.945	0.867	0.871	0.522	0.481
Q80WK7	4	1	0.941	0.953	0.997	0.826	0.838	0.813	0.815	0.589	0.415
P97839	5	1	0.934	1.013	0.956	0.874	0.945	0.741	0.591	0.306	0.263
Q923W4	4	1	0.963	0.98	1.063	0.869	0.814	0.588	0.501	0.288	0.159
P29994	1	1	0.838	1.03	0.837	0.38	0.473	0.228	0.348	0.197	0.169
P07825	3	1	0.915	0.959	1.03	0.902	1.07	0.994	0.963	0.704	0.423
O88506	3	1	0.955	0.932	0.812	0.544	0.62	0.32	0.48	0.256	0.225
B5DFN3	3	1	0.979	0.903	0.891	0.691	0.776	0.605	0.585	0.278	0.251
P19132	5	1	1.134	1.02	1.059	0.882	0.907	0.697	0.764	0.516	0.442
P11240	4	1	0.992	1.069	1.052	0.935	0.883	0.765	0.55	0.348	0.259
P51792	4	1	0.947	0.92	0.96	0.662	0.575	0.408	0.509	0.249	0.222
Q66H94	6	1	0.993	0.944	0.85	0.713	0.679	0.56	0.519	0.413	0.345
Q6AYR2	4	1	0.859	0.84	0.798	0.412	0.41	0.257	0.388	0.214	0.236
P62870	6	1	1.004	0.992	0.983	0.759	0.597	0.319	0.288	0.184	0.186
P19490	2	1
D4ACN8	5	1	1.012	1.048	1.085	0.883	0.976	0.908	0.894	0.654	0.676
B2GV54	4	1	0.917	0.87	0.925	0.771	0.814	0.679	0.61	0.275	0.18
P61621	6	1	1.005	1.025	1.066	0.855	0.958	0.83	0.777	0.478	0.275
Q66HF8	4	1	0.953	0.922	0.809	0.616	0.371	0.228	0.395	0.154	0.125
P15943	4	1	1.056	1.324	1.039	1.078	1.156	0.821	0.642	0.631	0.659
P21575	3	1
F1LP90	4	1	0.958	0.917	0.933	0.612	0.403	0.38	0.531	0.276	0.25
Q8VI02	5	1	0.944	0.941	0.958	0.646	0.374	0.181	0.332	0.154	0.127
Q562B5	4	1	0.989	1	0.984	0.799	0.77	0.598	0.776	0.443	0.393
P28073	4	1	1.153	1.162	1.176	1.052	1.165	1.107	1.085	0.967	0.775
Q5BJT0	6	1	0.956	1.023	0.988	0.811	0.861	0.759	0.665	0.453	0.415
Q62829	2	1	0.922	0.973	1.047	0.799	0.761	0.583	0.464	0.246	0.15
Q9ESH6	2	1	1.188	1.243	1.329	1.151	1.277	1.023	0.943	0.525	0.329
Q3KRD8	3	1	0.91	1.029	1.036	0.69	0.885	0.555	0.58	0.236	0.223
Q9Z0U5	4	1	1.016	0.992	0.878	0.442	0.337	0.272	0.375	0.231	0.191
Q9JKL8	5	1
Q566C7	4	1	0.989	0.952	0.99	0.875	0.948	0.771	0.606	0.275	0.211
Q4QQV8	4	1	0.937	0.934	0.928	0.875	0.947	0.732	0.676	0.581	0.46
Q5PPN7	5	1	0.944	1.091	1.01	0.415	0.243	0.188	0.414	0.103	0.136
Q5U2R0	4	1	0.962	1.055	1.093	0.755	0.67	0.425	0.32	0.144	0.146
D3ZTX0	4	1	1.043	1.082	1.116	0.982	1.036	0.836	0.771	0.437	0.34
Q62658	2	1	1.019	0.974	1.026	0.84	0.808	0.508	0.401	0.177	0.156
P41777	7	1	0.744	1.018	0.966	0.957	1.162	1.182	1.303	0.835	0.484
Q8K3P4	4	1	0.907	0.907	0.955	0.66	0.704	0.463	0.511	0.307	0.309
Q4KLH3	5	1
P49791	4	1	1.077	1.17	1.192	0.945	1.171	0.954	1.011	0.821	0.71
O09178	5	1	0.859	0.966	0.982	0.857	0.738	0.456	0.482	0.243	0.178
O08875	4	1	0.852	1.037	0.914	0.682	0.821	0.62	0.682	0.318	0.271
P56522	6	1	0.927	1.025	0.776	0.615	0.307	0.205	0.361	0.182	0.165
Q792I0	7	1	1.04	1.086	1.03	0.779	0.722	0.544	0.476	0.195	0.248
Q9JIH7	6	1
Q5XI72	3	1	1.012	0.93	0.834	0.566	0.413	0.292	0.232	0.152	0.109
Q5XI83	5	1	1.214	1.113	1.1	0.641	0.528	0.288	0.524	0.275	0.285
G3V9D0	5	1	1.009	1.071	1.096	0.956	0.922	0.639	0.587	0.3	0.287
Q6P0K8	2	1
Q9WUS0	5	1	0.857	0.832	0.679	0.479	0.259	0.226	0.519	0.198	0.172
Q498M4	3	1	1.146	1.153	1.019	0.812	1.038	0.891	0.95	0.711	0.63
Q6I7R3	5	1	1	0.958	0.962	0.764	0.539	0.29	0.497	0.263	0.203
P19836	3	1	0.974	0.989	0.892	0.602	0.548	0.316	0.357	0.206	0.199
Q1WIM1	4	1	1.07	1.011	0.951	0.739	0.556	0.359	0.482	0.296	0.282
A2RUW1	5	1	1.092	1.132	0.967	0.815	0.68	0.367	0.387	0.251	0.234
P63012	3	1	0.871	0.91	0.915	0.663	0.773	0.615	0.529	0.26	0.272
Q5XIE8	4	1	1.134	1.053	1.122	0.759	1.058	0.794	0.866	0.57	0.612
Q64380	5	1	0.866	1.019	0.734	0.362	0.273	0.202	0.382	0.12	0.106
Q58FK9	5	1	1.339	0.974	0.966	0.849	0.898	0.833	0.901	0.736	0.618
Q6VV72	6	1	0.974	1.006	0.957	0.769	0.691	0.421	0.379	0.234	0.243
Q4FZT6	1	1
Q3ZU82	4	1
Q62839	5	1	0.718	0.938	0.811	0.8	0.601	0.433	0.452	0.278	0.304
P17074	5	1	0.811	0.832	0.785	0.698	0.535	0.47	0.54	0.309	0.297
P24049	4	1	0.949	1	0.9	0.699	0.561	0.391	0.491	0.254	0.244
P09414	3	1	0.861	0.896	0.859	0.771	0.795	0.709	0.768	0.577	0.511
D3ZQG6	4	1	0.923	0.91	0.869	0.543	0.467	0.318	0.316	0.125	0.124
Q9R1T1	3	1	0.919	0.818	0.967	0.801	0.561	0.526	0.645	0.289	0.717
Q07803	5	1	1.055	1.004	0.869	0.493	0.327	0.259	0.438	0.188	0.17
B0BNE5	5	1	1.018	1.035	0.936	0.449	0.261	0.195	0.265	0.143	0.126
P11530	6	1	0.948	0.922	0.809	0.544	0.422	0.328	0.513	0.3	0.267
Q9Z1A5	4	1	1.013	1.018	0.907	0.51	0.302	0.213	0.324	0.185	0.13
Q8R478	3	1	0.995	0.985	1.057	0.932	0.722	0.562	0.489	0.293	0.359
Q9QZ86	3	1	1.083	1.078	1.012	0.666	0.518	0.284	0.327	0.119	0.158
B0BNG0	4	1	1.039	0.998	1.045	0.793	0.685	0.361	0.329	0.155	0.128
Q704S8	5	1	0.921	0.91	0.735	0.45	0.384	0.299	0.46	0.186	0.151
Q8R1R5	3	1	0.998	0.89	0.958	0.728	0.886	0.613	0.816	0.656	0.605
F1LU71	6	1	0.984	0.943	0.981	0.754	0.461	0.29	0.514	0.236	0.157
O35532	3	1	1.018	0.879	0.969	0.828	0.82	0.719	0.766	0.513	0.492
O35964	3	1	0.969	1.098	0.781	0.526	0.363	0.326	0.386	0.26	0.235
P68403	1	1
Q5XHY7	4	1	1.11	1.13	0.846	0.755	0.651	0.455	0.455	0.267	0.3
P62083	5	1	0.947	0.974	1.021	0.863	0.692	0.575	0.75	0.311	0.296
D3ZD32	3	1	0.935	0.849	0.679	0.4	0.277	0.206	0.287	0.131	0.144
A1L1L2	4	1	0.958	0.966	0.88	0.534	0.381	0.286	0.291	0.158	0.14
P21451	5	1	0.998	0.966	0.998	0.817	0.791	0.786	0.806	0.46	0.371
Q66H59	3	1	0.897	0.939	1.042	0.861	0.998	0.801	0.811	0.669	0.713
P09811	1	1	0.93	0.92	0.917	0.692	0.602	0.305	0.282	0.151	0.126
Q05695	6	1	1.005	1.009	0.901	0.808	0.802	0.673	0.682	0.543	0.657
P84903	3	1	1.192	1.276	1.07	0.808	0.783	0.614	0.607	0.316	0.38
P31647	3	1	0.971	0.985	0.981	0.753	0.897	0.88	0.84	0.43	0.381
P62836	1	1
Q3B7D0	5	1	0.916	1.028	1.002	0.839	0.834	0.707	0.659	0.352	0.24
P52020	4	1	1.014	1	0.942	0.745	0.584	0.286	0.419	0.181	0.213
Q711G3	4	1	1.048	1.072	1.037	0.798	0.922	0.684	0.632	0.387	0.167
P19814	4	1	1.042	1.031	1.013	0.809	0.922	0.872	0.998	0.791	0.901
Q99J82	6	1	0.867	0.88	0.777	0.528	0.354	0.234	0.247	0.174	0.164
P14141	3	1	1.177	1.086	1.023	0.899	0.871	0.529	0.328	0.154	0.151
Q9JMB5	5	1	0.962	1.122	0.994	0.774	0.672	0.533	0.535	0.417	0.376
F1LNI5	4	1	0.861	0.799	0.551	0.316	0.238	0.202	0.271	0.152	0.15
Q9Z2G8	4	1	0.908	0.935	0.908	0.587	0.418	0.25	0.228	0.124	0.131
P70483	5	1	1.158	1.167	1.237	0.684	0.772	0.575	0.654	0.368	0.32
O35889	6	1
Q3B8N7	2	1	1.348	1.384	1.554	1.125	0.857	0.714	0.732	0.643	0.598
Q4V8B7	4	1	1.104	1.097	1.136	0.907	0.956	0.774	0.82	0.513	0.332
P97680	4	1	0.987	0.998	0.789	0.433	0.152	0.141	0.257	0.01	0.01
B0BN94	4	1	0.895	1.111	1.03	0.864	0.75	0.553	0.529	0.295	0.213
Q68FW7	4	1	1.106	0.97	0.989	0.762	0.694	0.479	0.511	0.202	0.159
P47198	3	1	1.048	0.911	0.863	0.673	0.801	0.679	0.631	0.339	0.239
Q792H5	3	1	1.043	0.935	0.919	0.68	0.484	0.294	0.197	0.09	0.072
Q68FQ2	4	1	1.114	1.057	1.229	1.1	1.214	1.021	1.043	0.7	0.9
D3ZZL9	5	1	1.033	1.023	1.034	0.768	0.74	0.569	0.487	0.256	0.184
Q64294	3	1
A1L108	5	1	1.018	1.035	0.982	0.827	0.786	0.637	0.619	0.31	0.234
Q9Z1K9	5	1	1.053	1.038	0.903	0.818	0.798	0.758	0.868	0.451	0.683
Q62910	3	1	0.948	0.965	1.045	0.651	0.641	0.5	0.625	0.396	0.387
Q7TPJ0	3	1	1.078	1.038	1.105	0.961	1.014	0.846	0.737	0.41	0.322
P08011	2	1	0.979	0.898	0.952	0.722	0.637	0.533	0.468	0.239	0.218
Q9JJW3	2	1	1.294	1.176	1.097	1.171	1.256	1.108	1.009	0.884	0.997
P56558	5	1	1.029	0.866	0.835	0.484	0.433	0.284	0.378	0.203	0.167
Q4QQV3	3	1	1.033	1.073	1.1	0.915	0.907	0.759	0.738	0.61	0.617
Q5MPA9	4	1	1.027	1.055	0.997	0.625	0.602	0.419	0.544	0.282	0.235
Q9R1J8	3	1	0.941	1.092	0.858	0.531	0.77	0.552	0.582	0.339	0.222
P40241	4	1	1.098	1.047	1.061	0.82	0.989	0.841	0.958	0.68	0.772
Q04931	5	1	0.808	0.765	0.925	0.627	0.631	0.288	0.394	0.273	0.206
Q9JHZ4	5	1	0.902	0.874	0.84	0.574	0.622	0.49	0.591	0.275	0.443
Q5XHY5	5	1	1.032	0.99	1.01	0.798	0.598	0.471	0.475	0.237	0.242
Q62718	1	1
Q01728	4	1	1.104	1.277	1.071	0.614	0.953	0.64	0.718	0.41	0.396
Q5PQL7	2	1	0.811	1.068	0.95	0.69	0.744	0.52	0.633	0.662	0.53
P36860	1	1	1.033	1.24	1.018	1.021	1.016	0.446	0.571	0.195	0.181
Q2A121	4	1	1.133	1.114	1.012	0.707	0.818	0.634	0.578	0.384	0.449
Q5PPJ9	4	1	0.957	0.938	0.781	0.447	0.329	0.25	0.356	0.158	0.177
P49088	5	1	1.033	1.29	1.183	1.083	0.981	0.563	0.553	0.308	0.27
Q3B7U9	3	1	0.912	0.801	0.527	0.249	0.09	0.075	0.171	0.052	0.036
D4ABB8	3	1
Q7TQ94	3	1	0.985	1.042	1.047	0.91	1.064	0.866	0.897	0.747	0.755
Q9ESR9	4	1
Q62760	3	1	0.971	1.025	1.024	0.85	0.864	0.813	0.795	0.665	0.636
Q99JE6	4	1	0.937	0.805	1.07	0.647	0.364	0.215	0.398	0.192	0.228
P42930	5	1	1.029	1.033	0.955	0.677	0.536	0.427	0.419	0.232	0.208
Q9QWN8	5	1	0.997	1.107	1.104	0.882	0.834	0.655	0.57	0.372	0.284
Q7TSU1	3	1	0.904	0.988	0.88	0.617	0.46	0.43	0.479	0.366	0.258
P81718	6	1	0.948	0.986	0.791	0.619	0.408	0.298	0.324	0.226	0.208
Q6MGB5	3	1	0.817	0.976	1.118	0.866	1.033	0.866	0.577	0.321	0.215
Q9WTV0	4	1	0.881	0.683	0.731	0.426	0.293	0.211	0.215	0.162	0.165
Q9R064	4	1	0.933	0.865	0.648	0.353	0.183	0.143	0.23	0.148	0.124
Q63372	4	1	1.149	1.187	1.106	0.812	0.849	0.83	0.699	0.412	0.207
P30919	3	1	1.23	1.157	1.266	0.965	1.23	1.124	1.166	0.876	0.961
P01041	3	1	1.028	1.089	1.057	0.723	0.562	0.288	0.262	0.164	0.153
Q3MIB4	5	1	0.959	0.905	0.912	0.673	0.43	0.204	0.356	0.177	0.176
Q6AXT8	3	1	0.974	1.012	0.708	0.543	0.298	0.166	0.17	0.094	0.077
P83829	5	1	1.021	0.861	0.54	0.216	0.084	0.074	0.129	0.079	0.062
Q5PPM8	3	1	1.081	0.903	0.952	0.818	0.787	0.614	0.622	0.398	0.39
Q63186	3	1
Q6AXT5	3	1	0.971	1.005	0.991	0.781	0.677	0.526	0.527	0.22	0.158
Q6P6S9	3	1
P17077	2	1	1.009	0.847	0.859	0.701	0.643	0.513	0.656	0.387	0.436
F1LP64	4	1	1.118	0.844	0.689	0.317	0.305	0.141	0.317	0.145	0.108
Q63396	3	1
Q9Z1H9	5	1	1.038	0.917	0.881	0.554	0.481	0.231	0.221	0.134	0.1
O35397	4	1
P80432	2	1	0.976	1.067	1.035	0.933	0.885	0.9	0.724	0.593	0.42
D3ZE55	3	1	0.745	1.031	0.888	0.704	0.787	0.553	0.564	0.418	0.338
Q9JIX3	4	1	1.07	1.101	1.032	0.916	1.103	0.885	0.843	0.647	0.47
Q03348	3	1
Q91ZY8	5	1	1.022	0.997	0.81	0.44	0.347	0.264	0.351	0.201	0.215
Q3KRD0	4	1	0.992	0.855	1.039	0.848	1.07	0.781	0.566	0.262	0.168
Q9JK72	3	1	1.199	1.044	1.03	0.567	0.495	0.348	0.339	0.202	0.179
P06214	3	1	0.877	1.085	0.896	0.876	0.818	0.685	0.716	0.506	0.504
Q5FVN0	4	1	1.074	1.05	1.145	0.877	0.856	0.539	0.518	0.231	0.151
Q5XIM5	3	1	1.057	1.015	1.05	0.849	0.962	0.839	0.896	0.678	0.778
Q66HF9	2	1	0.77	0.805	0.732	0.647	0.624	0.47	0.513	0.453	0.517
P61314	3	1	0.791	0.64	0.599	0.681	0.394	0.344	0.419	0.173	0.166
D4AB66	5	1
P22509	3	1	0.926	0.939	0.86	0.691	0.474	0.308	0.413	0.225	0.229
P11960	5	1	0.861	0.826	0.666	0.445	0.23	0.169	0.307	0.14	0.118
Q63690	2	1	0.955	1.05	0.983	0.919	1.049	0.949	0.894	0.702	0.568
P29117	4	1	1.058	1.118	1.105	0.8	0.751	0.403	0.464	0.191	0.184
G3V6U9	4	1	1.052	1.08	0.894	0.513	0.281	0.116	0.212	0.101	0.12
Q9QZG1	3	1	1.063	1.06	1.151	0.877	1.058	0.96	0.939	0.722	0.595
P97829	3	1	0.949	0.969	1.017	0.815	0.838	0.761	0.75	0.577	0.617
Q8VIF7	4	1	1.51	1.145	1.272	0.725	1.669	0.683	1.231	1.038	1.227
Q5PQM2	3	1
Q1WIM2	3	1	1.043	1.138	1.25	0.948	1.124	0.897	0.915	0.705	0.723
Q7TS56	3	1	0.957	0.945	0.903	0.74	0.569	0.48	0.549	0.259	0.245
Q5XIG4	2	1	1.213	1.124	1.137	0.979	0.969	0.909	0.861	0.789	0.751
Q5U312	4	1	0.817	1.045	0.737	0.385	0.355	0.259	0.388	0.223	0.249
Q9ERE4	2	1	0.967	0.855	0.905	0.61	0.656	0.366	0.328	0.251	0.198
Q99PD4	4	1	0.956	1.053	1.025	0.813	0.836	0.671	0.661	0.356	0.237
Q02356	5	1	1.119	1.003	0.953	0.638	0.833	0.615	0.466	0.125	0.096
Q9R037	3	1	1.107	1.078	1.01	0.801	0.985	0.723	0.898	0.68	0.597
Q68FW9	4	1	1.083	1.142	1.253	1.127	1.249	0.79	0.553	0.486	0.229
Q62627	2	1	0.641	0.814	0.772	0.79	1.012	0.509	0.701	0.749	0.82
Q6LED0	6	1	0.476	0.497	0.485	0.674	0.453	0.649	1.292	0.678	0.78
Q63772	4	1
Q9R0J8	3	1	0.976	0.91	0.929	0.621	0.631	0.407	0.394	0.251	0.235
Q5I0K3	4	1	1.153	0.949	1.132	0.855	0.988	0.75	0.576	0.185	0.094
Q6AYU3	3	1	0.955	0.865	0.878	0.572	0.57	0.419	0.517	0.353	0.294
Q3T1L0	3	1
Q9QYP2	4	1	1.117	1.097	1.086	0.969	0.951	0.839	0.65	0.502	0.417
Q0VGK4	3	1	1.041	0.944	1.019	0.781	0.846	0.599	0.591	0.382	0.392
Q63258	3	1	0.941	0.959	0.916	0.661	0.564	0.471	0.49	0.343	0.351
Q5XIP1	4	1
P00406	4	1	0.962	1.066	1.119	0.977	0.985	0.942	0.729	0.326	0.139
Q6AYN2	4	1
P62882	3	1
P62775	3	1	1.095	1.069	1.047	0.614	0.441	0.192	0.233	0.137	0.154
P37805	3	1	0.996	1.079	1.017	0.73	0.602	0.387	0.374	0.222	0.218
Q6AYP5	2	1	1.278	1.234	1.128	0.761	1.193	1.116	1.004	0.951	1.007
P04550	3	1	1.001	1.223	1.135	0.935	1.153	0.905	0.959	0.736	0.925
Q6AZ50	5	1	1.076	1.125	1.211	0.83	0.938	0.532	0.479	0.191	0.159
P62856	3	1	0.903	1.149	0.979	0.899	0.578	0.474	0.679	0.3	0.308
Q5U1X1	3	1	1.188	1.116	1.132	0.968	1.242	1.052	0.977	0.772	0.453
Q9QYW3	4	1	1.193	1.117	1.265	0.921	0.961	0.545	0.397	0.166	0.184
P97526	6	1	1.074	1.015	1.03	0.883	0.788	0.706	0.553	0.263	0.164
P62859	3	1	0.667	0.686	0.643	0.622	0.566	0.449	0.447	0.284	0.204
B5DEN9	3	1
Q9EPJ0	5	1	0.87	1.048	0.995	0.901	0.92	0.833	0.899	0.672	0.981
Q4V7E8	2	1	0.975	0.881	0.939	0.513	0.584	0.464	0.497	0.299	0.31
P0C0A2	4	1	1.118	1.061	1.061	0.793	0.519	0.408	0.413	0.219	0.206
Q921A2	4	1
O70352	4	1	1	1.078	1.046	0.817	0.912	0.842	0.8	0.72	0.702
P62078	4	1	1.012	1.014	1.009	0.798	0.789	0.575	0.466	0.258	0.267
F1LTR1	5	1	1.162	1.013	1.102	0.843	0.59	0.42	0.305	0.225	0.162
P62744	4	1	0.986	0.932	1.003	0.798	0.575	0.385	0.489	0.234	0.229
Q5U2N3	2	1	0.831	0.865	0.868	0.624	0.34	0.346	0.278	0.183	0.126
Q9WVR6	3	1	0.976	1.006	1.091	0.765	0.853	0.824	0.918	0.694	0.565
Q6AYQ4	3	1	1.15	1.084	1.129	0.968	1.206	1.007	1.166	0.898	0.943
Q4KM65	4	1	1.035	1.032	0.896	0.584	0.651	0.483	0.463	0.207	0.118
Q63754	1	1	0.801	0.926	0.871	0.82	0.899	0.708	0.735	0.496	0.567
Q5EB81	3	1	1.142	1.041	0.982	0.654	0.672	0.478	0.529	0.262	0.232
P97874	4	1
Q562A2	3	1	1.147	1.043	1.056	0.719	0.826	0.47	0.452	0.269	0.237
Q1H5H1	2	1	1.023	0.989	0.982	0.866	0.837	0.735	0.669	0.578	0.454
O09018	2	1	0.924	0.972	0.878	0.612	0.47	0.342	0.346	0.175	0.154
B2RYW9	4	1	0.925	0.962	0.911	0.772	0.687	0.462	0.541	0.317	0.235
A2RRU1	4	1
P54645	2	1
P63326	5	1	0.941	0.898	0.843	0.702	0.525	0.404	0.408	0.154	0.14
P60192	3	1	0.963	0.907	0.904	0.794	0.743	0.412	0.363	0.25	0.206
Q9Z2Z8	3	1	1.152	1.245	1.141	0.859	0.793	0.511	0.597	0.298	0.238
Q63627	3	1	1.293	1.059	1.204	0.914	1.241	0.875	1.081	0.71	0.882
D3ZEF4	4	1	0.837	0.804	0.732	0.53	0.421	0.338	0.384	0.152	0.221
P12749	4	1	0.817	0.694	0.678	0.612	0.379	0.364	0.399	0.175	0.158
Q64633	1	1	1.073	1.289	1.225	0.982	0.968	0.716	0.638	0.358	0.174
Q7TNK0	3	1	1.023	0.998	0.976	0.723	0.775	0.641	0.671	0.51	0.435
Q6AYE2	3	1	0.99	0.869	0.801	0.407	0.234	0.159	0.255	0.108	0.138
Q6AXU6	2	1	0.927	0.997	1.163	0.773	0.959	1.015	0.991	0.754	0.799
O35346	5	1
Q6AYY8	3	1	1.165	1.333	1.409	0.81	1.043	1.047	0.774	0.394	0.305
Q02563	3	1	0.932	0.953	0.987	0.84	0.893	0.713	0.8	0.695	0.568
P36506	3	1
Q5BK32	3	1	1.01	1.063	0.809	0.375	0.164	0.166	0.164	0.063	0.103
A0MZ67	5	1	0.86	0.851	0.689	0.542	0.435	0.353	0.509	0.26	0.171
P51111	3	1
Q566Q8	3	1	0.959	1.068	0.74	0.785	0.463	0.475	0.428	0.201	0.224
P30152	2	1	1.069	1.072	1.106	1.006	1.158	1.027	1.026	0.858	0.601
Q9JKE3	3	1	0.979	1.082	1.047	1.002	1.082	1	1.017	0.86	0.692
P27274	3	1	0.961	1.074	1.145	0.912	0.907	0.781	0.681	0.51	0.488
Q02589	4	1	0.989	0.936	0.683	0.401	0.287	0.17	0.319	0.164	0.146
P05714	1	1
Q5EBA1	3	1
P97878	4	1	0.992	0.927	0.727	0.419	0.28	0.204	0.521	0.26	0.24
P47868	4	1	1.138	0.884	1.215	1.265	3.818	2.696	3.21	2.149	1.691
Q5XIF4	1	1	0.993	1.001	0.963	0.75	0.771	0.614	0.558	0.38	0.34
Q80Z70	3	1	1.028	0.831	0.781	0.7	0.637	0.5	0.538	0.353	0.309
O35986	3	1	1.055	1.133	1.084	0.761	0.804	0.616	0.768	0.514	0.525
Q64194	2	1	0.928	1.039	1.12	0.893	1.066	0.781	0.867	0.625	0.417
D4A3K5	3	1	0.788	0.75	0.697	0.794	0.579	0.713	0.862	0.641	0.544
Q5XID7	3	1	1.258	1.124	0.732	0.397	0.531	0.411	0.517	0.421	0.55
P70584	4	1
Q53AQ4	3	1	1.116	1.159	1.076	0.773	0.659	0.68	0.549	0.508	0.545
P62902	4	1	0.654	0.604	0.497	0.539	0.343	0.312	0.38	0.168	0.143
P11167	4	1	0.948	0.982	0.967	0.871	0.961	0.865	1.051	0.864	0.987
Q08850	4	1	0.878	0.955	0.858	0.669	0.54	0.423	0.462	0.279	0.237
O54748	3	1	0.939	0.957	0.875	0.551	0.359	0.228	0.301	0.161	0.161
Q99P39	4	1	0.946	1.034	1.033	0.841	0.804	0.511	0.64	0.306	0.249
Q32PX2	3	1	0.952	0.942	0.77	0.515	0.413	0.28	0.347	0.166	0.159
P70583	3	1	1.16	0.974	0.867	0.617	0.77	0.627	0.614	0.367	0.215
Q01066	4	1	1.019	1.11	1.08	0.722	0.598	0.413	0.492	0.216	0.239
Q64LC9	4	1	1.092	1.106	0.838	0.527	0.314	0.287	0.314	0.179	0.157
P61959	1	1	1.117	1.212	1.079	0.844	0.933	0.676	0.519	0.389	0.392
P04218	2	1	1.123	1.039	1.08	0.892	1.054	0.919	0.881	0.457	0.42
Q7TQ20	3	1	1.034	1.018	1.012	0.835	0.855	0.663	0.639	0.404	0.323
Q00566	3	1	1.017	1.112	1.12	0.771	1.162	1.126	1.043	0.869	1.005
G3V6S8	4	1	0.865	0.88	0.744	0.526	0.333	0.265	0.241	0.149	0.146
O70436	2	1	0.881	0.931	0.696	0.385	0.128	0.148	0.318	0.157	0.134
Q562C9	4	1	0.995	1.101	0.944	0.64	0.526	0.317	0.302	0.154	0.173
P97577	3	1	0.986	1.015	0.975	0.666	0.513	0.481	0.474	0.321	0.345
P82450	4	1	0.935	1.039	0.962	0.729	0.839	0.727	0.718	0.575	0.543
P25977	4	1	0.619	0.588	0.452	0.335	0.307	0.216	0.311	0.241	0.302
D3ZCL3	3	1	0.888	0.66	0.811	0.846	0.792	0.749	0.718	0.479	0.463
Q5RJK8	2	1	0.927	0.852	0.57	0.526	0.273	0.352	0.37	0.312	0.237
Q07984	2	1	0.952	0.941	0.932	0.757	0.787	0.691	0.474	0.221	0.211
Q99MI7	4	1	0.989	0.956	0.963	0.645	0.361	0.347	0.393	0.268	0.169
Q9Z173	3	1	0.923	1.007	0.956	0.816	0.834	0.679	0.682	0.551	0.49
Q5XIQ4	2	1	0.994	1	1.026	0.806	0.815	0.736	0.71	0.5	0.326
Q5FWY5	3	1	1.069	0.954	0.829	0.408	0.244	0.149	0.219	0.084	0.064
Q5FWT1	3	1
P13852	3	1
P13264	3	1	0.973	0.856	0.654	0.463	0.316	0.272	0.585	0.281	0.212
Q6P767	4	1	0.977	0.982	1.085	0.987	0.944	0.887	0.968	0.737	0.856
Q9QZK8	3	1	0.917	1.068	0.985	0.833	0.86	0.651	0.718	0.485	0.423
P97710	4	1	0.997	0.998	1.017	0.865	1.011	0.781	0.824	0.518	0.639
Q5BJN5	3	1	0.961	0.978	1.035	1.009	1.042	0.881	0.78	0.709	0.689
Q642C0	4	1	0.928	0.907	0.909	0.612	0.387	0.234	0.24	0.099	0.128
Q9Z330	4	1	1.013	0.889	0.778	0.482	0.29	0.236	0.295	0.152	0.159
Q68FX1	2	1
Q0ZHH6	3	1
Q99MY2	3	1	0.914	0.942	0.892	0.574	0.353	0.266	0.358	0.224	0.24
Q8R431	4	1	1.047	0.984	1.062	0.775	0.909	0.579	0.6	0.327	0.319
Q5RKH0	3	1	1.007	0.96	1.007	0.706	0.777	0.457	0.559	0.281	0.192
Q62818	2	1	1.097	0.976	1.085	0.705	0.886	0.493	0.599	0.334	0.439
Q9WVK3	3	1	0.978	1.045	1.032	0.773	0.613	0.258	0.415	0.197	0.153
Q99M63	4	1	0.888	0.948	0.745	0.429	0.28	0.178	0.144	0.077	0.06
B4F779	2	1
Q64244	2	1	1.138	0.89	0.939	0.865	0.929	0.791	0.702	0.417	0.411
Q5U2N0	4	1	0.94	0.996	0.938	0.821	0.808	0.64	0.639	0.383	0.248
Q9Z311	3	1
P0C1S9	4	1	0.97	1.014	1.092	0.824	0.802	0.655	0.667	0.385	0.228
O35264	3	1	1.012	0.948	0.835	0.421	0.231	0.184	0.293	0.148	0.158
Q6AY41	4	1	1.026	1.1	1.103	0.852	0.89	0.805	0.787	0.476	0.516
P42667	4	1	1.005	1.067	1.055	0.867	0.824	0.612	0.514	0.218	0.127
P63281	3	1	1.098	1.089	1.132	0.841	0.717	0.269	0.297	0.122	0.068
Q4QQW4	5	1	1.201	1.183	1.112	0.982	1.077	0.711	0.72	0.455	0.397
Q498T9	3	1	0.902	0.951	1.188	0.784	0.951	0.551	0.718	0.22	0.212
Q925S8	4	1	1.121	1.174	1.177	0.881	0.638	0.519	0.5	0.283	0.215
Q5XI79	4	1	0.952	0.838	0.952	0.609	0.44	0.329	0.432	0.182	0.204
Q5I0C3	3	1	0.935	0.767	0.67	0.46	0.272	0.228	0.407	0.233	0.162
Q5U2U0	5	1	0.904	0.818	0.677	0.523	0.403	0.283	0.665	0.2	0.253
Q810F4	3	1
Q63060	4	1	1.103	1.076	1.009	0.781	1.103	0.635	0.729	0.541	0.35
Q6PCU8	2	1	1.028	1.109	1.085	0.683	0.525	0.48	0.532	0.383	0.529
Q66H74	2	1	1.358	1.515	0.971	0.686	0.868	0.417	0.436	0.343	0.436
Q8R4A1	3	1	1.103	1.059	1.151	0.984	0.659	0.4	0.568	0.389	0.503
Q68FX7	3	1
Q5PQQ2	3	1	0.999	1.025	0.997	0.82	0.911	0.783	0.737	0.591	0.464
Q4KLN7	3	1	1.019	0.933	0.902	0.818	0.816	0.582	0.524	0.405	0.32
P24050	4	1	0.88	0.761	0.828	0.713	0.55	0.422	0.539	0.236	0.285
Q9WTT2	4	1	0.91	0.901	0.959	0.583	0.266	0.23	0.326	0.113	0.123
P35284	2	1	0.842	0.858	0.793	0.569	0.6	0.404	0.578	0.259	0.265
B5DEQ3	4	1	0.996	1.064	1.018	0.928	0.87	0.65	0.568	0.231	0.198
O35867	2	1	1.03	1.126	0.792	0.586	0.458	0.22	0.339	0.119	0.11
Q6AYH9	3	1	0.919	1.327	1.269	0.865	0.722	0.43	0.713	0.399	0.39
Q9QZU7	3	1
P37377	3	1	0.795	1.01	0.765	0.895	1.015	0.945	0.845	0.67	0.855
Q5FVI4	3	1	1.063	1.06	1.06	0.983	0.89	0.807	0.82	0.677	0.737
P83871	2	1	1.11	1.185	1.047	0.755	0.661	0.475	0.47	0.284	0.279
P30904	3	1	1.108	1.018	1.114	0.991	0.988	0.917	0.866	0.689	0.548
Q63644	3	1
O35952	3	1	1.003	1.073	1.196	0.866	1.061	0.864	0.727	0.604	0.432
Q7TP54	2	1	1.111	1.038	1.05	0.896	1.019	0.858	0.947	0.755	0.745
P62329	4	1	1.066	1.311	1.192	1.047	1.248	0.918	1.028	0.688	0.89
Q05140	2	1	1.023	1.024	1.076	0.844	0.998	0.679	0.619	0.356	0.335
P97544	3	1	0.952	0.957	1.095	0.901	0.996	0.925	0.982	0.772	0.767
Q5I0D5	3	1	1.015	1.114	1.235	0.897	1.062	0.688	0.407	0.151	0.142
Q5FVH2	3	1	0.965	1.025	1.058	0.981	0.97	0.801	0.714	0.458	0.369
Q63014	3	1	0.901	0.841	0.702	0.454	0.327	0.244	0.215	0.181	0.143
A1L1I3	1	1
Q66H28	2	1	0.985	0.916	1.046	0.772	0.874	0.705	0.959	0.635	0.517
Q811X6	3	1	1.067	1.301	1.085	0.976	0.736	0.561	0.435	0.181	0.169
O88483	3	1	0.926	0.796	0.765	0.516	0.309	0.255	0.432	0.153	0.177
Q505J9	2	1	0.977	0.999	0.864	0.54	0.419	0.316	0.441	0.289	0.268
P97840	2	1	0.85	1.01	1.073	0.72	0.717	0.551	0.532	0.398	0.226
Q63487	3	1	0.81	0.86	0.911	0.761	0.691	0.5	0.584	0.323	0.248
P53565	4	1	1.088	0.995	1.057	0.906	0.793	0.519	0.577	0.282	0.266
Q6AY63	3	1	0.999	0.961	1	0.778	0.687	0.487	0.54	0.286	0.211
P70619	3	1	1.06	1.168	1.076	0.855	1.059	0.911	0.901	0.595	0.512
Q6P7B9	4	1	1.055	0.934	0.905	0.564	0.53	0.39	0.502	0.196	0.156
Q4QQS8	4	1
Q923V8	2	1	1.085	1.03	1.102	1.028	0.921	0.684	0.618	0.412	0.327
Q66HG9	4	1
Q63941	1	1
Q9QYM2	2	1
Q6IRE4	3	1	1.039	0.907	0.811	0.471	0.32	0.249	0.27	0.109	0.163
O08719	4	1	1.196	1.282	1.199	0.877	1.17	0.953	1.009	0.636	0.956
Q68FX9	3	1	0.982	0.959	0.675	0.337	0.189	0.112	0.304	0.115	0.101
P20909	3	1	0.952	1.043	1.033	1.119	1.124	0.84	0.789	0.615	0.527
Q9P290	3	1	0.927	1.117	0.923	0.753	0.821	0.631	0.701	0.532	0.466
Q642G4	3	1	0.922	1.021	0.881	0.799	0.711	0.618	0.542	0.398	0.336
Q63468	2	1	0.991	1.103	0.983	0.803	0.67	0.488	0.504	0.184	0.175
P35434	2	1	1.017	1.08	1.101	1.021	1.05	0.944	0.785	0.333	0.206
O88377	2	1	0.963	0.955	0.844	0.609	0.49	0.502	0.667	0.235	0.206
Q64566	3	1	1.057	0.961	0.947	0.854	0.521	0.254	0.43	0.146	0.166
P84060	3	1	0.905	0.92	0.914	0.651	0.456	0.42	0.444	0.213	0.201
O55012	3	1	1.052	1.019	1.051	0.837	0.788	0.433	0.596	0.247	0.233
Q5M7A7	3	1	0.893	0.901	0.894	0.66	0.5	0.289	0.421	0.195	0.188
O35095	4	1	1.038	0.958	1.056	0.514	0.47	0.366	0.55	0.221	0.241
P52504	2	1	0.9	0.958	0.891	0.726	0.586	0.492	0.466	0.409	0.343
Q5M9G1	3	1	0.888	0.887	0.947	0.694	0.815	0.644	0.62	0.426	0.32
Q68FT1	4	1	0.912	1.002	0.912	0.717	0.61	0.461	0.528	0.264	0.175
Q6JAM9	4	1
P48508	3	1	0.839	0.874	1.028	0.517	0.309	0.239	0.291	0.142	0.133
Q75Q41	1	1	0.955	1.13	1.069	0.922	0.877	0.728	0.588	0.428	0.369
P10818	1	1	0.954	1.017	0.959	0.734	0.619	0.408	0.399	0.233	0.206
Q9WUC4	2	1	1.08	1.043	1.157	0.964	1.002	0.828	0.852	0.617	0.517
Q5U2M6	3	1	0.952	1.004	0.968	0.77	0.555	0.287	0.194	0.088	0.106
Q80W92	2	1
Q7TP98	3	1	0.923	0.949	0.918	0.753	0.84	0.637	0.726	0.299	0.23
Q5FVJ7	3	1	1.192	1.121	0.903	0.519	0.347	0.183	0.208	0.095	0.091
Q68FU8	3	1	0.957	0.905	0.974	0.692	0.595	0.374	0.515	0.313	0.408
Q6DGG1	3	1	1.042	0.89	0.993	0.846	0.912	0.82	0.744	0.502	0.394
P47863	3	1	0.936	1.029	1.069	0.903	1.005	0.968	0.972	0.818	0.817
Q6P6T4	3	1	1.066	1.057	1.11	0.804	0.85	0.525	0.464	0.195	0.198
Q62835	3	1	0.946	1.073	0.802	0.732	0.623	0.504	0.466	0.463	0.312
P28077	3	1	1.049	1.078	1.095	0.962	1.157	1.028	0.972	0.844	0.598
Q99M64	3	1	1.127	0.906	0.829	0.449	0.392	0.315	0.473	0.259	0.246
Q8K5B3	2	1	1.045	1.016	0.83	0.76	1.07	1.023	1.082	0.889	0.943
Q5FVL7	2	1	0.977	1.144	1.035	0.609	0.605	0.532	0.5	0.383	0.363
P35433	2	1	0.978	0.963	1.098	0.994	1.175	0.825	0.852	0.477	0.2
Q08877	1	1
Q3T1J9	3	1
P07483	4	1	1.083	0.943	1	0.767	0.976	0.76	0.832	0.512	0.379
Q4QQS3	4	1	0.968	1.04	1.099	0.885	0.799	0.438	0.487	0.226	0.299
Q5U301	3	1
Q62881	2	1	0.615	1.036	0.852	0.823	0.599	0.528	0.525	0.327	0.416
P00762	1	1	1.074	1.005	1.046	0.833	1.191	1.087	1.076	1.003	0.872
Q3T1J2	2	1	1.013	0.976	0.96	0.832	0.856	0.654	0.571	0.393	0.184
O35165	2	1	1.01	1.043	0.992	0.896	0.952	0.734	0.631	0.421	0.432
Q91XU8	3	1	1.051	1.029	0.972	0.939	1.051	0.771	0.674	0.3	0.204
Q6P7D4	2	1
Q9Z336	1	1	1.004	1.036	0.986	0.807	0.847	0.584	0.652	0.388	0.277
Q9Z0U4	4	1	1.192	1.135	1.188	0.821	1.223	0.747	0.808	0.445	0.314
Q8K585	2	1	0.829	1.023	0.861	1.006	0.907	0.849	0.998	0.647	0.939
Q08013	1	1	0.893	0.865	0.86	0.716	0.814	0.652	0.624	0.375	0.325
Q9JHW5	3	1	1.176	1.124	1.134	0.889	0.826	0.573	0.663	0.468	0.31
Q5EB62	4	1	0.949	0.969	0.966	0.785	0.788	0.505	0.489	0.262	0.225
P62501	1	1	0.936	1.005	1.005	0.671	0.932	0.652	0.745	0.49	0.551
Q9R050	2	1	0.997	0.963	1.04	0.692	0.831	0.498	0.344	0.159	0.161
P20650	3	1	0.983	0.891	0.863	0.51	0.356	0.255	0.286	0.177	0.1
P17955	3	1	1.021	1.008	0.938	0.661	0.561	0.46	0.553	0.34	0.348
P53676	1	1
Q02769	3	1	1.139	1.039	1.088	0.572	0.442	0.343	0.488	0.253	0.226
Q499N6	1	1	0.943	0.78	1.009	0.511	0.797	0.767	0.63	0.476	0.714
Q704E8	3	1	1.04	1.089	0.999	0.677	0.479	0.328	0.499	0.213	0.154
Q62825	3	1
P49186	2	1	0.93	1.093	0.972	0.752	0.642	0.415	0.389	0.285	0.307
P12839	1	1
P11466	3	1	1.082	1.062	1.047	0.667	0.523	0.411	0.514	0.24	0.252
P35171	2	1	1.065	1.1	1.11	1.021	1.022	0.898	0.888	0.779	0.772
P19627	2	1
Q5XIA4	3	1
O54921	4	1
Q8VIL3	3	1	1.014	0.904	0.866	0.634	0.573	0.454	0.453	0.407	0.364
P82808	3	1	1.002	1.097	1.081	0.726	0.546	0.448	0.534	0.338	0.337
P60881	2	1	0.927	1.005	0.953	0.99	1.212	1.01	0.788	0.751	1
P0CB49	2	1
P84039	3	1	1.006	1.09	1.13	0.846	1	0.767	0.808	0.648	0.566
Q5M939	3	1
Q5U2X7	2	1
P62332	1	1	0.988	0.955	0.918	0.622	0.562	0.427	0.505	0.252	0.245
Q5XID1	3	1	1.052	0.935	0.97	0.625	0.383	0.165	0.175	0.091	0.103
P19356	3	1	1.033	1.118	1.209	0.955	0.926	0.875	0.965	0.706	0.711
Q923M1	4	1	1.042	1.017	0.664	0.466	0.339	0.291	0.379	0.222	0.175
Q63544	1	1
D3ZAW2	4	1	0.974	0.945	0.913	0.773	0.61	0.352	0.382	0.183	0.142
P0C219	3	1	0.862	0.877	0.702	0.535	0.383	0.437	0.393	0.297	0.367
Q5M7W7	3	1	1.053	1.228	1.291	0.984	0.915	0.741	0.878	0.413	0.28
Q6AYR8	2	1
Q5XI97	4	1	0.938	0.834	0.788	0.41	0.191	0.103	0.26	0.129	0.095
Q9JIS4	3	1	1.142	1.13	1.079	0.852	0.911	0.704	0.794	0.541	0.471
B0BN86	3	1	1.326	1.202	1.088	0.834	0.731	0.435	0.743	0.215	0.245
Q6IUP3	3	1
Q811A2	3	1	0.988	1.088	1.028	0.831	0.839	0.975	0.747	0.686	0.668
P62914	4	1	0.961	0.946	0.9	0.847	0.519	0.433	0.593	0.237	0.237
P20673	4	1
Q641Z8	3	1	1.066	1.189	1.201	0.98	0.824	0.594	0.439	0.209	0.209
Q6AYT5	3	1
Q68FQ4	4	1
Q9ES53	4	1	1.058	1.135	1.105	0.876	0.797	0.692	0.647	0.43	0.231
P50904	3	1
F1M5N7	3	1
P18163	2	1	1.019	0.925	0.848	0.577	0.401	0.318	0.533	0.215	0.127
Q6BBI8	4	1	1.044	0.997	1.067	0.887	0.968	0.736	0.58	0.236	0.136
Q6U6G5	3	1	0.968	0.975	1.009	0.815	0.975	0.77	0.964	0.65	0.688
P19139	3	1	1.301	1.145	1.141	0.801	0.659	0.594	0.601	0.337	0.322
Q5BK07	2	1	1.018	1.057	1.096	0.794	0.799	0.648	0.573	0.377	0.405
P47197	2	1	1.017	1.012	0.86	0.556	0.386	0.303	0.405	0.219	0.166
P40615	3	1	0.834	0.835	0.776	0.908	0.732	0.875	1.038	0.624	0.359
P54290	2	1	0.953	0.925	1.045	0.828	0.962	0.772	0.72	0.574	0.576
Q04589	3	1
Q9QW30	3	1	1.026	1.262	1.265	0.849	1.123	0.769	0.994	0.678	0.564
D4A6D7	2	1
B0K019	3	1
Q924S1	3	1	1.011	1.069	1.091	0.769	0.604	0.421	0.498	0.275	0.283
Q80X08	1	1	1.048	0.923	1.084	0.892	1.044	0.873	1.017	0.781	0.772
Q8K3P7	2	1	0.856	1.162	0.869	0.853	0.972	0.716	0.63	0.349	0.131
B4F7E8	4	1	0.978	0.958	0.935	0.617	0.395	0.293	0.379	0.247	0.209
Q63942	1	1
D3ZYR1	4	1	1.134	1.178	1.093	0.688	0.435	0.323	0.301	0.253	0.249
Q5PPL3	4	1	0.993	0.988	0.997	0.812	0.652	0.312	0.4	0.185	0.115
Q4QR75	2	1	0.986	1.101	0.949	0.782	0.986	0.903	0.861	0.669	0.521
Q9QYP0	4	1
Q4G009	3	1	1.06	1.08	1.038	0.912	0.965	0.695	0.588	0.344	0.238
P49793	4	1	1.021	0.883	0.868	0.605	0.428	0.265	0.401	0.221	0.197
Q6PEC0	1	1
P51607	2	1
Q3B7D2	2	1
Q9WUD9	1	1
Q6XVN8	2	1	1.079	0.935	1.05	0.722	0.782	0.511	0.597	0.369	0.343
Q9JHU5	4	1
P0C0A1	3	1	0.886	0.917	0.868	0.793	0.531	0.329	0.334	0.169	0.161
Q9QYU2	2	1	0.776	0.862	0.707	0.531	0.233	0.182	0.392	0.166	0.202
Q5BJP9	2	1	1.078	1.062	0.974	0.723	0.756	0.595	0.68	0.524	0.411
Q9Z0J8	2	1	0.965	0.943	0.902	0.691	0.708	0.57	0.595	0.33	0.413
P70581	3	1	1	1.041	0.841	0.651	0.587	0.377	0.451	0.309	0.255
Q4V8C7	2	1
Q5FVL6	2	1
O35263	3	1	0.864	0.91	0.684	0.398	0.252	0.21	0.549	0.176	0.204
P83732	3	1	1.004	1.073	1.079	1.141	0.636	0.714	1.127	0.556	0.547
Q5PPH0	2	1
P52944	3	1	1.053	1.074	1.123	0.962	1.143	0.96	0.885	0.703	0.843
Q8VH46	3	1
Q76EQ0	2	1	0.884	0.86	0.915	0.679	0.679	0.443	0.522	0.286	0.231
P17078	3	1	0.813	0.781	0.803	0.798	0.6	0.515	0.702	0.348	0.356
P05942	3	1
Q1WIM3	3	1	0.935	1.006	0.761	0.645	0.599	0.522	0.52	0.353	0.423
Q920R3	4	1
A2VCX1	3	1	0.97	1.06	1.021	0.668	0.373	0.219	0.298	0.172	0.187
Q9Z1P3	4	1	1.025	1.095	1.084	0.77	0.911	0.716	0.771	0.475	0.368
P20294	3	1	0.856	1.058	0.972	0.645	0.531	0.388	0.469	0.262	0.231
P36365	3	1	1.029	0.907	0.771	0.347	0.23	0.184	0.304	0.153	0.13
Q9Z2Q7	4	1	1.073	1.104	1.097	0.96	0.997	0.948	0.802	0.578	0.587
B0LT89	2	1	0.912	0.972	0.955	0.615	0.504	0.205	0.321	0.186	0.177
P35738	3	1
P61212	3	1	0.864	0.849	0.757	0.526	0.475	0.344	0.341	0.165	0.163
Q6EV76	2	1
Q5XIH4	3	1	0.9	0.886	1.03	0.78	0.699	0.421	0.632	0.335	0.313
Q6IRK9	2	1	1.135	1.378	1.197	0.907	1.232	0.78	1.116	0.78	0.691
Q62655	1	1
P62168	2	1	1.191	1.083	1.059	0.894	1.154	0.991	0.995	0.71	0.686
P48303	2	1	0.901	1.111	1.174	0.684	0.711	0.676	0.739	0.494	0.443
Q64559	3	1	0.962	1.092	0.965	0.815	1.032	0.833	0.869	0.562	0.455
Q9QZ81	3	1	0.861	0.997	1.064	0.753	1.092	1.007	0.861	0.769	0.644
Q499S9	2	1	1.368	1.544	1.076	1.076	1.181	1.088	0.684	0.69	0.468
Q499T2	2	1
P19944	3	1	0.805	0.815	0.765	0.658	0.643	0.645	0.548	0.408	0.185
P21139	3	1	1.029	0.979	0.947	0.749	0.83	0.39	0.357	0.25	0.183
Q9R085	2	1	0.97	1.049	0.966	0.618	0.423	0.382	0.46	0.23	0.126
Q63065	2	1
Q6EV70	2	1	0.921	0.958	1.017	0.878	0.635	0.447	0.52	0.239	0.316
Q498R7	3	1
P97689	3	1	1.15	0.995	1.11	0.943	0.993	0.87	0.733	0.401	0.308
A6N6J5	3	1
D2XV59	2	1	1.015	0.935	0.898	0.669	0.489	0.241	0.322	0.22	0.09
Q9R0I8	3	1	0.864	1.024	0.969	0.7	0.704	0.596	0.69	0.425	0.359
Q9WUL0	3	1	0.949	0.952	0.845	0.544	0.531	0.475	0.503	0.36	0.361
D4AEC2	3	1	1.062	1.115	1.111	0.753	0.744	0.412	0.435	0.209	0.205
Q8K1P7	4	1
D3ZCM9	3	1	0.954	0.978	0.764	0.51	0.56	0.335	0.368	0.293	0.374
Q6AYT7	3	1	1.049	0.9	0.982	0.824	0.509	0.402	0.526	0.213	0.246
Q7TT49	3	1	1.055	0.913	0.906	0.605	0.336	0.289	0.573	0.216	0.262
Q91XV6	2	1	0.99	1.232	0.975	0.787	1.105	1.048	1.207	1.022	0.933
Q66HG0	4	1	1.104	1.065	1.113	1.052	1.178	1.05	0.871	0.594	0.532
Q56AP7	2	1	1.113	1.121	1.097	0.895	1.121	0.58	0.533	0.184	0.22
P35467	2	1	1.122	1.039	1.044	0.836	0.932	1.022	0.962	0.754	0.791
P42346	3	1
Q6AYA6	2	1	0.966	1.053	1.119	0.856	0.884	0.652	0.527	0.235	0.162
A0JPQ1	1	1
Q62967	2	1	0.987	0.992	0.95	0.823	0.648	0.458	0.556	0.339	0.238
P21818	1	1	0.97	1.083	1.006	0.849	0.94	0.73	0.595	0.349	0.316
P21816	3	1	1.015	1.087	0.993	0.749	0.616	0.455	0.449	0.328	0.276
P69060	3	1
P34900	3	1
I6L9G5	2	1	1.025	1.009	1.091	0.91	0.996	0.859	0.933	0.806	0.841
Q4G017	3	1	1.095	0.923	0.838	0.468	0.282	0.215	0.357	0.163	0.166
Q498T4	2	1	0.95	0.779	0.603	0.431	0.293	0.234	0.496	0.196	0.219
P23711	2	1	0.986	1.097	0.893	0.55	0.554	0.39	0.44	0.303	0.272
Q4QQT3	2	1	1.041	0.79	0.694	0.335	0.216	0.115	0.226	0.093	0.119
P81799	2	1
F1M625	2	1
P69736	3	1	0.912	0.974	0.87	0.662	0.678	0.548	0.576	0.367	0.345
P62489	2	1
P62832	2	1	0.965	1.023	0.887	0.765	0.644	0.508	0.555	0.251	0.245
O55035	3	1	0.886	0.844	0.6	0.42	0.449	0.338	0.459	0.27	0.244
Q4V897	4	1	1.006	0.98	1.014	0.881	0.816	0.599	0.537	0.398	0.369
D3ZUQ0	3	1
P34901	2	1	0.738	0.908	0.699	0.673	0.787	0.468	0.613	0.499	0.505
P55009	3	1	0.942	1.021	0.993	0.798	0.776	0.539	0.534	0.313	0.316
P70605	3	1
Q5EIC4	2	1	0.958	1.061	1.061	0.88	0.989	0.85	0.884	0.593	0.709
Q5HZE2	2	1	0.801	0.798	0.79	0.737	0.543	0.538	0.497	0.185	0.258
Q675A5	2	1	0.979	0.947	0.97	0.772	0.799	0.621	0.695	0.564	0.501
Q9JI51	2	1	1.011	0.976	0.957	0.807	0.863	0.752	0.666	0.387	0.388
P84100	2	1	0.768	0.612	0.627	0.645	0.475	0.501	0.518	0.257	0.218
P0DN35	2	1	1.002	0.923	0.987	0.837	0.568	0.566	0.559	0.189	0.242
Q63635	2	1
Q4KM98	3	1	1.068	1.139	0.923	0.897	0.912	0.8	0.768	0.563	0.514
Q3T1I4	1	1
P11608	2	1	1.029	1.019	1.175	1.047	1.106	0.956	0.791	0.51	0.515
Q66HG4	2	1	1.143	1.108	1.095	0.771	0.695	0.293	0.298	0.184	0.181
Q6GMN2	2	1	0.863	1.129	0.957	0.811	0.671	0.602	0.501	0.319	0.269
P63249	1	1
O88664	3	1	1.153	0.969	0.837	0.847	0.435	0.391	0.517	0.187	0.245
O88823	2	1	1.023	0.757	1.029	0.772	1.038	0.728	0.702	0.635	0.675
P18614	4	1
P02683	2	1
Q568Z6	3	1	1.015	1.068	1.067	0.773	0.811	0.662	0.692	0.539	0.517
F1M0Z1	2	1
P62997	2	1	0.931	0.991	0.797	0.966	0.849	0.69	0.552	0.371	0.349
Q9JKL7	2	1	1.098	1.15	1.054	0.851	1.041	0.839	0.837	0.627	0.609
P55770	2	1
Q2HWF0	2	1	0.866	0.723	0.708	0.679	0.472	0.452	0.841	0.38	0.493
Q6AYH6	2	1	0.993	0.967	1.002	0.79	0.742	0.525	0.487	0.327	0.219
Q09167	1	1
P63219	3	1	1.053	1.01	1.082	0.858	0.765	0.589	0.473	0.32	0.321
Q99P75	2	1
D4A2Z8	3	1
Q6B345	2	1	1.07	1.021	1.06	0.967	1.124	0.911	0.782	0.572	0.509
Q6Q0N3	2	1	1.083	0.959	1.104	0.917	0.725	0.544	0.617	0.264	0.135
Q925Q9	2	1	1.051	1.066	0.993	0.789	1.018	0.852	0.849	0.66	0.732
P51871	2	1
A9CMA6	2	1
Q9EQV6	2	1	0.95	0.958	0.968	0.894	0.899	0.783	0.703	0.499	0.34
Q8VHK2	2	1
P70500	3	1
Q9JKS6	3	1
Q62688	1	1	0.994	1.173	1.093	1.012	0.969	0.765	0.864	0.512	0.722
P49816	3	1	0.888	1.046	0.768	0.545	0.379	0.308	0.55	0.173	0.26
P04644	2	1	1.105	1.069	0.892	0.67	0.867	0.665	0.637	0.436	0.436
P61805	3	1	0.964	1.107	1.163	0.883	0.782	0.557	0.554	0.388	0.326
Q5XIC1	2	1
Q63604	1	1	1.139	1.238	1.325	0.987	1.17	0.998	0.805	0.592	0.339
P24594	2	1	0.941	1.139	1.094	0.937	0.937	0.871	0.88	0.788	0.547
Q5PPK9	3	1	1.054	1.037	1.012	0.682	0.657	0.405	0.341	0.09	0.141
Q9QYJ2	3	1
Q9ES72	3	1
A0FKI7	2	1
P47196	1	1
P0C152	3	1	0.785	1.079	0.897	0.763	0.677	0.556	0.568	0.307	0.242
P49187	2	1	1.004	1.027	0.927	0.648	0.635	0.499	0.518	0.378	0.379
Q6AYH3	3	1
Q5U2N8	2	1
Q62671	2	1	0.984	0.915	0.868	0.443	0.304	0.313	0.398	0.114	0.123
Q80Z30	1	1
Q5BJX1	2	1	0.802	0.75	0.661	0.465	0.516	0.463	0.633	0.344	0.441
Q6P7C7	3	1	1.076	1.034	1.042	0.996	1.083	0.995	0.988	0.874	0.757
Q66H98	3	1	1.043	1.156	0.936	1.054	0.717	0.557	0.353	0.221	0.281
P51799	2	1	0.867	0.906	0.916	0.664	0.592	0.347	0.428	0.252	0.262
Q63767	2	1
Q4V8K2	3	1
P86173	2	1	1.028	1.053	0.833	0.607	0.479	0.324	0.334	0.18	0.194
Q6YDN7	2	1
Q498C8	1	1	1.284	1.059	1.049	0.833	1.049	0.98	1.137	0.446	0.559
P60868	2	1	0.887	1.008	0.88	0.711	0.576	0.404	0.408	0.182	0.185
O35254	1	1
Q6JP77	3	1	0.979	1.019	1.116	0.898	0.975	0.698	0.622	0.493	0.335
Q3MID3	3	1	0.967	1.077	0.964	0.699	0.629	0.41	0.56	0.25	0.315
P05943	2	1	1.074	0.972	1.116	0.659	0.751	0.343	0.611	0.317	0.255
Q9EQZ1	1	1	0.881	1.104	1.095	0.786	0.765	0.565	0.646	0.339	0.372
Q7TNY6	3	1	0.911	0.933	0.848	0.666	0.434	0.344	0.451	0.237	0.214
D3ZPX4	3	1	0.94	0.945	0.776	0.699	0.593	0.338	0.541	0.274	0.164
Q68FQ7	3	1
B2GUZ1	1	1
Q62936	1	1
Q8CGS5	2	1	1.107	1.05	1.211	0.882	1.243	0.689	0.957	0.821	0.318
Q9ES71	2	1	1.106	1.077	1.189	0.77	0.941	0.736	0.523	0.245	0.279
Q9WTT7	1	1	1.182	1.259	0.894	0.847	0.558	0.529	0.562	0.299	0.245
Q9R1R4	2	1	0.802	0.945	0.891	0.618	0.533	0.431	0.38	0.328	0.288
Q62844	2	1	0.984	0.983	0.854	0.569	0.443	0.32	0.477	0.269	0.234
Q5U2V8	2	1	0.902	0.945	1.005	0.739	0.683	0.448	0.414	0.243	0.267
Q68FS3	2	1	1.024	1.006	1.052	0.789	0.566	0.323	0.378	0.213	0.268
Q5BJS4	2	1	1.191	1.193	1.042	0.822	0.745	0.436	0.493	0.275	0.376
P83888	2	1	1.057	1.046	0.864	0.658	0.757	0.409	0.413	0.276	0.197
Q9R0C9	2	1	1.108	1.048	0.991	0.762	0.829	0.791	0.862	0.653	0.573
Q499T7	2	1	0.941	0.831	0.906	0.858	0.635	0.45	0.492	0.223	0.089
Q08469	2	1
P61480	2	1
O08874	3	1
P41565	3	1	0.996	0.981	0.973	0.697	0.598	0.356	0.438	0.183	0.134
O55000	2	1	1.342	1.342	1.196	1.179	0.967	0.825	0.537	0.371	0.01
Q5RK27	2	1
Q4V8K5	3	1	0.883	0.997	1.041	0.798	0.684	0.474	0.653	0.416	0.329
Q6P689	3	1	0.967	1.118	1.107	0.943	0.882	0.749	0.737	0.436	0.386
Q0PMD2	1	1
P62853	3	1	0.912	0.72	0.727	0.799	0.597	0.543	0.667	0.484	0.422
B5D5N9	2	1	0.902	0.951	1.038	0.77	0.936	0.487	0.574	0.268	0.306
Q6P9U3	2	1
O35276	2	1	0.997	1.098	1.018	0.775	0.805	0.701	0.58	0.402	0.325
Q5U1V9	2	1
P22934	1	1	1.231	1.092	1.112	0.854	0.95	0.804	0.769	0.55	0.658
Q5M7T9	2	1	1.103	0.992	1.103	1.04	0.806	0.771	0.636	0.285	0.273
D4A702	3	1
F1LM81	3	1	1.114	1.116	1.134	0.762	0.913	0.425	0.451	0.274	0.303
Q6AY04	2	1	1.072	1.259	1.075	0.758	0.729	0.378	0.64	0.268	0.357
Q5XIE0	2	1	0.986	0.78	0.536	0.258	0.229	0.152	0.184	0.102	0.176
Q5FVF9	2	1
M0R5D6	1	1
O88794	3	1
O08701	2	1	0.911	0.965	1.023	0.741	0.753	0.509	0.532	0.203	0.182
P69682	3	1	1.015	1.228	1.12	0.793	0.817	0.507	0.598	0.311	0.298
G3V7W1	2	1	1.049	1.099	1.084	0.942	0.834	0.605	0.554	0.331	0.25
P09605	1	1	1.124	1.016	0.827	0.659	0.297	0.222	0.254	0.281	0.189
Q641Y5	2	1
Q91ZW6	3	1	1.033	1.06	1.028	0.962	0.849	0.612	0.625	0.327	0.322
Q99MS0	3	1
Q8VHF0	1	1
Q6AYQ1	2	1	1.115	1.152	1.149	0.796	0.721	0.691	1.011	0.554	0.435
P97615	3	1	1.082	1	1.111	0.781	1.056	0.781	0.756	0.508	0.387
Q99MB4	1	1	1.237	1.121	0.972	0.888	0.563	0.34	0.609	0.284	0.326
Q64604	2	1	0.801	0.764	0.862	0.889	0.7	0.32	0.34	0.222	0.226
Q9WTR8	1	1
Q27W02	3	1	0.817	0.901	0.78	0.598	0.428	0.292	0.29	0.167	0.105
Q9QYV0	1	1
P29147	3	1
Q27W01	2	1	1.044	0.943	1.027	0.784	0.757	0.41	0.446	0.252	0.269
Q2KN99	2	1
Q66H40	2	1
P10715	1	1
P70582	2	1	0.982	0.943	0.82	0.472	0.371	0.235	0.286	0.17	0.111
O35820	3	1	1.176	1.051	0.954	0.836	0.829	0.585	0.663	0.325	0.277
B1WC88	2	1	0.985	0.984	0.986	0.843	0.948	0.818	0.927	0.671	0.76
O70377	1	1	1.178	1.119	1.148	0.85	0.87	0.757	0.813	0.56	0.586
P83953	1	1	1.331	1.086	1.086	0.724	1.08	0.681	0.663	0.626	0.307
Q4V8B2	1	1	1.121	0.98	0.931	0.598	0.602	0.237	0.365	0.202	0.235
Q9WU49	2	1	0.991	0.96	0.828	0.628	0.522	0.347	0.243	0.154	0.134
P36370	2	1	1.126	1.235	0.944	0.561	0.466	0.348	0.506	0.372	0.246
Q9WTN5	2	1
P05506	1	1	1.131	1.255	1.215	0.92	0.775	0.676	0.48	0.269	0.182
Q5FVM7	1	1	0.859	1.018	0.899	0.685	0.559	0.375	0.314	0.195	0.137
Q4V8B0	2	1
F1M775	2	1	0.86	0.833	0.647	0.469	0.415	0.391	0.391	0.221	0.248
Q9ESZ0	1	1	1.075	1.003	0.994	0.694	0.572	0.421	0.345	0.244	0.201
Q62909	1	1
O08678	1	1	0.822	0.958	0.924	0.946	0.787	0.561	0.597	0.299	0.41
O35777	3	1
Q4V8K1	2	1
P53817	2	1
Q1HAQ0	2	1	1.115	1.065	1.23	0.725	0.575	0.375	0.52	0.23	0.18
Q920L7	2	1
Q5XIW8	1	1
Q5FVF4	2	1
B3DMA2	3	1
Q6AXN4	1	1
Q5U3Y0	1	1
Q80VJ4	2	1
B4F7A1	1	1	0.934	1.018	1.058	0.75	0.934	0.591	0.626	0.242	0.224
Q6TXG9	1	1	1.169	0.938	0.709	0.589	0.72	0.58	0.602	0.491	0.562
Q32PZ3	2	1
Q4V7D7	2	1	1.065	0.998	0.97	0.801	0.5	0.421	0.443	0.25	0.296
P30713	2	1	1.096	0.986	1.057	0.765	0.824	0.475	0.5	0.342	0.253
Q5I0M2	2	1	0.923	1.164	0.963	0.716	0.818	0.567	0.673	0.542	0.424
P39032	2	1	0.704	0.651	0.577	0.708	0.377	0.398	0.505	0.24	0.286
Q8CH84	2	1	1.079	0.987	0.959	0.762	0.518	0.438	0.446	0.259	0.182
P86252	2	1	1.057	1.05	1.115	1.009	1.018	0.957	1.024	0.773	0.56
Q9R1V3	1	1
O35116	2	1	0.921	1.01	0.954	0.802	0.649	0.423	0.456	0.2	0.218
P09760	3	1
P85007	1	1
O88350	2	1	1.025	0.936	1.114	0.775	0.863	0.58	0.675	0.374	0.259
P42893	2	1	1.001	1.019	0.945	0.735	0.754	0.553	0.613	0.394	0.381
Q01992	3	1	0.997	1.058	1.082	0.673	0.606	0.422	0.516	0.237	0.25
Q6P4Z6	2	1	1.004	1.137	0.935	0.677	0.724	0.459	0.624	0.454	0.325
Q5M7A4	2	1	1.031	1.006	0.977	0.893	1.034	0.931	0.768	0.477	0.317
P70627	2	1	1.169	1.123	1.184	0.845	0.779	0.774	0.809	0.541	0.616
Q6AXQ5	1	1
Q68FV6	2	1	1.143	1.143	1.188	1.054	0.955	1.229	0.879	0.688	0.806
P37199	2	1	0.984	1.006	0.917	0.692	0.517	0.361	0.394	0.298	0.249
Q9Z244	2	1
O88941	3	1
Q4G050	1	1	1.013	0.935	0.935	0.609	0.544	0.323	0.363	0.223	0.206
Q8K581	2	1	1.405	1.298	1.458	0.595	0.916	0.847	0.527	0.405	0.542
Q499U6	2	1
Q6AY64	1	1	0.938	0.927	1.065	0.596	0.912	0.469	0.531	0.384	0.271
D3ZC96	2	1
Q4V899	1	1	1.143	1.173	1.28	1.052	1.062	1.007	0.94	0.671	0.679
Q6AXY7	2	1	1.093	1.059	1.082	0.727	0.504	0.304	0.458	0.195	0.186
Q9Z2X5	2	1	1.144	1.072	0.903	0.602	0.907	0.411	0.602	0.339	0.627
Q5FVI3	2	1	0.983	0.924	0.985	0.959	1.02	0.73	0.669	0.314	0.218
Q561R9	2	1
Q4V7A0	2	1
[truncated: 928 more rows]

## Sheet: NEU_T_2
Prot_ID	numSpec	FC_TMTX126	FC_TMTX127L	FC_TMTX127H	FC_TMTX128L	FC_TMTX128H	FC_TMTX129L	FC_TMTX129H	FC_TMTX130L	FC_TMTX130H	FC_TMTX131
P30427	193	1	0.937	0.93	0.938	0.502	0.386	0.204	0.17	0.145	0.142
P16086	125	1	0.924	1.075	1.019	0.826	0.71	0.478	0.388	0.262	0.224
P38650	120	1	0.946	1.061	0.971	0.548	0.297	0.168	0.135	0.095	0.096
P15205	88	1	0.896	1.16	1.026	0.878	0.819	0.72	0.502	0.478	0.534
D3ZHA0	94	1	0.939	1.042	1.018	0.778	0.634	0.385	0.368	0.3	0.303
D3ZHV2	113	1	0.925	1.041	0.959	0.484	0.316	0.19	0.162	0.142	0.14
Q62812	66	1	0.909	0.955	0.998	0.701	0.557	0.353	0.293	0.282	0.343
Q9JLT0	70	1	0.899	1.031	1.038	0.699	0.534	0.404	0.367	0.342	0.401
P46462	49	1	0.979	1.103	1.041	0.917	0.859	0.798	0.642	0.585	0.246
P06685	26	1	0.924	1.122	1.055	0.851	0.787	0.693	0.449	0.157	0.131
P63018	32	1	0.896	1.011	0.962	0.602	0.451	0.275	0.18	0.144	0.149
P11442	63	1	0.894	1.073	0.985	0.72	0.365	0.178	0.096	0.065	0.055
P21263	60	1	1.054	1.086	1.037	0.81	0.734	0.638	0.574	0.555	0.595
P34058	26	1	0.937	1.073	0.998	0.618	0.34	0.179	0.153	0.111	0.098
P06686	26	1	0.981	1.126	1.06	0.825	0.703	0.511	0.31	0.189	0.158
P82995	27	1	0.923	1.111	0.995	0.653	0.361	0.193	0.171	0.116	0.095
Q9QXQ0	32	1	0.906	1.074	1.037	0.925	0.854	0.736	0.545	0.211	0.15
P31000	34	1	0.764	0.788	0.832	0.354	0.338	0.182	0.149	0.124	0.138
Q9Z1P2	32	1	0.913	1.072	1.044	0.932	0.864	0.728	0.57	0.187	0.147
P06761	39	1	0.881	1.076	0.991	0.728	0.59	0.428	0.322	0.264	0.213
P85972	53	1	0.9	1.06	1.002	0.884	0.826	0.737	0.693	0.528	0.311
P63039	35	1	0.941	1.148	1.077	0.995	0.976	0.748	0.539	0.229	0.127
P12785	60	1	0.927	1.01	0.946	0.395	0.226	0.129	0.099	0.072	0.064
P60711	8	1	0.953	1.058	0.991	0.795	0.632	0.561	0.356	0.235	0.079
P47942	22	1	0.951	1.108	1.038	0.882	0.788	0.607	0.436	0.248	0.111
P34926	54	1	0.975	1.071	1.042	0.83	0.776	0.673	0.571	0.568	0.577
P06687	20	1	0.872	1.12	0.957	0.8	0.688	0.45	0.248	0.165	0.123
P05197	40	1	0.923	1.068	1.028	0.907	0.889	0.734	0.58	0.229	0.121
P10719	25	1	0.973	1.151	1.092	0.988	0.978	0.847	0.668	0.266	0.081
P04764	21	1	0.918	1.049	0.968	0.791	0.634	0.513	0.268	0.128	0.094
O88600	36	1	0.923	0.998	0.895	0.44	0.298	0.203	0.173	0.154	0.165
P10860	28	1	0.861	1.071	0.975	0.692	0.323	0.214	0.119	0.053	0.042
P11980	30	1	0.96	1.051	1.03	0.905	0.823	0.639	0.315	0.125	0.088
P68370	1	1	0.932	1.101	1.01	0.839	0.698	0.573	0.354	0.171	0.135
P47819	31	1	0.814	0.793	0.781	0.401	0.331	0.162	0.142	0.127	0.123
P53534	28	1	0.922	1.093	1.005	0.823	0.589	0.258	0.129	0.079	0.059
Q66HD0	35	1	0.94	1.122	1.044	0.862	0.692	0.462	0.393	0.335	0.278
P07335	18	1	0.934	1.019	0.986	0.525	0.289	0.156	0.142	0.119	0.109
Q5M7W5	32	1	1.023	1.137	1.056	0.937	0.875	0.889	0.784	0.794	0.852
Q2PQA9	33	1	0.88	0.983	0.854	0.438	0.259	0.165	0.157	0.147	0.169
P62944	19	1	0.899	1.072	1.024	0.764	0.619	0.38	0.344	0.221	0.114
P62260	19	1	0.861	1.057	1.01	0.876	0.825	0.697	0.52	0.268	0.171
Q3KRE8	1	1	1.1	1.292	1.121	0.886	0.932	0.806	0.343	0.282	0.394
P05708	37	1	0.958	1.075	1.024	0.788	0.563	0.251	0.152	0.084	0.066
P13596	32	1	0.874	1.093	0.983	0.732	0.605	0.476	0.446	0.439	0.482
P85108	1	1	0.971	1.18	1.033	0.846	0.727	0.622	0.351	0.191	0.18
O35763	22	1	0.91	1.05	0.929	0.741	0.404	0.233	0.182	0.17	0.218
Q9ER34	31	1	0.935	1.076	0.968	0.455	0.193	0.11	0.075	0.069	0.05
P15999	27	1	1.012	1.23	1.143	1.004	0.976	0.872	0.612	0.307	0.154
O35814	33	1	0.955	1.064	1.03	0.802	0.666	0.438	0.257	0.211	0.245
P48721	34	1	0.9	0.97	0.877	0.455	0.262	0.134	0.098	0.072	0.082
P15146	38	1	0.977	1.127	1.05	0.953	0.864	0.864	0.738	0.768	0.736
Q66HA8	30	1	0.928	0.997	0.898	0.336	0.226	0.118	0.099	0.076	0.083
Q62952	19	1	0.916	1.127	1.01	0.872	0.734	0.586	0.396	0.225	0.108
Q5U300	32	1	0.907	0.948	0.87	0.298	0.225	0.116	0.122	0.095	0.094
P97536	36	1	0.974	1.172	1.06	0.944	0.84	0.707	0.398	0.137	0.114
P31977	24	1	0.969	1.047	0.934	0.696	0.325	0.208	0.158	0.125	0.131
P16617	24	1	0.879	1.064	0.994	0.63	0.254	0.115	0.086	0.059	0.055
Q5XIF6	2	1	1.423	1.452	1.846	1.346	0.942	0.846	0.567	0.433	0.365
P69897	3	1	1.102	1.382	1.208	0.959	0.792	0.69	0.36	0.255	0.461
P48037	39	1	0.962	1.045	0.984	0.589	0.339	0.187	0.154	0.126	0.113
P35565	32	1	0.835	0.904	0.857	0.616	0.519	0.359	0.309	0.262	0.241
Q6P9T8	2	1	1.093	1.285	1.184	0.998	0.905	0.822	0.409	0.261	0.192
Q9JK11	31	1	0.983	1.14	1.054	0.966	0.849	0.809	0.738	0.735	0.7
P10960	19	1	0.923	1.089	1.037	0.953	0.95	1.066	0.861	0.859	0.852
P11507	31	1	0.918	1.034	0.916	0.511	0.274	0.158	0.12	0.085	0.078
P50137	25	1	0.914	1.08	1.052	0.931	0.942	0.817	0.761	0.613	0.198
P04636	20	1	0.922	1.131	1.042	0.953	0.905	0.782	0.551	0.164	0.049
Q5RKI0	26	1	0.941	1.099	1.067	0.908	0.742	0.323	0.135	0.076	0.062
Q3KR86	29	1	0.926	0.946	0.894	0.624	0.496	0.326	0.225	0.176	0.164
Q9Z2L0	16	1	0.889	1.118	1.075	0.87	0.873	0.834	0.736	0.632	0.637
P11598	28	1	0.942	1.056	0.975	0.632	0.532	0.326	0.274	0.215	0.181
P14659	15	1	0.858	0.912	0.852	0.456	0.317	0.19	0.161	0.124	0.134
P38659	28	1	0.929	1.121	1.033	0.823	0.593	0.395	0.3	0.273	0.232
P68035	4	1	0.93	1.077	0.982	0.841	0.702	0.595	0.446	0.348	0.144
Q4QRB4	7	1	0.994	1.213	1.055	0.925	0.787	0.638	0.357	0.158	0.158
O08651	20	1	0.999	1.021	0.946	0.684	0.422	0.199	0.138	0.099	0.091
Q9JLA3	32	1	0.893	1.06	1.015	0.855	0.725	0.467	0.378	0.294	0.234
P04785	31	1	0.918	1.101	1.024	0.907	0.842	0.637	0.505	0.403	0.308
Q6AYZ1	1	1
P11884	21	1	0.908	1.101	1.012	0.532	0.217	0.103	0.064	0.039	0.036
Q08163	21	1	0.97	1.172	1.093	0.867	0.622	0.29	0.215	0.145	0.113
Q5XIM9	27	1	0.946	1.076	1.004	0.834	0.601	0.378	0.186	0.092	0.073
P04797	18	1	1.105	1.228	1.111	0.8	0.463	0.33	0.196	0.098	0.091
P18418	23	1	0.896	1.008	0.922	0.675	0.568	0.383	0.344	0.297	0.254
P09117	18	1	0.933	0.987	0.932	0.751	0.592	0.462	0.282	0.14	0.078
P63102	12	1	0.935	1.069	1.045	0.915	0.868	0.726	0.533	0.237	0.146
P70615	26	1	0.757	0.8	0.771	0.504	0.368	0.25	0.232	0.22	0.249
P05065	18	1	0.964	1.066	1.029	0.844	0.754	0.619	0.431	0.26	0.139
P85845	23	1	0.922	1.112	1.02	0.845	0.608	0.321	0.176	0.092	0.069
P28023	28	1	1.011	0.996	0.997	0.48	0.401	0.288	0.259	0.214	0.248
P07936	22	1	0.895	1.123	0.992	0.926	0.884	0.837	0.786	0.761	0.769
Q4FZT9	24	1	0.932	1.049	0.986	0.692	0.478	0.316	0.169	0.093	0.075
Q62638	34	1	0.909	1.089	1.037	0.878	0.856	0.735	0.621	0.462	0.305
Q68FQ0	28	1	0.978	1.121	1.068	0.901	0.768	0.502	0.307	0.149	0.102
P07150	21	1	0.89	1.066	0.983	0.689	0.289	0.118	0.091	0.065	0.074
Q05175	19	1	0.925	1.088	1.014	0.929	0.943	0.908	0.898	0.846	0.857
Q07266	22	1	0.93	1.087	0.998	0.816	0.668	0.823	0.465	0.546	0.492
F1MA98	35	1	0.888	0.996	0.89	0.576	0.432	0.286	0.235	0.216	0.223
P52303	12	1	0.962	1.075	0.993	0.805	0.658	0.434	0.298	0.177	0.085
P18484	30	1	0.881	1.064	0.991	0.725	0.563	0.313	0.228	0.103	0.061
Q9WU82	20	1	0.901	1.104	1.012	0.869	0.794	0.617	0.458	0.27	0.1
P21775	17	1	0.906	1.089	1.048	0.893	0.925	0.79	0.752	0.637	0.442
Q02253	19	1	0.94	1.099	0.992	0.453	0.225	0.136	0.1	0.057	0.052
P16638	30	1	0.891	0.986	0.875	0.574	0.292	0.105	0.086	0.055	0.045
P68255	12	1	0.9	1.096	1.027	0.862	0.7	0.41	0.226	0.151	0.102
O55156	20	1	0.9	1.059	0.968	0.732	0.548	0.4	0.338	0.276	0.255
P04642	17	1	0.897	1.049	0.989	0.911	0.873	0.788	0.688	0.506	0.169
P28480	22	1	0.985	1.158	1.041	0.885	0.694	0.483	0.255	0.131	0.094
P28037	28	1	0.933	1.031	0.98	0.402	0.279	0.142	0.124	0.076	0.083
P42123	15	1	0.901	1.05	1.03	0.917	0.907	0.815	0.701	0.473	0.13
P50475	26	1	0.919	1.058	0.961	0.597	0.476	0.298	0.322	0.263	0.092
Q7TPB1	24	1	0.931	1.073	1.029	0.84	0.682	0.425	0.299	0.178	0.144
Q32PX7	19	1	0.913	1.092	0.998	0.868	0.775	0.742	0.603	0.56	0.41
P56574	21	1	0.913	1.065	0.982	0.712	0.419	0.167	0.064	0.043	0.03
Q9JHU0	20	1	0.914	1.093	0.989	0.781	0.589	0.32	0.151	0.079	0.067
P97852	22	1	0.891	1.087	1.013	0.718	0.377	0.15	0.082	0.054	0.061
P50399	16	1	0.919	1.066	1.043	0.844	0.613	0.234	0.095	0.054	0.037
Q63610	14	1	0.966	1.083	1.026	0.883	0.775	0.791	0.613	0.597	0.451
Q63716	11	1	0.937	1.082	1.043	0.892	0.759	0.519	0.348	0.24	0.122
Q64428	23	1	0.917	0.9	0.827	0.201	0.136	0.084	0.056	0.04	0.034
Q64057	22	1	0.871	1.06	0.981	0.79	0.55	0.283	0.092	0.053	0.043
Q924N5	22	1	0.904	0.896	0.816	0.332	0.249	0.151	0.132	0.09	0.091
P25113	13	1	0.963	1.113	1.064	0.998	0.949	0.863	0.765	0.667	0.292
P41562	20	1	0.933	1.03	0.961	0.764	0.625	0.536	0.263	0.123	0.112
P38652	23	1	0.927	1.074	1.008	0.801	0.704	0.621	0.467	0.296	0.128
P29457	18	1	1.011	1.241	1.106	1.005	0.861	0.627	0.493	0.471	0.357
Q6P6V0	22	1	0.913	1.084	1.001	0.743	0.387	0.131	0.086	0.058	0.046
P24155	26	1	0.888	1.057	0.979	0.865	0.765	0.618	0.568	0.46	0.204
O35567	17	1	0.918	0.969	0.908	0.366	0.226	0.115	0.089	0.069	0.074
P13383	29	1	0.733	0.91	0.862	0.548	0.387	0.269	0.235	0.262	0.303
P50554	18	1	0.917	1.094	1.111	0.926	0.886	0.688	0.454	0.201	0.11
P47858	17	1	0.873	1.005	0.915	0.764	0.61	0.606	0.44	0.302	0.088
Q66HF1	23	1	0.927	1.082	1.015	0.722	0.406	0.169	0.101	0.051	0.046
P61983	11	1	0.879	1.128	1.043	0.935	0.933	0.742	0.586	0.367	0.169
P04905	12	1	0.866	0.994	0.917	0.494	0.258	0.147	0.092	0.063	0.046
Q4V7C7	19	1	0.871	1.045	0.977	0.844	0.761	0.654	0.441	0.196	0.088
P50398	11	1	0.89	1.063	1.044	0.844	0.664	0.336	0.092	0.054	0.045
P62630	12	1	1.04	1.064	0.997	0.713	0.48	0.261	0.152	0.113	0.115
Q99068	22	1	0.954	1.111	1.038	0.917	0.826	0.632	0.489	0.416	0.311
P55051	8	1	0.923	1.097	1.024	0.864	0.737	0.404	0.377	0.249	0.141
Q63617	27	1	0.945	1.115	1.002	0.815	0.702	0.489	0.429	0.37	0.324
P18420	18	1	0.957	1.139	1.054	0.911	0.866	0.802	0.763	0.728	0.594
Q9EPH8	21	1	0.776	0.947	0.936	0.677	0.593	0.337	0.295	0.254	0.235
Q641Y8	21	1	0.902	1.031	1.016	0.653	0.393	0.153	0.152	0.097	0.097
Q6P502	25	1	0.977	1.114	1.05	0.898	0.679	0.434	0.234	0.134	0.11
P30009	12	1	0.944	1.074	1.066	0.9	0.853	0.804	0.765	0.712	0.735
P00787	9	1	0.958	1.039	0.976	0.763	0.654	0.528	0.323	0.265	0.228
Q920L2	16	1	0.963	1.137	1.051	0.904	0.924	0.791	0.612	0.355	0.15
Q9EQS0	20	1	0.919	1.075	1.006	0.871	0.592	0.346	0.255	0.206	0.155
P24942	11	1	0.959	1.182	1.091	0.879	0.784	0.684	0.617	0.509	0.365
P00507	20	1	0.902	1.1	1.045	0.906	0.869	0.721	0.61	0.358	0.104
Q9Z2Q1	24	1	0.958	1.08	1.016	0.753	0.524	0.286	0.245	0.162	0.138
P55053	9	1	0.864	1.052	0.963	0.846	0.765	0.46	0.303	0.168	0.153
P04692	13	1	1.005	1.067	0.988	0.878	0.8	0.819	0.678	0.714	0.624
P85973	13	1	0.914	1.1	1.015	0.886	0.832	0.72	0.652	0.362	0.116
Q5QD51	23	1	0.993	1.204	1.152	1.057	1.031	0.971	0.881	0.919	1.005
Q64560	28	1	0.885	1.039	0.998	0.827	0.69	0.273	0.119	0.093	0.069
Q63525	18	1	0.97	1.112	1.041	0.943	0.88	0.734	0.47	0.21	0.191
Q07936	20	1	0.986	1.103	1.075	0.771	0.365	0.147	0.098	0.064	0.054
P48679	22	1	0.809	0.888	0.856	0.649	0.564	0.327	0.243	0.208	0.197
Q5XIN6	22	1	0.941	1.121	1.007	0.807	0.529	0.311	0.251	0.195	0.171
P45592	18	1	0.842	1.051	0.963	0.789	0.577	0.351	0.185	0.116	0.112
Q63347	21	1	0.917	1.068	0.991	0.693	0.484	0.317	0.207	0.136	0.149
P68511	11	1	0.89	1.118	1.032	0.917	0.808	0.612	0.32	0.14	0.099
P48500	15	1	0.912	1.078	1.06	0.927	0.861	0.662	0.47	0.205	0.145
Q794F9	16	1	0.942	1.216	1.073	0.926	0.931	0.809	0.714	0.538	0.422
Q99PF5	18	1	1.105	1.197	1.115	0.899	0.765	0.78	0.552	0.419	0.314
Q04462	23	1	0.915	1.008	0.975	0.474	0.311	0.152	0.11	0.097	0.091
P60123	19	1	0.989	1.066	0.989	0.798	0.722	0.619	0.452	0.256	0.087
Q68FS4	20	1	0.951	0.986	0.905	0.509	0.352	0.22	0.175	0.129	0.093
P17764	17	1	0.953	1.112	1.016	0.833	0.591	0.289	0.165	0.109	0.094
P35213	7	1	0.893	1.057	0.93	0.458	0.282	0.173	0.163	0.127	0.134
Q9JLJ3	18	1	0.901	1.061	0.979	0.889	0.781	0.652	0.406	0.122	0.077
P35571	23	1	0.944	1.086	1.051	0.869	0.79	0.714	0.665	0.558	0.31
Q62950	14	1	0.957	1.13	1.008	0.849	0.708	0.511	0.318	0.159	0.114
P15650	16	1	0.923	1.051	1.029	0.911	0.829	0.557	0.293	0.1	0.062
Q66HD3	25	1	0.939	1.026	1.001	0.813	0.584	0.378	0.357	0.318	0.393
P24268	14	1	0.908	1.085	1.057	0.92	0.88	0.758	0.637	0.468	0.302
P63004	18	1	0.88	1.032	1.014	0.842	0.869	0.741	0.655	0.443	0.171
Q4AEF8	21	1	1.039	1.081	0.992	0.834	0.656	0.386	0.221	0.166	0.109
Q9R063	12	1	0.929	1.103	1.052	0.938	0.895	0.77	0.712	0.468	0.186
Q63081	17	1	0.939	1.131	1.063	0.905	0.771	0.449	0.333	0.258	0.222
P23514	24	1	0.933	1.129	1.053	0.845	0.688	0.395	0.303	0.155	0.115
Q9ESW0	26	1	0.935	1.049	0.979	0.844	0.823	0.78	0.681	0.453	0.1
P09527	15	1	0.939	1.081	1.008	0.807	0.738	0.62	0.464	0.323	0.156
O88761	23	1	0.916	1.077	0.957	0.665	0.491	0.329	0.185	0.11	0.099
P98158	26	1	0.854	1.017	0.97	0.845	0.836	0.743	0.609	0.461	0.338
P27653	27	1	0.967	0.91	0.847	0.303	0.243	0.163	0.128	0.096	0.08
P52296	18	1	0.888	1.048	0.991	0.633	0.371	0.197	0.172	0.102	0.083
P62815	18	1	1.032	1.129	1.099	1.013	0.893	0.735	0.546	0.317	0.131
B3GNI6	10	1	0.928	1.142	1.068	0.959	0.792	0.642	0.464	0.334	0.183
Q5SGE0	28	1	0.941	0.754	0.714	0.17	0.166	0.114	0.084	0.057	0.057
P41542	22	1	0.951	1.085	1.017	0.699	0.467	0.311	0.272	0.252	0.296
F1LQ48	13	1	0.799	0.768	0.744	0.228	0.206	0.112	0.095	0.073	0.083
P14668	21	1	0.929	1.037	1.011	0.386	0.183	0.1	0.087	0.072	0.059
Q6AY56	1	1
Q6DGG0	20	1	0.939	1.035	0.976	0.51	0.237	0.127	0.103	0.093	0.096
P49134	17	1	0.945	1.04	1.011	0.774	0.68	0.541	0.48	0.425	0.407
P04762	19	1	0.912	1.012	1.005	0.743	0.449	0.209	0.133	0.088	0.047
Q62651	13	1	0.974	1.117	1.089	0.922	0.916	0.814	0.74	0.459	0.103
Q5RKI1	13	1	0.907	0.982	0.943	0.65	0.495	0.285	0.175	0.095	0.067
Q8VI04	13	1	0.953	1.077	1.048	0.943	0.92	0.798	0.733	0.589	0.4
Q9R1Z0	12	1	0.953	1.119	1.089	0.911	0.906	0.881	0.753	0.59	0.542
Q6AXS5	13	1	1.102	1.21	1.115	1.01	0.936	0.964	0.764	0.903	0.976
Q5XIT9	15	1	0.901	1.085	0.97	0.871	0.896	0.724	0.658	0.535	0.305
O88989	17	1	0.906	1.075	1.013	0.94	0.841	0.681	0.378	0.093	0.078
P54319	22	1	0.952	1.116	1.031	0.919	0.754	0.469	0.339	0.211	0.131
P10760	17	1	1.063	1.066	1.055	0.947	0.856	0.73	0.506	0.248	0.081
Q63569	18	1	0.954	1.024	0.981	0.694	0.492	0.31	0.175	0.111	0.131
Q68FR6	21	1	0.987	1.079	0.999	0.429	0.301	0.165	0.128	0.089	0.08
P07171	17	1	0.908	1.06	1.021	0.875	0.855	0.69	0.672	0.612	0.622
P10111	11	1	0.93	1.051	0.993	0.587	0.252	0.101	0.057	0.042	0.044
P04182	14	1	0.923	1.095	1.035	0.863	0.809	0.585	0.361	0.182	0.096
O35244	14	1	0.897	1.106	1.033	0.962	0.897	0.758	0.672	0.302	0.125
Q80U96	23	1	0.848	1.106	0.996	0.754	0.37	0.148	0.112	0.069	0.051
P37397	14	1	1.007	1.057	0.99	0.47	0.461	0.319	0.328	0.311	0.279
Q6AYH5	16	1	0.978	1.101	0.998	0.587	0.438	0.267	0.264	0.219	0.209
Q9WUH4	15	1	0.968	1.094	1.072	0.899	0.868	0.774	0.739	0.683	0.654
P61589	9	1	0.911	1.023	0.974	0.749	0.661	0.588	0.383	0.228	0.114
O08629	18	1	0.891	0.928	0.859	0.326	0.231	0.146	0.124	0.107	0.123
Q09073	8	1	1.074	1.2	1.177	0.965	0.983	0.911	0.847	0.739	0.46
Q63598	17	1	0.935	1.103	0.994	0.875	0.757	0.522	0.263	0.137	0.085
P11915	15	1	0.953	1.118	1.05	0.872	0.722	0.455	0.291	0.207	0.17
Q60587	15	1	0.899	0.929	0.832	0.209	0.124	0.064	0.039	0.026	0.032
P08009	6	1	0.922	1.081	1.035	0.787	0.549	0.426	0.21	0.089	0.063
P63331	2	1	0.889	1.074	0.987	0.84	0.738	0.509	0.434	0.299	0.127
Q62667	18	1	0.919	1.047	0.967	0.821	0.701	0.518	0.445	0.249	0.165
P07687	18	1	0.892	1.109	1.044	0.926	0.918	0.824	0.683	0.413	0.121
P11505	7	1	0.936	1.091	1.004	0.67	0.499	0.325	0.236	0.161	0.115
P04897	8	1	0.918	1.015	0.949	0.63	0.405	0.212	0.117	0.079	0.07
Q6P7B0	14	1	0.977	1.103	1.038	0.886	0.804	0.705	0.583	0.499	0.167
Q62736	16	1	1.058	1.15	1.031	0.927	0.808	0.879	0.783	0.796	0.864
Q1JU68	22	1	0.954	0.997	0.904	0.336	0.24	0.162	0.143	0.114	0.133
Q5XI78	23	1	0.914	1.007	0.915	0.335	0.184	0.105	0.073	0.059	0.058
Q6AYT3	15	1	0.927	1.012	0.997	0.723	0.55	0.365	0.232	0.122	0.13
P25286	17	1	0.943	1.101	1.062	0.874	0.865	0.748	0.746	0.635	0.566
Q9WVC0	18	1	0.876	1.161	1.005	0.853	0.654	0.501	0.175	0.105	0.078
Q9Z1E1	14	1	0.942	1.055	0.985	0.823	0.788	0.502	0.327	0.222	0.227
Q6AY84	12	1	0.998	1.073	1.069	0.875	0.766	0.562	0.379	0.237	0.182
P61980	18	1	0.969	1.011	0.96	0.563	0.381	0.235	0.192	0.161	0.152
Q05962	8	1	0.943	1.133	1.095	0.936	0.909	0.852	0.788	0.754	0.535
P85968	16	1	0.89	1.099	1.009	0.888	0.747	0.525	0.132	0.065	0.052
A2VD12	15	1	0.996	1.11	1.073	0.859	0.844	0.675	0.567	0.443	0.404
Q6P6R2	14	1	0.943	1.09	1.058	0.875	0.911	0.798	0.774	0.76	0.776
Q5XHZ0	18	1	0.896	1.036	0.973	0.615	0.318	0.145	0.106	0.084	0.064
Q6NYB7	8	1	0.895	1.026	0.951	0.766	0.66	0.551	0.412	0.264	0.159
Q5M7U6	12	1	0.931	1.066	1.027	0.849	0.738	0.628	0.435	0.237	0.115
P15178	21	1	0.897	0.971	0.92	0.494	0.387	0.175	0.154	0.077	0.11
P02650	14	1	0.95	1.089	1.002	0.887	0.766	0.632	0.547	0.482	0.435
O89049	13	1	0.903	1.047	1.019	0.808	0.648	0.387	0.373	0.197	0.085
P04906	7	1	0.888	1.009	0.99	0.823	0.594	0.37	0.184	0.082	0.058
Q62920	17	1	0.982	1.078	1.075	0.715	0.55	0.327	0.314	0.299	0.223
P0DP31	9	1	0.937	1.066	1.051	0.915	0.921	0.795	0.761	0.681	0.723
A7VJC2	11	1	1.048	0.907	0.982	0.539	0.363	0.184	0.193	0.166	0.155
Q5XIH7	18	1	0.974	1.096	1.094	0.905	0.922	0.859	0.716	0.593	0.385
P62716	1	1	0.992	1.133	1.181	0.892	0.804	0.565	0.651	0.337	0.209
Q9ER24	18	1	0.937	1.107	0.997	0.554	0.284	0.17	0.164	0.107	0.095
B2GV06	14	1	0.909	1.083	0.879	0.452	0.174	0.092	0.046	0.024	0.031
Q63570	15	1	1.077	1.185	1.112	0.817	0.574	0.391	0.219	0.161	0.163
P62963	10	1	0.964	1.072	1.062	0.681	0.283	0.094	0.066	0.038	0.062
P30835	7	1	0.852	0.952	0.905	0.744	0.583	0.524	0.346	0.271	0.083
Q63083	17	1	1.014	1.169	1.14	0.958	0.883	0.797	0.744	0.729	0.752
Q68FY0	13	1	0.934	1.151	1.034	0.836	0.769	0.561	0.255	0.081	0.049
P35559	19	1	0.94	1.065	1.058	0.826	0.697	0.418	0.359	0.188	0.113
Q4KMA2	14	1	0.893	1.071	0.956	0.897	0.847	0.742	0.71	0.628	0.542
P12007	16	1	1.005	1.047	1.062	0.854	0.669	0.497	0.321	0.138	0.071
P13676	17	1	0.902	1.056	1.009	0.844	0.796	0.685	0.709	0.616	0.328
P07153	19	1	0.877	1.017	0.925	0.694	0.48	0.278	0.193	0.135	0.112
P31044	8	1	0.95	1.072	1.029	0.89	0.759	0.532	0.271	0.198	0.171
P37285	16	1	0.895	1.032	0.931	0.529	0.33	0.231	0.193	0.18	0.164
Q03555	13	1	0.944	1.057	1.05	0.872	0.777	0.68	0.617	0.407	0.305
P16446	16	1	0.909	1.101	1.04	0.904	0.825	0.652	0.388	0.182	0.145
Q9JI85	15	1	0.965	1.163	1.041	1.012	0.881	0.812	0.757	0.766	0.734
Q5XI32	14	1	0.954	1.039	1.045	0.89	0.78	0.595	0.398	0.241	0.152
P19332	12	1	1.007	1.299	1.046	1.01	0.904	0.806	0.707	0.779	0.753
Q6IMY8	18	1	1.049	1.038	0.964	0.355	0.28	0.187	0.169	0.157	0.16
P14604	15	1	0.872	1.079	1.02	0.884	0.839	0.776	0.687	0.623	0.098
P05370	19	1	0.943	1.075	0.995	0.678	0.465	0.265	0.104	0.055	0.05
Q9JIL3	16	1	0.768	0.937	0.934	0.785	0.746	0.507	0.332	0.17	0.144
P45953	16	1	0.934	1.108	1.091	0.842	0.8	0.569	0.427	0.209	0.091
Q5I0D1	15	1	0.899	1.053	0.982	0.725	0.43	0.174	0.13	0.107	0.089
Q5XFX0	13	1	0.936	1.131	0.981	0.724	0.492	0.268	0.228	0.22	0.18
P62193	17	1	0.997	1.063	1.018	0.676	0.452	0.302	0.172	0.13	0.116
O88767	12	1	0.928	1.1	1.018	0.942	0.906	0.778	0.717	0.508	0.315
Q924S5	16	1	0.954	1.075	0.963	0.591	0.372	0.205	0.112	0.062	0.069
Q9JK25	12	1	0.958	1.084	0.969	0.787	0.696	0.584	0.453	0.452	0.399
Q01205	12	1	0.925	1.156	1.016	0.801	0.755	0.723	0.717	0.681	0.663
Q66H80	17	1	0.935	1.095	1.07	0.866	0.656	0.314	0.208	0.112	0.075
Q6MG60	12	1	0.927	1.066	1.009	0.863	0.798	0.634	0.32	0.144	0.132
Q63797	14	1	0.875	1.055	0.922	0.858	0.673	0.5	0.333	0.256	0.205
O88453	13	1	1.024	1.093	1.078	0.84	0.767	0.666	0.66	0.564	0.73
P29995	15	1	0.972	1.06	0.951	0.351	0.275	0.149	0.13	0.087	0.104
P47245	15	1	0.943	1.045	1.006	0.85	0.654	0.334	0.263	0.134	0.099
P85834	17	1	0.97	0.92	0.781	0.348	0.17	0.109	0.079	0.047	0.048
P62198	17	1	0.985	1.132	1.017	0.735	0.5	0.347	0.178	0.119	0.111
Q66X93	18	1	0.957	0.972	0.887	0.326	0.249	0.158	0.161	0.102	0.077
B2GUZ5	10	1	0.941	1.061	0.977	0.811	0.711	0.558	0.419	0.268	0.125
P63245	14	1	0.902	0.993	0.934	0.597	0.454	0.345	0.211	0.073	0.065
P52873	17	1	0.992	1.07	1.018	0.501	0.294	0.166	0.127	0.087	0.072
Q6P7A9	16	1	0.897	1.099	0.972	0.877	0.792	0.69	0.568	0.434	0.326
P13803	10	1	0.975	1.039	0.984	0.646	0.364	0.179	0.126	0.071	0.053
P50442	12	1	0.935	1.094	1.024	0.885	0.724	0.465	0.21	0.126	0.07
B2GUV7	21	1	0.895	1.038	0.943	0.638	0.476	0.361	0.31	0.276	0.263
P59215	12	1	0.854	0.943	0.839	0.422	0.233	0.128	0.097	0.075	0.092
P81155	11	1	0.962	1.102	1.112	0.924	0.945	0.838	0.722	0.573	0.479
O35303	19	1	1.012	1.123	1.071	0.537	0.315	0.191	0.179	0.122	0.142
Q812D1	17	1	0.912	1.004	0.978	0.656	0.549	0.408	0.375	0.376	0.369
Q6Q0N1	11	1	0.879	1.081	0.972	0.705	0.515	0.274	0.225	0.184	0.159
P60901	13	1	1	1.074	1.05	0.955	0.974	0.863	0.856	0.771	0.581
P84092	15	1	0.864	1.005	0.911	0.613	0.479	0.25	0.175	0.1	0.065
P13635	16	1	0.964	1.044	0.976	0.866	0.885	0.775	0.647	0.498	0.464
Q794E4	8	1	0.871	0.92	0.88	0.451	0.35	0.171	0.144	0.12	0.114
P07340	10	1	0.893	1.091	1.049	0.892	0.885	0.767	0.584	0.415	0.34
Q8VHF5	14	1	0.952	1.094	0.999	0.777	0.655	0.386	0.141	0.061	0.044
Q4G061	15	1	0.902	1.023	0.913	0.433	0.374	0.228	0.232	0.217	0.215
P35435	10	1	1.009	1.214	1.13	0.979	0.996	0.873	0.564	0.233	0.089
A0A0G2K2P5	15	1	0.919	1.055	0.993	0.601	0.46	0.299	0.28	0.222	0.201
P09495	7	1	0.98	1.096	1.024	0.878	0.858	0.806	0.719	0.673	0.63
P19468	16	1	0.929	1.021	0.915	0.43	0.237	0.138	0.108	0.086	0.072
P67779	16	1	0.956	1.119	1.088	0.855	0.89	0.844	0.707	0.575	0.405
P34064	10	1	0.949	1.083	1.028	0.966	0.991	0.819	0.788	0.772	0.577
P97690	18	1	0.919	1.086	0.969	0.714	0.508	0.271	0.214	0.177	0.184
P42676	13	1	0.839	1.058	0.916	0.738	0.608	0.454	0.383	0.266	0.128
O35987	13	1	0.871	1.003	0.967	0.709	0.543	0.363	0.227	0.245	0.2
P54313	3	1	0.988	1.056	1.035	0.714	0.501	0.234	0.1	0.067	0.069
Q99ML5	10	1	0.857	1.007	0.939	0.819	0.865	0.696	0.686	0.378	0.221
P62909	14	1	0.808	0.907	0.872	0.534	0.483	0.351	0.249	0.155	0.141
Q64548	12	1	0.908	1.102	1	0.864	0.812	0.772	0.731	0.611	0.617
Q64542	6	1	0.941	1.025	1.038	0.7	0.605	0.397	0.339	0.26	0.205
P31232	10	1	0.948	1.077	0.992	0.603	0.403	0.161	0.136	0.096	0.093
Q68FP1	14	1	0.926	1.042	0.989	0.705	0.478	0.234	0.175	0.13	0.123
Q9Z270	11	1	0.932	1.078	1.074	0.802	0.744	0.518	0.363	0.288	0.293
Q4KM49	21	1	0.842	1.013	0.929	0.548	0.345	0.236	0.189	0.145	0.129
P15800	15	1	1.005	1.1	1.048	0.769	0.751	0.559	0.463	0.391	0.316
Q68FU3	14	1	0.947	1.069	1.019	0.695	0.393	0.214	0.152	0.094	0.066
P68101	13	1	0.866	1.021	0.986	0.772	0.674	0.416	0.278	0.187	0.15
P50503	14	1	0.935	1.005	0.953	0.627	0.328	0.186	0.191	0.172	0.189
Q9Z1W6	13	1	1.053	1.097	1.138	0.89	0.873	0.851	0.777	0.792	0.788
Q5XIG8	14	1	0.875	1.032	0.984	0.763	0.66	0.539	0.343	0.192	0.109
Q63663	15	1	0.94	1.078	1.012	0.792	0.394	0.187	0.168	0.143	0.13
P07943	15	1	0.89	1.113	1.04	0.933	0.841	0.618	0.252	0.094	0.072
Q9WVE9	18	1	0.937	1.034	0.957	0.565	0.44	0.303	0.306	0.238	0.223
Q6UPE1	15	1	0.927	1.126	0.969	0.847	0.55	0.164	0.112	0.073	0.047
Q8VIJ5	17	1	0.928	1.029	0.948	0.784	0.58	0.309	0.196	0.151	0.134
P61107	9	1	0.937	1.038	1.058	0.789	0.804	0.677	0.541	0.37	0.249
F1LMZ8	15	1	0.983	1.045	0.96	0.634	0.422	0.259	0.114	0.074	0.058
P47875	9	1	0.955	1.111	1.059	0.954	0.917	0.871	0.884	0.898	0.961
Q6AYD3	14	1	0.844	0.986	0.925	0.551	0.35	0.208	0.158	0.121	0.114
Q63560	16	1	0.911	1.094	1.029	0.812	0.761	0.641	0.598	0.543	0.545
O54975	17	1	0.886	1.05	1.003	0.774	0.612	0.367	0.174	0.097	0.092
P17425	13	1	0.838	0.969	0.825	0.421	0.254	0.15	0.118	0.105	0.101
P55161	17	1	0.917	1.059	0.967	0.742	0.467	0.239	0.139	0.091	0.108
P00388	19	1	0.904	1.03	0.966	0.474	0.279	0.181	0.147	0.133	0.137
P07323	7	1	0.935	1.007	0.978	0.787	0.704	0.545	0.32	0.116	0.075
Q920Q0	12	1	0.996	1.126	1.039	0.85	0.835	0.725	0.636	0.558	0.485
P24473	8	1	0.899	1.049	0.969	0.576	0.222	0.085	0.036	0.025	0.03
P62982	9	1	0.899	1.048	1.006	0.842	0.746	0.63	0.68	0.587	0.643
P04256	8	1	0.875	1.063	1.048	0.709	0.489	0.234	0.228	0.159	0.144
Q07009	15	1	1.018	1.118	1.067	0.848	0.612	0.347	0.139	0.08	0.074
Q68FR9	10	1	1.055	1.078	1.06	0.564	0.407	0.283	0.253	0.206	0.212
Q5XIM7	17	1	0.804	0.861	0.771	0.418	0.311	0.2	0.139	0.125	0.115
Q3T1K5	6	1	0.877	1.067	0.956	0.787	0.69	0.579	0.367	0.249	0.171
P23785	10	1	0.94	1.08	1.073	0.799	0.786	0.663	0.612	0.538	0.494
Q7TP47	15	1	0.766	0.967	0.922	0.656	0.447	0.198	0.147	0.111	0.105
P47727	10	1	0.932	1.07	1.036	0.791	0.568	0.289	0.134	0.087	0.062
P24368	13	1	0.956	1.133	1.071	0.705	0.585	0.349	0.273	0.228	0.191
Q9QUL6	17	1	0.947	0.919	0.896	0.491	0.389	0.249	0.214	0.132	0.133
Q63862	2	1
A0JPM9	11	1	1.075	1.141	1.063	0.916	0.717	0.592	0.388	0.286	0.28
Q62951	10	1	0.982	1.098	1.053	0.827	0.692	0.468	0.302	0.163	0.104
O08839	13	1	0.949	1.03	1.007	0.63	0.452	0.294	0.264	0.219	0.278
Q9JJ22	17	1	0.889	1.042	1.008	0.865	0.765	0.556	0.398	0.289	0.208
P12711	13	1	0.959	1.066	1.047	0.891	0.788	0.606	0.382	0.15	0.087
P32551	11	1	0.999	1.132	1.12	0.907	0.896	0.643	0.325	0.099	0.063
P05982	13	1	0.885	1.023	0.937	0.615	0.368	0.177	0.114	0.095	0.073
Q91Y81	11	1	0.968	1.142	1.058	0.939	0.903	0.829	0.594	0.375	0.164
P58775	2	1
Q811U3	15	1	0.924	1.065	0.936	0.612	0.501	0.45	0.378	0.365	0.345
P54311	5	1	0.934	1.121	1.025	0.845	0.724	0.482	0.288	0.152	0.104
P15865	11	1	0.7	1.064	1.002	0.596	0.738	0.761	0.584	0.785	0.88
Q63028	13	1	0.942	1.13	1.061	0.9	0.851	0.729	0.686	0.633	0.508
P40329	17	1	0.799	0.888	0.857	0.382	0.244	0.157	0.127	0.1	0.091
Q62785	10	1	1.115	1.283	1.125	0.997	0.929	0.966	0.814	0.814	0.721
P38983	10	1	0.905	0.999	0.983	0.699	0.547	0.444	0.281	0.098	0.081
B0BN85	14	1	0.883	1.05	0.936	0.839	0.719	0.512	0.292	0.18	0.151
P62138	3	1	0.953	1.108	0.998	0.769	0.621	0.41	0.291	0.166	0.085
P19804	5	1	0.994	1.1	1.133	0.953	1.007	0.861	0.816	0.615	0.163
Q4FZY0	10	1	0.805	0.977	0.924	0.786	0.596	0.489	0.465	0.342	0.284
Q3B8Q1	12	1	0.932	1.068	0.954	0.493	0.47	0.354	0.276	0.26	0.297
Q6AYN4	14	1	0.963	1.003	0.926	0.349	0.263	0.154	0.144	0.112	0.135
Q9Z1M9	19	1	0.964	1.038	0.975	0.735	0.586	0.355	0.253	0.178	0.221
Q4FZT0	12	1	0.801	1.043	0.936	0.671	0.663	0.594	0.576	0.469	0.244
P85970	15	1	0.857	1.049	0.975	0.854	0.765	0.655	0.478	0.246	0.108
Q63413	7	1	0.811	0.984	0.943	0.799	0.564	0.253	0.137	0.093	0.092
P51650	15	1	0.927	1.114	1.036	0.927	0.818	0.556	0.24	0.122	0.085
P56571	11	1	0.964	1.097	1.073	0.948	0.906	0.837	0.702	0.601	0.223
P27952	14	1	0.654	0.841	0.793	0.463	0.449	0.32	0.244	0.19	0.172
B5DEH2	14	1	0.961	0.995	1.006	0.685	0.53	0.284	0.216	0.136	0.115
P60892	7	1	0.897	1.068	1.03	0.876	0.856	0.628	0.442	0.189	0.105
P25235	13	1	0.897	1.048	0.996	0.78	0.594	0.302	0.226	0.129	0.102
P63036	12	1	0.922	1.012	0.984	0.702	0.608	0.416	0.413	0.289	0.301
O35142	19	1	0.895	1.086	0.975	0.706	0.493	0.239	0.18	0.096	0.098
P11030	7	1	0.852	1.006	0.928	0.698	0.471	0.375	0.243	0.211	0.164
F1LNJ2	13	1	0.837	0.922	0.911	0.635	0.425	0.215	0.196	0.153	0.1
P09895	12	1	0.863	0.853	0.81	0.539	0.466	0.401	0.263	0.174	0.216
P31399	9	1	0.893	1.166	1.058	0.927	0.794	0.677	0.457	0.241	0.228
P97521	14	1	0.884	1.14	1.053	0.854	0.822	0.808	0.652	0.538	0.129
P26284	16	1	0.939	1.051	0.971	0.586	0.341	0.147	0.095	0.049	0.049
Q9R066	12	1	0.928	1.096	1.035	0.995	1.054	0.894	0.783	0.687	0.514
P05712	8	1	0.891	1.082	0.966	0.744	0.654	0.573	0.399	0.248	0.132
P0DMW0	8	1	0.878	1.05	0.974	0.606	0.398	0.235	0.216	0.158	0.136
Q6P6Q2	9	1	0.562	1.114	0.554	0.603	0.554	0.45	1.179	0.282	0.342
Q5XI73	9	1	0.976	1.097	1.068	0.883	0.796	0.574	0.287	0.148	0.124
Q3T1J1	9	1	0.868	0.955	0.935	0.459	0.293	0.155	0.151	0.139	0.144
P21670	13	1	0.931	1.053	1.025	0.87	0.864	0.787	0.785	0.746	0.584
P24329	10	1	0.939	1.105	0.995	0.496	0.324	0.158	0.131	0.055	0.04
Q6URK4	10	1	0.832	0.896	0.896	0.466	0.314	0.179	0.176	0.162	0.17
Q62733	11	1	1.007	1.108	1.057	0.854	0.71	0.625	0.526	0.487	0.463
P62961	5	1	0.868	1.03	0.975	0.836	0.837	0.752	0.617	0.634	0.593
P47860	7	1	1.092	1.166	1.117	0.987	0.876	0.702	0.522	0.44	0.113
Q75WE7	14	1	0.911	1.036	1.032	0.822	0.658	0.425	0.456	0.347	0.329
P18421	12	1	0.959	1.07	1.031	0.956	0.888	0.834	0.785	0.752	0.564
O35821	12	1	0.868	0.948	0.946	0.385	0.298	0.182	0.16	0.154	0.143
P17220	8	1	0.955	1.104	1.093	0.993	1.036	0.865	0.861	0.846	0.663
P13084	8	1	0.776	0.962	0.964	0.681	0.652	0.569	0.539	0.426	0.451
P23965	12	1	0.934	1.111	1.03	0.911	0.92	0.857	0.849	0.795	0.806
P26772	11	1	0.913	1.097	1.03	0.897	0.875	0.811	0.758	0.699	0.536
Q9QZR6	16	1	0.906	1.067	0.962	0.834	0.63	0.419	0.244	0.089	0.087
P09606	13	1	0.877	0.906	0.805	0.583	0.422	0.262	0.074	0.044	0.04
P13437	11	1	0.979	1.078	1.09	0.876	0.892	0.744	0.667	0.467	0.265
P14562	7	1	0.901	1.112	1.005	0.897	0.904	0.827	0.778	0.741	0.666
P49432	10	1	0.88	1.02	0.93	0.572	0.336	0.136	0.084	0.053	0.049
Q5M9G3	10	1	0.947	1.087	1.052	0.755	0.599	0.382	0.261	0.199	0.208
Q66H12	13	1	0.936	1.133	1.05	0.936	0.849	0.76	0.536	0.331	0.19
P85125	8	1	0.951	1.04	1.045	0.81	0.775	0.5	0.392	0.28	0.264
P11232	7	1	0.91	1.104	1.039	0.982	0.984	0.884	0.84	0.838	0.861
G3V9R8	13	1	0.803	0.882	0.863	0.508	0.371	0.249	0.277	0.257	0.294
P0C2X9	13	1	1.015	0.996	0.848	0.16	0.115	0.062	0.046	0.035	0.034
Q63945	11	1	0.964	1.121	1.124	0.973	0.91	0.838	0.752	0.567	0.366
Q5I0G4	16	1	0.971	1.065	1.022	0.802	0.657	0.494	0.359	0.227	0.118
B0BNA7	11	1	0.928	0.962	0.955	0.344	0.237	0.155	0.122	0.086	0.076
P32198	12	1	0.981	1.077	1.007	0.465	0.245	0.144	0.095	0.069	0.054
P19511	10	1	0.937	1.102	1.026	0.905	0.826	0.631	0.385	0.13	0.07
P14882	16	1	0.965	1.036	1.016	0.8	0.468	0.18	0.117	0.077	0.072
Q64361	7	1	0.833	1.002	1.034	0.89	0.798	0.651	0.556	0.302	0.091
P07632	9	1	0.925	1.073	1.029	0.964	0.949	0.868	0.848	0.795	0.785
Q8VHV7	3	1	0.895	0.935	0.843	0.392	0.321	0.21	0.193	0.188	0.182
Q9JJ19	13	1	0.928	1.026	0.959	0.772	0.65	0.594	0.465	0.437	0.329
P06238	13	1	0.87	1.083	1.005	0.811	0.788	0.631	0.635	0.544	0.359
P51635	14	1	0.992	1.036	0.994	0.467	0.191	0.106	0.076	0.053	0.064
E9PU28	13	1	0.928	0.985	0.97	0.667	0.501	0.274	0.286	0.232	0.215
Q99N27	14	1	0.935	1.018	0.987	0.713	0.516	0.308	0.265	0.22	0.206
Q64303	8	1	1.051	1.215	1.062	0.909	0.773	0.682	0.426	0.301	0.304
F1LR10	13	1	1.25	1.262	1.231	1.081	0.951	0.867	0.682	0.573	0.606
O55096	14	1	0.92	1.004	0.973	0.455	0.239	0.127	0.113	0.086	0.086
Q62703	10	1	1.01	1.253	1.215	0.975	0.778	0.664	0.616	0.878	1.063
Q75Q39	14	1	0.891	0.849	0.797	0.276	0.252	0.18	0.149	0.131	0.112
Q641Z6	9	1	0.979	1.071	0.994	0.489	0.279	0.187	0.142	0.132	0.112
Q05982	4	1	0.953	1.144	1.091	0.978	0.974	0.872	0.818	0.52	0.189
P85971	10	1	0.968	1.06	1.045	0.9	0.847	0.692	0.505	0.21	0.083
Q66HR2	8	1	0.917	1.078	1.021	0.792	0.49	0.218	0.15	0.115	0.113
Q4QQW8	10	1	0.898	0.997	0.984	0.81	0.797	0.753	0.644	0.594	0.329
P29266	7	1	0.959	1.115	1.059	0.908	0.905	0.722	0.588	0.161	0.126
Q9Z2S9	15	1	0.971	1.086	1.065	0.837	0.805	0.549	0.399	0.318	0.289
Q99MZ8	12	1	0.942	1.144	0.998	0.884	0.735	0.706	0.583	0.587	0.425
O08557	12	1	0.933	1.051	0.988	0.912	0.687	0.509	0.229	0.128	0.093
P18422	11	1	0.897	1.086	1.054	0.957	0.929	0.881	0.86	0.846	0.657
Q5FVM4	14	1	0.893	0.891	0.798	0.239	0.198	0.113	0.091	0.092	0.091
P35281	9	1	0.953	1.071	1.026	0.791	0.669	0.562	0.409	0.268	0.174
P27321	13	1	0.976	1.142	1.061	0.845	0.757	0.756	0.621	0.583	0.672
Q920A6	9	1	0.952	1.134	1.059	0.927	0.861	0.769	0.67	0.549	0.281
P48004	9	1	0.903	1.053	1.01	0.887	0.855	0.775	0.761	0.744	0.605
Q6GQP4	10	1	0.95	1.048	0.977	0.68	0.519	0.419	0.256	0.199	0.145
Q6MG49	12	1	0.951	1.083	1.022	0.776	0.675	0.453	0.375	0.278	0.211
Q66HL2	14	1	1.209	1.353	1.209	1.138	1.022	1.131	0.857	1.129	1.044
Q6RUV5	8	1	0.926	1.098	1.029	0.84	0.748	0.616	0.405	0.174	0.092
Q3ZB98	9	1	0.884	1.028	1.006	0.855	0.827	0.739	0.681	0.66	0.786
Q8VHK7	11	1	0.855	1.037	0.947	0.712	0.537	0.4	0.311	0.292	0.259
P13668	9	1	1.049	1.212	1.085	0.945	0.841	0.84	0.6	0.65	0.563
Q5XIE6	12	1	0.968	1.068	0.976	0.753	0.439	0.173	0.103	0.072	0.06
Q9QVC8	13	1	0.869	0.973	0.872	0.379	0.295	0.163	0.141	0.113	0.101
P26453	9	1	0.959	1.094	0.998	0.897	0.865	0.75	0.674	0.687	0.63
P97849	13	1	1.08	1.03	0.985	0.355	0.278	0.103	0.078	0.063	0.051
P49242	13	1	0.728	0.932	0.916	0.609	0.583	0.49	0.363	0.356	0.316
P19643	13	1	0.945	1.151	1.05	0.888	0.814	0.438	0.233	0.146	0.084
Q6IFW6	9	1	0.389	0.929	0.321	0.391	0.429	0.304	0.608	0.212	0.216
P63088	1	1	0.556	0.941	0.69	0.411	0.403	0.235	0.186	0.052	0.01
Q8VHU4	16	1	0.946	0.935	0.923	0.604	0.527	0.251	0.197	0.157	0.122
Q9JJ54	9	1	0.835	1.028	1.007	0.828	0.751	0.552	0.46	0.404	0.32
P46413	16	1	0.901	1.1	0.993	0.876	0.844	0.765	0.739	0.733	0.617
Q62868	10	1	0.929	1.027	0.962	0.474	0.326	0.236	0.218	0.172	0.218
P13233	13	1	0.923	1.119	1.011	0.689	0.468	0.315	0.222	0.105	0.085
P10536	7	1	0.9	0.992	0.9	0.717	0.596	0.504	0.44	0.331	0.294
Q1WIM1	9	1	0.938	1.233	1.014	1.024	0.917	0.799	0.724	0.589	0.392
O09175	12	1	0.916	1.064	0.996	0.599	0.323	0.161	0.114	0.08	0.065
O08838	12	1	0.877	1.053	0.992	0.777	0.635	0.447	0.34	0.313	0.328
Q641X3	11	1	0.963	1.091	1.106	0.948	0.892	0.789	0.602	0.412	0.213
Q4V8C3	12	1	0.841	1.044	0.981	0.792	0.683	0.393	0.206	0.144	0.118
P52555	10	1	0.851	1.108	0.977	0.836	0.643	0.444	0.317	0.254	0.208
P29411	9	1	0.967	1.066	1.009	0.594	0.318	0.138	0.069	0.042	0.04
P18298	13	1	1.052	1.039	0.95	0.624	0.478	0.346	0.268	0.196	0.177
Q99NA5	11	1	0.809	1.066	0.922	0.762	0.582	0.382	0.144	0.074	0.05
P51583	13	1	1.145	1.213	1.167	1.01	0.904	0.922	0.747	0.776	0.232
Q9QYU4	11	1	0.872	1.19	1.054	0.913	0.849	0.767	0.712	0.533	0.209
B5DFN2	14	1	0.967	1.033	0.964	0.72	0.574	0.469	0.254	0.19	0.112
O35331	9	1	0.894	1.019	0.997	0.787	0.79	0.645	0.597	0.465	0.169
P31596	9	1	1.061	1.173	1.076	0.914	0.805	0.817	0.647	0.693	0.428
P52759	9	1	0.883	1.067	1.028	0.843	0.723	0.657	0.72	0.63	0.608
O70351	10	1	0.957	1.176	1.045	0.835	0.56	0.249	0.146	0.076	0.07
P20070	8	1	0.876	1.101	1.016	0.739	0.482	0.286	0.138	0.096	0.093
Q6MG08	10	1	0.981	1.03	1.036	0.641	0.522	0.385	0.373	0.442	0.439
P62142	1	1
Q4KM74	6	1	1.021	1.116	1.083	0.718	0.498	0.232	0.216	0.162	0.125
Q2TL32	16	1	0.866	1.039	0.974	0.459	0.317	0.195	0.152	0.115	0.119
Q6PEC4	12	1	0.959	1.079	1.058	0.882	0.9	0.791	0.728	0.663	0.583
O55171	5	1	0.988	1.101	1.042	0.742	0.508	0.247	0.129	0.075	0.074
D4ABY2	9	1	0.916	1.04	0.977	0.722	0.538	0.285	0.208	0.165	0.097
P21913	13	1	1.001	1.153	1.069	0.825	0.854	0.735	0.514	0.324	0.175
Q9JM53	12	1	0.968	1.109	1.058	0.828	0.793	0.612	0.466	0.299	0.097
P63159	12	1	0.982	1.129	0.99	0.883	0.703	0.653	0.464	0.438	0.41
Q5XI81	11	1	0.925	0.838	0.795	0.246	0.195	0.104	0.072	0.076	0.073
Q68FX0	9	1	0.88	1.022	1.02	0.777	0.537	0.275	0.158	0.073	0.059
P14669	11	1	0.907	1.041	0.984	0.773	0.409	0.194	0.123	0.108	0.089
Q6PCU2	11	1	0.942	1.091	1.075	0.859	0.728	0.497	0.31	0.187	0.165
Q9Z1A6	11	1	0.856	0.907	0.823	0.281	0.233	0.119	0.126	0.111	0.105
P29315	10	1	0.944	1.106	1.008	0.893	0.722	0.353	0.204	0.152	0.101
Q4FZX7	8	1	0.973	1.188	1.052	0.694	0.668	0.489	0.394	0.311	0.134
Q62826	13	1	0.856	0.843	0.817	0.391	0.306	0.165	0.138	0.092	0.105
P85515	9	1	0.995	1.085	1.034	0.808	0.721	0.559	0.382	0.205	0.152
Q8CFN2	6	1	0.829	1.082	1.003	0.857	0.803	0.707	0.564	0.332	0.136
P21396	13	1	0.949	1.164	1.049	0.933	0.876	0.728	0.397	0.116	0.094
Q00981	9	1	0.893	1.048	1.026	0.773	0.504	0.232	0.165	0.134	0.173
Q6P7S1	13	1	0.85	1.098	0.992	0.846	0.808	0.675	0.626	0.575	0.475
Q9ESI7	9	1	0.974	1.11	0.963	0.562	0.437	0.292	0.22	0.212	0.213
P62828	8	1	0.94	1.039	0.97	0.811	0.653	0.538	0.287	0.086	0.063
Q7M0E3	10	1	0.802	1.044	0.965	0.818	0.696	0.564	0.336	0.16	0.105
P05369	10	1	0.923	1.048	1.002	0.748	0.458	0.194	0.131	0.1	0.089
P02401	6	1	0.633	0.9	0.903	0.685	0.848	0.722	0.819	0.962	1.088
Q8VBU2	7	1	0.925	1.022	0.95	0.492	0.31	0.192	0.206	0.171	0.144
Q66H61	14	1	0.829	0.921	0.895	0.336	0.265	0.144	0.124	0.103	0.083
Q6TUG0	8	1	0.871	1.071	1.01	0.803	0.68	0.473	0.41	0.291	0.271
Q3MIE4	8	1	0.926	1.073	1.034	0.87	0.749	0.617	0.501	0.27	0.151
Q6AY09	4	1	0.931	0.764	0.781	0.334	0.3	0.172	0.155	0.147	0.173
Q3ZAV8	9	1	1.13	1.189	1.14	0.613	0.494	0.341	0.288	0.332	0.478
Q06647	10	1	1.099	1.183	1.113	0.91	0.993	0.691	0.408	0.113	0.057
P54001	11	1	0.984	1.11	1.055	0.894	0.818	0.583	0.442	0.341	0.255
Q62902	11	1	0.951	1.085	1.075	0.752	0.607	0.364	0.297	0.189	0.136
Q5HZV9	10	1	0.9	1.047	0.97	0.593	0.471	0.289	0.227	0.149	0.136
Q62745	4	1	0.782	1.126	0.965	0.866	0.82	0.732	0.772	0.707	0.774
P08753	3	1	1.009	1.072	1.103	0.704	0.405	0.214	0.154	0.133	0.073
Q4KM35	9	1	1.01	1.163	1.078	0.869	0.744	0.627	0.567	0.421	0.358
Q5RJR2	10	1	0.848	1.043	0.996	0.838	0.685	0.36	0.27	0.151	0.074
P61765	12	1	0.944	1.058	0.913	0.494	0.288	0.169	0.13	0.101	0.147
P43244	14	1	0.742	0.759	0.738	0.377	0.325	0.239	0.241	0.225	0.246
P05371	10	1	1.071	1.107	1.106	0.79	0.694	0.463	0.432	0.394	0.349
P70490	10	1	0.946	1.127	1.101	0.786	0.8	0.703	0.644	0.557	0.531
B2RYG6	7	1	0.928	1.044	1.039	0.768	0.599	0.288	0.195	0.164	0.157
P61206	2	1	0.862	1.055	1.026	0.796	0.645	0.513	0.367	0.179	0.097
P09812	1	1	1.024	1.083	1.15	1.003	0.619	0.282	0.16	0.053	0.076
P11506	2	1
Q62847	10	1	0.903	1.19	1.008	0.873	0.803	0.717	0.596	0.529	0.35
P56536	6	1	0.829	0.944	0.884	0.417	0.33	0.215	0.209	0.144	0.161
P15087	12	1	0.964	1.123	1.037	0.908	0.687	0.536	0.34	0.271	0.194
Q64119	9	1	0.925	1.071	1.043	0.62	0.436	0.247	0.251	0.246	0.268
P62907	8	1	0.619	0.865	0.858	0.513	0.543	0.35	0.234	0.184	0.172
Q5RK30	13	1	0.895	1.055	1.041	0.755	0.589	0.357	0.359	0.258	0.175
Q9Z0V5	6	1	0.928	1.085	1.07	0.913	0.93	0.826	0.785	0.722	0.617
Q562C6	11	1	1.057	1.14	1.025	0.927	0.783	0.569	0.313	0.22	0.169
Q9QYU1	11	1	0.935	1.129	0.97	0.892	0.8	0.733	0.641	0.693	0.637
P10824	2	1	1.004	1.064	1.033	0.709	0.604	0.313	0.17	0.102	0.084
Q6MG48	16	1	1.067	1.158	1.037	0.918	0.858	0.786	0.73	0.699	0.739
Q8VHE9	12	1	0.934	1.018	0.953	0.687	0.538	0.314	0.198	0.111	0.083
P02454	13	1	0.904	1.012	0.888	0.768	0.818	0.713	0.627	0.497	0.663
P11762	7	1	0.922	1.081	0.981	0.895	0.754	0.636	0.401	0.35	0.228
[truncated: 2,426 more rows]
